# Supplementary material for: Cerebrospinal fluid proteomics in patients with Alzheimer’s disease reveals five molecular subtypes with distinct genetic risk profiles
Source: Nat Aging. 2024 Jan 9;4(1):33–47. doi: 10.1038/s43587-023-00550-7 (PMC10798889; doi:10.1038/s43587-023-00550-7)
Supplement: Supplementary file 3 — Supplementary Tables 1–13. [file 43587_2023_550_MOESM3_ESM.xlsx]

## Sheet: Overview tables
Sheet	Table	Description
S-Table 1	Supplementary table 1	Comparison of characteristics between controls and Alzheimer's disease individuals
S-Table 2	Supplementary table 2	Comparison of protein levels between controls and AD for selection as input for clustering
S-Table 3	Supplementary table 3	Model fit statistics for different number of clusters
S-Table 4	Supplementary table 4	Subtype comparisons on CSF protein levels, and annotations of proteins for lateral ventricle choroid plexus, cell type specificity according to Zhang et al. 2014, and vascular cell types according to Garcia et al., 2022 and Yang et al., 2022. Repeated analyses adjusting for sex and age, and stratified for cognitive state can be found after annotations.
S-Table 5	Supplementary table 5	Subtype comparisons on clinical and biological characteristics. Includes analyses adjusted for age and sex, and stratified for cognitive state
S-table 6a	Supplementary table 6a	Subtype comparisons on progression to dementia
S-table 6b	Supplementary table 6b	Subtype comparisons on survival rates
S-table 7	Supplementary table 7	Subtype comparisons on baseline and repeated MMSE and cognitive tests
S-table 8	Supplementary table 8	Subtype comparisons on cortical thickness patterns
S-Table 9	Supplementary table 9	Gene Ontology (GO) biological pathway associations with subtype proteins from Panther
S-Table 10	Supplementary table 10	Transcription factor associations with subtype proteins acording to CHEA and ENCODE databases from ENRICHR
S-table 11a	Supplementary table 11a	Subtype comparisons on AD GWAS variants
S-table 11b	Supplementary table 11b	Subtype comparisons on (relatively) rare AD variants
S-table 12	Supplementary table 12	Subtype prediction in replication cohorts
S-table 13	Supplementary table 13	Replication cohort comparisons of subtypes on characteristics

## Sheet: S Table 1
Supplementary table 1. Comparisons between controls and individuals with abnormal amyloid
Characteristic	n missing	Control	Abnormal amyloid	p value
Cognitive state
Normal cognition	0	187 (100%)	107 (25%)	nt
MCI	0	0	103 (25%)	nt
Dementia	0	0	209 (50%)	nt
Women (%)	0	76 (41%)	194 (46%)	0.227748
Age, mean (SD)	0	64.01 (11.83)	66.19 (8.07)	0.0223054
Education in years, mean (SD)	6	12.4 (3.2)	11.7 (3.3)	0.02
APOE.gene.dich	46	50 (30%)	262 (66%)	5.22854e-15
AD PRS, mean (SD)
CSF_ab42_s	26	0 (0.99)	-3.61 (1.42)	3.30677e-127
CSF_tau_inno_estimate	0	198.92 (88.29)	589.09 (389.93)	4.81228e-63
tau_abnormal.org.pred	0	0 (0%)	268 (64%)	2.30883e-18
CSF_ptau_s	26	0 (0.99)	3.3 (2.97)	1.20066e-67
ptau_abnormal	26	16 (10%)	307 (74%)	2.75953e-45
CSF BACE1, pg/ml mean (SD)	0	1931.9 (643.49)	2081.44 (665.63)	0.00930889
CSF Amyloid beta 1-40, pg/ml mean (SD)	0	7135.12 (2134.68)	7123.14 (2319.06)	0.950478
CSF NRGN, pg/ml mean (SD)	0	317.49 (148.07)	474.47 (252.06)	3.27405e-20
CSF NEFL, pg/ml mean (SD)	3	360.1 (275.1)	529.64 (301.99)	4.54524e-11
CSF VAMP2, pg/ml mean (SD)	0	162.17 (70.43)	181.68 (79.3)	0.00262465
CSF is cerebrospinal fluid, MCI is mild cognitive impairment, AD PRS is Alzheimer's disease polygenic risk score (excluding the APOE region), nt is not tested
CSF ab and p-tau leves were normalised according to controls within cohort and assay; tau levels were measured with innotest, and predicted from proteomics data when missing
Groups were compared with two tailed t-tests for continous outcomes, or Chi square tests for proportion data, and p values are unadjusted for multiple testing since this is a descriptive table.

## Sheet: S Table 2
Supplementary table 2. Alzheimer's disease versus control comparisons on cerebrospinal fluid protein levels that were observed in all cases. All protein levels were scaled according to the mean and standard deviation of the control group															Selected for clustering when at least 1 significant association with AD	Peptide information
Gene.symbol	Uniprot	Control	All AD	AD normal cogntion	AD MCI	AD Dementia	AD normal tau	AD abnormal tau	p control vs all AD	p control vs AD normal cognition	p control vs AD MCI	p control vs AD Dementia	p control vs AD normal tau	p control vs AD abnormal tau	Any significant	Number of peptide associated with protein	Number of peptides associated with AD	Peptides significantly associated with AD	All peptides associated with protein
SMOC1	Q9H4F8	0 (1)	1.92 (1.35)	1.59 (1.47)	1.72 (1.28)	2.18 (1.27)	0.97 (1.33)	2.37 (1.1)	7.37e-52	7.19e-24	4.95e-25	3.64e-45	5.67e-16	1.49e-59	6	22	19	[K].TPVCSGSVTDKPLSQGNSGR.[K], [R].TQPKPICASDGR.[S], [K].TTEADDPFKDR.[E], [R].YVMPSCESDAR.[A], [R].QSALEEAQQNPR.[E], [R].SYESMCEYQR.[A], [R].DPQCNLHCSR.[T], [K].CRDPTLGVVHR.[G], [R].FSEPDPSHTLEER.[V], [R].FLISDRDPQCNLHCSR.[T], [R].SYESMCEYQR.[A], [K].VYSCDQER.[Q], [R].AQALEQAK.[K], [R].VVHWYFSQLDSNSSNDINKR.[E], [K].TTEADDPFK.[D], [R].ELPGCPEGK.[K], [K].VISLPELK.[G], [R].FLISDR.[D], [R].YVMPSCESDAR…	[K].TPVCSGSVTDKPLSQGNSGR.[K], [R].TQPKPICASDGR.[S], [K].TTEADDPFKDR.[E], [R].YVMPSCESDAR.[A], [R].QSALEEAQQNPR.[E], [R].SYESMCEYQR.[A], [R].DPTLGVVHR.[G], [R].DPQCNLHCSR.[T], [K].CRDPTLGVVHR.[G], [R].FSEPDPSHTLEER.[V], [R].FLISDRDPQCNLHCSR.[T], [R].SYESMCEYQR.[A], [K].VYSCDQER.[Q], [R].AQALEQAK.[K], [R].VVHWYFSQLDSNSSNDINKR.[E], [K].TTEADDPFK.[D], [R].ELPGCPEGK.[K], [K].GCLGVSK.[E], [K].VISLPELK.…
YWHAG	P61981	0 (1)	1.61 (1.26)	0.94 (0.98)	1.39 (1.37)	2.06 (1.14)	0.65 (1.13)	2.08 (1.03)	8.12e-43	1.88e-12	1.96e-18	4.78e-47	1.16e-07	6.41e-57	6	12	8	[K].NCSETQYESK.[V], [R].YLAEVATGEK.[R], [K].TAFDDAIAELDTLNEDSYK.[D], [R].DNLTLWTSDQQDDDGGEGNN.[-], [K].EHMQPTHPIR.[L], [R].ATVVESSEK.[A], [K].EHMQPTHPIR.[L], [K].AYSEAHEISK.[E]	[K].NCSETQYESK.[V], [R].YLAEVATGEK.[R], [K].TAFDDAIAELDTLNEDSYK.[D], [R].DNLTLWTSDQQDDDGGEGNN.[-], [K].ELEAVCQDVLSLLDNYLIK.[N], [K].EHMQPTHPIR.[L], [R].ATVVESSEK.[A], [K].EHMQPTHPIR.[L], [K].AYSEAHEISK.[E], [K].NVTELNEPLSNEER.[N], [K].RATVVESSEK.[A], [R].YLAEVATGEKR.[A]
YWHAE	P62258	0 (1)	1.32 (1.05)	0.78 (0.92)	1.08 (1.04)	1.71 (0.96)	0.57 (0.88)	1.68 (0.94)	8.61e-42	1.09e-12	8.08e-18	1.76e-45	3.77e-10	1.44e-51	6	29	21	[K].LICCDILDVLDK.[H], [K].HLIPAANTGESK.[V], [R].KEAAENSLVAYK.[A], [K].VAGMDVELTVEER.[N], [R].YLAEFATGNDRK.[E], [R].YLAEFATGNDR.[K], [R].YDEMVESMK.[K], [R].DNLTLWTSDMQGDGEEQNKEALQDVEDENQ.[-], [R].DNLTLWTSDMQGDGEEQNKEALQDVEDENQ.[-], [K].EAAENSLVAYK.[A], [K].EALQDVEDENQ.[-], [K].AAFDDAIAELDTLSEESYK.[D], [R].IISSIEQK.[E], [R].QMVETELK.[L], [R].QMVETELK.[L], [R].YDEMVESMK.[K], [K].EENKGGEDKLK.[M], [R]…	[K].LICCDILDVLDKHLIPAANTGESK.[V], [K].LICCDILDVLDK.[H], [K].HLIPAANTGESK.[V], [R].KEAAENSLVAYK.[A], [K].VAGMDVELTVEER.[N], [K].VAGMDVELTVEER.[N], [R].YLAEFATGNDRK.[E], [R].YLAEFATGNDR.[K], [R].YDEMVESMK.[K], [R].DNLTLWTSDMQGDGEEQNK.[E], [R].DNLTLWTSDMQGDGEEQNKEALQDVEDENQ.[-], [R].DNLTLWTSDMQGDGEEQNKEALQDVEDENQ.[-], [R].DNLTLWTSDMQGDGEEQNK.[E], [K].EAAENSLVAYK.[A], [K].EALQDVEDENQ.[-], [K].AAFDDAI…
YWHAZ	P63104	0 (1)	1.43 (1.11)	0.85 (0.96)	1.16 (1.06)	1.87 (1.02)	0.62 (0.9)	1.83 (0.97)	4.59e-41	4.24e-12	3.28e-17	1.81e-45	2.52e-09	1.37e-51	6	12	12	[K].GIVDQSQQAYQEAFEISK.[K], [K].KGIVDQSQQAYQEAFEISK.[K], [R].YLAEVAAGDDKK.[G], [R].YLAEVAAGDDK.[K], [R].YDDMAACMK.[S], [K].TAFDEAIAELDTLSEESYK.[D], [R].DICNDVLSLLEK.[F], [R].DNLTLWTSDTQGDEAEAGEGGEN.[-], [K].FLIPNASQAESK.[V], [R].YDDMAACMK.[S], [R].YDDMAACMK.[S], [R].VVSSIEQK.[T]	[K].GIVDQSQQAYQEAFEISK.[K], [K].KGIVDQSQQAYQEAFEISK.[K], [R].YLAEVAAGDDKK.[G], [R].YLAEVAAGDDK.[K], [R].YDDMAACMK.[S], [K].TAFDEAIAELDTLSEESYK.[D], [R].DICNDVLSLLEK.[F], [R].DNLTLWTSDTQGDEAEAGEGGEN.[-], [K].FLIPNASQAESK.[V], [R].YDDMAACMK.[S], [R].YDDMAACMK.[S], [R].VVSSIEQK.[T]
PEA15	Q15121	0 (1)	1.35 (1.16)	0.75 (1.13)	1.14 (1.06)	1.75 (1.07)	0.5 (1.08)	1.75 (0.96)	5.16e-36	2.88e-08	9.55e-17	1.21e-41	1.96e-05	6.73e-50	6	8	7	[K].ISEEDELDTK.[L], [K].LDKDNLSYIEHIFEISR.[R], [R].RPDLLTMVVDYR.[T], [K].SACKEDIPSEK.[S], [R].QPSEEEIIK.[L], [K].DNLSYIEHIFEISR.[R], [K].EDIPSEK.[S]	[K].ISEEDELDTK.[L], [K].LDKDNLSYIEHIFEISR.[R], [R].RPDLLTMVVDYR.[T], [K].SEEITTGSAWFSFLESHNKLDK.[D], [K].SACKEDIPSEK.[S], [R].QPSEEEIIK.[L], [K].DNLSYIEHIFEISR.[R], [K].EDIPSEK.[S]
ITGB2	P05107	0 (1)	1.08 (0.98)	0.99 (1.04)	0.98 (0.98)	1.18 (0.93)	0.78 (1.09)	1.23 (0.88)	4.32e-32	1.37e-13	6.36e-15	4.46e-30	9.45e-12	3.82e-35	6	14	7	[K].LIYGQYCECDTINCER.[Y], [K].LAENNIQPIFAVTSR.[M], [R].YLIYVDESR.[E], [R].SSQELEGSCR.[K], [R].ALNEITESGR.[I], [R].GDCDGVQINVPITFQVK.[V], [R].TTEGCLNPR.[R]	[K].LIYGQYCECDTINCER.[Y], [K].LAENNIQPIFAVTSR.[M], [R].YLIYVDESR.[E], [R].SSQELEGSCR.[K], [R].ALNEITESGR.[I], [R].CNVCECHSGYQLPLCQECPGCPSPCGK.[Y], [R].CHPGFEGSACQCER.[T], [R].GDCDGVQINVPITFQVK.[V], [R].CDTGYIGK.[N], [R].TTEGCLNPR.[R], [K].GFLECGICR.[C], [K].NCECQTQGR.[S], [R].LLVFATDDGFHFAGDGK.[L], [K].YISCAECLK.[F]
PGAM1	P18669	0 (1)	1.11 (1.08)	0.63 (1.02)	0.87 (1.02)	1.47 (1.01)	0.27 (0.94)	1.5 (0.9)	1.99e-29	1.02e-07	4.11e-12	1.32e-34	0.00327238	9.95e-44	6	15	15	[K].NLKPIKPMQFLGDEETVR.[K], [K].HLEGLSEEAIMELNLPTGIPIVYELDK.[N], [K].HLEGLSEEAIMELNLPTGIPIVYELDK.[N], [R].HGESAWNLENR.[F], [R].YADLTEDQLPSCESLKDTIAR.[A], [R].YADLTEDQLPSCESLK.[D], [R].SYDVPPPPMEPDHPFYSNISK.[D], [R].SYDVPPPPMEPDHPFYSNISK.[D], [R].DAGYEFDICFTSVQK.[R], [R].FSGWYDADLSPAGHEEAK.[R], [R].FSGWYDADLSPAGHEEAKR.[G], [K].NLKPIKPMQFLGDEETVR.[K], [K].NLKPIKPMQFLGDEETVRK.[A], [K].HGEAQVK.[I], […	[K].NLKPIKPMQFLGDEETVR.[K], [K].HLEGLSEEAIMELNLPTGIPIVYELDK.[N], [K].HLEGLSEEAIMELNLPTGIPIVYELDK.[N], [R].HGESAWNLENR.[F], [R].YADLTEDQLPSCESLKDTIAR.[A], [R].YADLTEDQLPSCESLK.[D], [R].SYDVPPPPMEPDHPFYSNISK.[D], [R].SYDVPPPPMEPDHPFYSNISK.[D], [R].DAGYEFDICFTSVQK.[R], [R].FSGWYDADLSPAGHEEAK.[R], [R].FSGWYDADLSPAGHEEAKR.[G], [K].NLKPIKPMQFLGDEETVR.[K], [K].NLKPIKPMQFLGDEETVRK.[A], [K].HGEAQVK.[I], […
FABP3	P05413	0 (1)	1.17 (1.2)	0.62 (1.12)	1.01 (1.16)	1.54 (1.13)	0.27 (1)	1.61 (1.04)	6.62e-29	1.34e-06	1.05e-12	1.31e-34	0.01323	1.87e-44	6	10	10	[K].LILTLTHGTAVCTR.[T], [K].LGVEFDETTADDRK.[V], [K].LGVEFDETTADDR.[K], [K].WDGQETTLVR.[E], [R].QVASMTKPTTIIEK.[N], [R].QVASMTKPTTIIEK.[N], [K].SIVTLDGGK.[L], [K].NGDILTLK.[T], [K].NFDDYMK.[S], [K].NTEISFK.[L]	[K].LILTLTHGTAVCTR.[T], [K].LGVEFDETTADDRK.[V], [K].LGVEFDETTADDR.[K], [K].WDGQETTLVR.[E], [R].QVASMTKPTTIIEK.[N], [R].QVASMTKPTTIIEK.[N], [K].SIVTLDGGK.[L], [K].NGDILTLK.[T], [K].NFDDYMK.[S], [K].NTEISFK.[L]
PPIA	P62937	0 (1)	0.96 (1)	0.56 (0.84)	0.7 (0.9)	1.3 (1.01)	0.49 (0.91)	1.19 (0.96)	2.71e-27	5.49e-08	4.18e-10	2.42e-32	5.23e-07	1.64e-33	6	18	14	[R].IIPGFMCQGGDFTR.[H], [K].HTGPGILSMANAGPNTNGSQFFICTAK.[T], [K].HTGPGILSMANAGPNTNGSQFFICTAK.[T], [K].VKEGMNIVEAMER.[F], [R].VSFELFADKVPK.[T], [K].SIYGEKFEDENFILK.[H], [K].EGMNIVEAMER.[F], [K].FEDENFILK.[H], [K].VKEGMNIVEAMER.[F], [K].EGMNIVEAMER.[F], [K].KITIADCGQLE.[-], [R].VSFELFADK.[V], [K].TEWLDGK.[H], [R].ALSTGEK.[G]	[R].IIPGFMCQGGDFTR.[H], [R].IIPGFMCQGGDFTR.[H], [K].HTGPGILSMANAGPNTNGSQFFICTAK.[T], [K].HTGPGILSMANAGPNTNGSQFFICTAK.[T], [K].VKEGMNIVEAMER.[F], [R].VSFELFADKVPK.[T], [K].SIYGEKFEDENFILK.[H], [K].EGMNIVEAMER.[F], [K].EGMNIVEAMER.[F], [K].FEDENFILK.[H], [K].VKEGMNIVEAMER.[F], [K].EGMNIVEAMER.[F], [K].KITIADCGQLE.[-], [R].VSFELFADK.[V], [K].TEWLDGK.[H], [K].ITIADCGQLE.[-], [K].VKEGMNIVEAMER.[F], [R…
YWHAB	P31946	0 (1)	0.97 (1.02)	0.51 (0.94)	0.8 (0.9)	1.3 (1)	0.43 (0.9)	1.24 (0.97)	3.8e-26	4.83e-06	1.55e-11	2.41e-31	1.98e-05	5.25e-34	6	8	7	[R].YLSEVASGDNK.[Q], [K].QTTVSNSQQAYQEAFEISK.[K], [K].TAFDEAIAELDTLNEESYK.[D], [R].DNLTLWTSENQGDEGDAGEGEN.[-], [R].EKIEAELQDICNDVLELLDK.[Y], [K].AVTEQGHELSNEER.[N], [K].YLIPNATQPESK.[V]	[K].IEAELQDICNDVLELLDK.[Y], [R].YLSEVASGDNK.[Q], [K].QTTVSNSQQAYQEAFEISK.[K], [K].TAFDEAIAELDTLNEESYK.[D], [R].DNLTLWTSENQGDEGDAGEGEN.[-], [R].EKIEAELQDICNDVLELLDK.[Y], [K].AVTEQGHELSNEER.[N], [K].YLIPNATQPESK.[V]
MAPT	P10636	0 (1)	1.13 (1.31)	0.76 (1.23)	0.85 (1.33)	1.47 (1.25)	-0.02 (1.07)	1.69 (1.02)	4.26e-25	6.39e-08	8.16e-10	1.39e-28	0.998074	2.42e-46	5	10	8	[R].LQTAPVPMPDLK.[N], [R].QEFEVMEDHAGTYGLGDR.[K], [R].SGYSSPGSPGTPGSR.[S], [K].DQGGYTMHQDQEGDTDAGLK.[E], [K].DQGGYTMHQDQEGDTDAGLK.[E], [K].ESPLQTPTEDGSEEPGSETSDAK.[S], [R].QEFEVMEDHAGTYGLGDRK.[D], [R].GAAPPGQK.[G]	[R].LQTAPVPMPDLK.[N], [R].QEFEVMEDHAGTYGLGDR.[K], [R].SGYSSPGSPGTPGSR.[S], [K].DQGGYTMHQDQEGDTDAGLK.[E], [K].DQGGYTMHQDQEGDTDAGLK.[E], [K].ESPLQTPTEDGSEEPGSETSDAK.[S], [R].QEFEVMEDHAGTYGLGDR.[K], [R].QEFEVMEDHAGTYGLGDRK.[D], [R].GAAPPGQK.[G], [K].SPVVSGDTSPR.[H]
GDI1	P31150	0 (1)	1.04 (1.09)	0.57 (1.13)	0.84 (1)	1.37 (1)	0.2 (0.96)	1.44 (0.9)	1.4e-24	2.45e-05	1.64e-10	1.81e-30	0.0841854	1.86e-39	5	23	10	[R].IICILSHPIK.[N], [R].NPYYGGESSSITPLEELYK.[R], [K].YIAIASTTVETTDPEKEVEPALELLEPIDQK.[F], [K].VPSTETEALASNLMGMFEK.[R], [K].VVEGSFVYK.[G], [K].QLICDPSYIPDR.[V], [R].TDDYLDQPCLETVNR.[I], [R].FQLLEGPPESMGR.[G], [R].MAGTAFDFENMK.[R], [R].KQNDVFGEAEQ.[-]	[R].LSAIYGGTYMLNKPVDDIIMENGK.[V], [R].LSAIYGGTYMLNKPVDDIIMENGK.[V], [R].IICILSHPIK.[N], [R].NPYYGGESSSITPLEELYK.[R], [R].MAGTAFDFENMK.[R], [K].IYKVPSTETEALASNLMGMFEK.[R], [K].YIAIASTTVETTDPEKEVEPALELLEPIDQK.[F], [K].VPSTETEALASNLMGMFEK.[R], [K].VVEGSFVYK.[G], [K].QLICDPSYIPDR.[V], [R].TDDYLDQPCLETVNR.[I], [K].EVEPALELLEPIDQK.[F], [R].FQLLEGPPESMGR.[G], [R].FQLLEGPPESMGR.[G], [R].MAGTAFDFENMK.[R],…
PGK1	P00558	0 (1)	0.89 (0.98)	0.55 (0.77)	0.75 (1.08)	1.13 (0.97)	0.28 (0.8)	1.19 (0.93)	1.47e-24	1.32e-07	8.47e-10	5.56e-28	0.00387918	1.1e-35	6	39	30	[K].IQLINNMLDK.[V], [K].ITLPVDFVTADKFDENAK.[T], [K].NNQITNNQR.[I], [K].KELNYFAK.[A], [K].VLNNMEIGTSLFDEEGAK.[I], [K].VLNNMEIGTSLFDEEGAK.[I], [K].YSLEPVAVELK.[S], [K].VSHVSTGGGASLELLEGK.[IV], [K].TGQATVASGIPAGWMGLDCGPESSKK.[Y], [R].FHVEEEGK.[G], [R].FHVEEEGKGK.[D], [K].DCVGPEVEK.[A], [K].ALESPERPFLAILGGAK.[V], [R].AHSSMVGVNLPQK.[A], [R].GCITIIGGGDTATCCAK.[W], [K].FCLDNGAK.[S], [K].VLPGVDALSNI.[-],…	[K].IQLINNMLDK.[V], [K].IQLINNMLDK.[V], [K].ITLPVDFVTADKFDENAK.[T], [K].NNQITNNQR.[I], [K].KELNYFAK.[A], [K].LGDVYVNDAFGTAHR.[A], [K].VLNNMEIGTSLFDEEGAK.[I], [K].VLNNMEIGTSLFDEEGAK.[I], [K].YSLEPVAVELK.[S], [K].VSHVSTGGGASLELLEGK.[IV], [K].QIVWNGPVGVFEWEAFAR.[G], [K].SVVLMSHLGRPDGVPMPDK.[Y], [K].TGQATVASGIPAGWMGLDCGPESSKK.[Y], [R].FHVEEEGK.[G], [R].FHVEEEGKGK.[D], [K].DCVGPEVEK.[A], [K].ALESPERPF…
ENO1	P06733	0 (1)	0.97 (1.23)	0.61 (1)	0.83 (1.22)	1.23 (1.28)	0.35 (1.2)	1.27 (1.12)	2.29e-23	5.76e-08	2.04e-10	9.75e-25	0.00162097	6.9e-33	6	29	18	[K].LMIEMDGTENK.[S], [K].LMIEMDGTENK.[S], [K].LMIEMDGTENK.[S], [R].IGAEVYHNLK.[N], [K].KLNVTEQEK.[I], [K].LAQANGWGVMVSHR.[S], [R].YISPDQLADLYK.[S], [K].TIAPALVSK.[K], [K].SFIKDYPVVSIEDPFDQDDWGAWQK.[F], [R].SGKYDLDFK.[S], [K].DATNVGDEGGFAPNILENKEGLELLK.[T], [K].DATNVGDEGGFAPNILENK.[E], [K].DYPVVSIEDPFDQDDWGAWQK.[F], [K].SCNCLLLK.[V], [K].LNVTEQEK.[I], [R].IEEELGSK.[A], [K].AVEHINK.[T], [K].EGLELLK…	[K].LMIEMDGTENK.[S], [K].LMIEMDGTENK.[S], [K].LMIEMDGTENK.[S], [R].HIADLAGNSEVILPVPAFNVINGGSHAGNK.[L], [R].IGAEVYHNLK.[N], [K].KLNVTEQEK.[I], [K].LAMQEFMILPVGAANFR.[E], [K].LAMQEFMILPVGAANFR.[E], [K].LAMQEFMILPVGAANFR.[E], [K].LAQANGWGVMVSHR.[S], [K].LAQANGWGVMVSHR.[S], [R].YISPDQLADLYK.[S], [K].VVIGMDVAASEFFR.[S], [K].TIAPALVSK.[K], [K].SFIKDYPVVSIEDPFDQDDWGAWQK.[F], [R].SGKYDLDFK.[S], [K].DATNV…
SYN1	P17600	0 (1)	1.03 (1.28)	0.69 (1.15)	0.79 (1.32)	1.32 (1.26)	-0.05 (1.01)	1.55 (1.06)	1.02e-21	3.62e-08	7.97e-08	3.66e-24	0.935558	3.32e-40	5	9	7	[R].QGPPQKPPGPAGPTR.[Q], [R].QASQAGPVPR.[T], [R].QTSVSGPAPPK.[A], [R].QTSQQPAGPPAQQRPPPQGGPPQPGPGPQR.[Q], [R].QAGPPQATR.[Q], [K].ASGAPPGGQQR.[Q], [R].QSRPVAGGPGAPPAARPPASPSPQR.[Q]	[R].LPSPTSAPQQPASQAAPPTQGQGR.[Q], [R].GSHGQTPSPGALPLGR.[Q], [R].QGPPQKPPGPAGPTR.[Q], [R].QASQAGPVPR.[T], [R].QTSVSGPAPPK.[A], [R].QTSQQPAGPPAQQRPPPQGGPPQPGPGPQR.[Q], [R].QAGPPQATR.[Q], [K].ASGAPPGGQQR.[Q], [R].QSRPVAGGPGAPPAARPPASPSPQR.[Q]
ALDOA	P04075	0 (1)	1.03 (1.28)	0.76 (1.18)	0.97 (1.43)	1.2 (1.23)	-0.02 (0.97)	1.54 (1.09)	2.08e-21	2.97e-08	1.18e-09	1.19e-21	0.962462	3.44e-39	5	29	25	[R].LQSIGTENTEENR.[R], [-].MPYQYPALTPEQK.[K], [K].KELSDIAHR.[I], [K].GVVPLAGTNGETTTQGLDGLSER.[C], [K].IGEHTPSALAIMENANVLAR.[Y], [K].IGEHTPSALAIMENANVLAR.[Y], [K].VDKGVVPLAGTNGETTTQGLDGLSER.[C], [R].TVPPAVTGITFLSGGQSEEEASINLNAINK.[C], [K].RLQSIGTENTEENR.[R], [K].RLQSIGTENTEENRR.[F], [K].SKGGVVGIK.[V], [K].ELSDIAHR.[I], [R].ALANSLACQGK.[Y], [K].ADDGRPFPQVIK.[S], [K].GILAADESTGSIAK.[R], [K].AAQEEYVK…	[R].LQSIGTENTEENR.[R], [-].MPYQYPALTPEQK.[K], [K].KELSDIAHR.[I], [K].GVVPLAGTNGETTTQGLDGLSER.[C], [K].IGEHTPSALAIMENANVLAR.[Y], [K].IGEHTPSALAIMENANVLAR.[Y], [K].VDKGVVPLAGTNGETTTQGLDGLSER.[C], [R].TVPPAVTGITFLSGGQSEEEASINLNAINK.[C], [K].RLQSIGTENTEENR.[R], [K].RLQSIGTENTEENRR.[F], [K].SKGGVVGIK.[V], [K].ELSDIAHR.[I], [R].ALANSLACQGK.[Y], [K].ALSDHHIYLEGTLLKPNMVTPGHACTQK.[F], [K].ALSDHHIYLEGTLLKP…
GPI	P06744	0 (1)	1 (1.25)	0.7 (1.03)	0.79 (1.22)	1.26 (1.32)	0.39 (1.05)	1.3 (1.24)	2.78e-21	1.09e-08	2.41e-08	2.97e-22	7.44e-05	3.28e-27	6	24	18	[K].NLVTEDVMR.[M], [K].HFVALSTNTTK.[V], [R].KELQAAGK.[S], [K].KIEPELDGSAQVTSHDASTNGLINFIK.[Q], [K].VFEGNRPTNSIVFTK.[L], [R].VDHQTGPIVWGEPGTNGQHAFYQLIHQGTK.[M], [R].VWYVSNIDGTHIAK.[T], [K].TLAQLNPESSLFIIASK.[T], [R].SNTPILVDGK.[D], [K].IEPELDGSAQVTSHDASTNGLINFIK.[Q], [K].EWFLQAAK.[D], [K].DVMPEVNK.[V], [R].MLVDLAK.[S], [K].ELQAAGK.[S], [R].LFDANKDR.[F], [K].NLVTEDVMR.[M], [K].DPSAVAK.[H], [R].AVLH…	[K].NLVTEDVMR.[M], [K].MIPCDFLIPVQTQHPIRK.[G], [K].HFVALSTNTTK.[V], [R].KELQAAGK.[S], [K].KIEPELDGSAQVTSHDASTNGLINFIK.[Q], [K].VFEGNRPTNSIVFTK.[L], [R].VDHQTGPIVWGEPGTNGQHAFYQLIHQGTK.[M], [R].VWYVSNIDGTHIAK.[T], [K].TLAQLNPESSLFIIASK.[T], [K].TFTTQETITNAETAK.[E], [R].SNTPILVDGK.[D], [K].IEPELDGSAQVTSHDASTNGLINFIK.[Q], [R].SNTPILVDGKDVMPEVNK.[V], [K].EWFLQAAK.[D], [K].DVMPEVNK.[V], [R].MLVDLAK.[S]…
PPP3CA	Q08209	0 (1)	0.92 (1.25)	0.63 (1.18)	0.65 (1.35)	1.2 (1.17)	0.04 (1.09)	1.35 (1.09)	5.23e-21	4.56e-07	6.96e-07	3.34e-25	0.275304	4.12e-35	5	11	9	[R].IITEGASILR.[Q], [K].EVFDNDGKPR.[V], [R].FKEPPAYGPMCDILWSDPLEDFGNEK.[T], [R].AHEAQDAGYR.[M], [R].DAMPSDANLNSINK.[A], [R].EESESVLTLK.[G], [K].ITSFEEAK.[G], [K].LFEVGGSPANTR.[Y], [R].YLFLGDYVDR.[G]	[R].IITEGASILR.[Q], [K].QTLQSATVEAIEADEAIK.[G], [K].EVFDNDGKPR.[V], [R].FKEPPAYGPMCDILWSDPLEDFGNEK.[T], [R].AHEAQDAGYR.[M], [R].DAMPSDANLNSINK.[A], [R].EESESVLTLK.[G], [K].ITSFEEAK.[G], [K].LFEVGGSPANTR.[Y], [R].HLTEYFTFK.[Q], [R].YLFLGDYVDR.[G]
NRGN	Q92686	0 (1)	1.01 (1.29)	0.78 (1.22)	0.87 (1.31)	1.19 (1.29)	-0.11 (0.99)	1.54 (1.05)	2.82e-20	1.99e-08	2.41e-08	9.96e-21	0.499937	2.17e-39	5	2	2	[K].GPGPGGPGGAGVAR.[G], [R].KGPGPGGPGGAGVAR.[G]	[K].GPGPGGPGGAGVAR.[G], [R].KGPGPGGPGGAGVAR.[G]
PRDX3	P30048	0 (1)	0.87 (1.1)	0.69 (1.13)	0.66 (0.89)	1.06 (1.15)	0.42 (1.07)	1.08 (1.05)	5.4e-20	8.94e-09	7.53e-08	2.22e-20	0.000127978	1.55e-25	6	6	5	[K].HLSVNDLPVGR.[S], [K].GTAVVNGEFK.[D], [R].GLFIIDPNGVIK.[H], [K].DLSLDDFK.[G], [R].SVEETLR.[L]	[K].HLSVNDLPVGR.[S], [K].GTAVVNGEFK.[D], [R].DYGVLLEGSGLALR.[G], [R].GLFIIDPNGVIK.[H], [K].DLSLDDFK.[G], [R].SVEETLR.[L]
MIF	P14174	0 (1)	0.88 (1.03)	0.64 (1.04)	0.67 (1)	1.1 (1)	0.19 (0.97)	1.21 (0.88)	6.2e-20	1.15e-07	4.55e-07	2.97e-22	0.157615	3.31e-32	5	6	2	[K].LLCGLLAER.[L], [K].IGGAQNR.[S]	[K].LLCGLLAER.[L], [-].MPMFIVNTNVPR.[A], [-].MPMFIVNTNVPR.[A], [R].VYINYYDMNAANVGWNNSTFA.[-], [R].VYINYYDMNAANVGWNNSTFA.[-], [K].IGGAQNR.[S]
PKM	P14618	0 (1)	0.96 (1.23)	0.75 (1.18)	0.87 (1.31)	1.11 (1.2)	-0.09 (1)	1.47 (0.99)	8.5e-20	6.29e-08	2.54e-09	1.79e-19	0.631015	8.03e-38	5	55	44	[R].LNFSHGTHEYHAETIK.[N], [R].NTGIICTIGPASR.[S], [K].IYVDDGLISLQVK.[Q], [-].MSKPHSEAGTAFIQTQQLHAAMADTFLEHMCR.[L], [K].GVNLPGAAVDLPAVSEKDIQDLK.[F], [K].GVNLPGAAVDLPAVSEK.[D], [K].GSGTAEVELKK.[G], [K].GSGTAEVELK.[K], [R].LDIDSPPITAR.[N], [K].KGVNLPGAAVDLPAVSEK.[D], [K].KGDVVIVLTGWRPGSGFTNTMR.[V], [R].VNFAMNVGK.[A], [R].RFDEILEASDGIMVAR.[G], [R].RFDEILEASDGIMVAR.[G], [K].QKGADFLVTEVENGGSLGSK.[K], [R…	[R].LNFSHGTHEYHAETIK.[N], [R].NTGIICTIGPASR.[S], [K].IYVDDGLISLQVK.[Q], [-].MSKPHSEAGTAFIQTQQLHAAMADTFLEHMCR.[L], [K].GVNLPGAAVDLPAVSEKDIQDLK.[F], [K].GVNLPGAAVDLPAVSEK.[D], [K].GSGTAEVELKK.[G], [K].GSGTAEVELK.[K], [R].LDIDSPPITAR.[N], [K].KGVNLPGAAVDLPAVSEK.[D], [K].KGDVVIVLTGWRPGSGFTNTMR.[V], [R].VNFAMNVGK.[A], [R].RFDEILEASDGIMVAR.[G], [R].RFDEILEASDGIMVAR.[G], [K].QKGADFLVTEVENGGSLGSK.[K], [R…
HAGH	Q16775	0 (1)	0.82 (1.05)	0.49 (0.86)	0.6 (1.19)	1.1 (0.99)	0.19 (1)	1.12 (0.93)	9.24e-20	9.21e-06	1.11e-06	1.01e-24	0.0429939	4.04e-30	6	8	7	[K].TVQQHAGETDPVTTMR.[A], [K].YSIGEPTVPSTLAEEFTYNPFMR.[V], [R].VYCGHEYTINNLK.[F], [K].EAAIVDPVQPQK.[V], [K].FYEGTADEMCK.[A], [R].IGALTHK.[I], [K].VYGGDDR.[I]	[K].TVQQHAGETDPVTTMR.[A], [K].TVQQHAGETDPVTTMR.[A], [K].YSIGEPTVPSTLAEEFTYNPFMR.[V], [R].VYCGHEYTINNLK.[F], [K].EAAIVDPVQPQK.[V], [K].FYEGTADEMCK.[A], [R].IGALTHK.[I], [K].VYGGDDR.[I]
CHI3L1	P36222	0 (1)	0.79 (0.91)	0.56 (0.98)	0.63 (0.89)	0.98 (0.85)	0.51 (0.97)	0.92 (0.85)	4.06e-19	5.32e-06	5.61e-08	1.05e-21	5.86e-06	2.09e-22	6	42	33	[R].ILGQQVPYATK.[G], [R].GQEDASPDRFSNTDYAVGYMLR.[L], [R].GQEDASPDRFSNTDYAVGYMLR.[L], [K].GNQWVGYDDQESVK.[S], [R].GTTGHHSPLFR.[G], [K].KQLLLSAALSAGK.[V], [K].VTIDSSYDIAK.[I], [K].QHFTTLIK.[E], [K].QLLLSAALSAGKVTIDSSYDIAK.[I], [K].QLLLSAALSAGK.[V], [R].QLAGAMVWALDLDDFQGSFCGQDLR.[F], [R].THGFDGLDLAWLYPGRR.[D], [R].THGFDGLDLAWLYPGR.[R], [R].SFTLASSETGVGAPISGPGIPGRFTK.[E], [R].SFTLASSETGVGAPISGPGIPGR.…	[K].LVCYYTSWSQYR.[E], [K].ISQHLDFISIMTYDFHGAWR.[G], [K].ISQHLDFISIMTYDFHGAWR.[G], [R].ILGQQVPYATK.[G], [K].NRNPNLKTLLSVGGWNFGSQR.[F], [R].GQEDASPDRFSNTDYAVGYMLR.[L], [R].GQEDASPDRFSNTDYAVGYMLR.[L], [K].GNQWVGYDDQESVK.[S], [R].GTTGHHSPLFR.[G], [R].LGAPASKLVMGIPTFGR.[S], [R].LGAPASKLVMGIPTFGR.[S], [K].KQLLLSAALSAGK.[V], [K].TLLSVGGWNFGSQR.[F], [K].VTIDSSYDIAK.[I], [K].QHFTTLIK.[E], [K].QLLLSAALSAGK…
GLO1	Q04760	0 (1)	0.77 (0.95)	0.49 (0.85)	0.57 (0.94)	1.02 (0.94)	0.2 (0.87)	1.05 (0.85)	8.27e-18	5.12e-05	6.86e-07	1.1e-21	0.0560905	4.51e-27	5	10	8	[R].VLGMTLIQK.[C], [K].GLAFIQDPDGYWIEILNPNK.[M], [K].DFLLQQTMLR.[V], [K].RFEELGVK.[F], [K].IAWALSR.[K], [K].SLDFYTR.[V], [K].KSLDFYTR.[V], [K].CDFPIMK.[F]	[R].VLGMTLIQK.[C], [R].GFGHIGIAVPDVYSACK.[R], [K].GLAFIQDPDGYWIEILNPNK.[M], [K].DFLLQQTMLR.[V], [K].RFEELGVK.[F], [R].FEELGVK.[F], [K].IAWALSR.[K], [K].SLDFYTR.[V], [K].KSLDFYTR.[V], [K].CDFPIMK.[F]
HPRT1	P00492	0 (1)	0.97 (1.32)	0.7 (1.15)	0.74 (1.28)	1.21 (1.37)	-0.08 (0.95)	1.47 (1.16)	1.72e-17	2.82e-07	3.55e-06	3.63e-19	0.561604	1.18e-33	5	14	10	[R].VFIPHGLIMDR.[T], [R].VFIPHGLIMDR.[T], [K].VIGGDDLSTLTGK.[N], [K].TMQTLLSLVR.[Q], [R].SVGYKPDFVGFEIPDK.[F], [R].DLNHVCVISETGK.[A], [K].FFADLLDYIK.[A], [R].SIPMTVDFIR.[L], [K].SYCNDQSTGDIK.[V], [K].VASLLVK.[R]	[R].VFIPHGLIMDR.[T], [R].VFIPHGLIMDR.[T], [K].VIGGDDLSTLTGK.[N], [K].TMQTLLSLVR.[Q], [R].SVGYKPDFVGFEIPDK.[F], [R].SPGVVISDDEPGYDLDLFCIPNHYAEDLER.[V], [R].DLNHVCVISETGK.[A], [K].FFADLLDYIK.[A], [R].SIPMTVDFIR.[L], [K].SYCNDQSTGDIK.[V], [K].EMGGHHIVALCVLK.[G], [K].VASLLVK.[R], [K].EMGGHHIVALCVLK.[G], [K].TMQTLLSLVR.[Q]
LDHA	P00338	0 (1)	0.83 (1.13)	0.59 (1.02)	0.72 (1.15)	0.99 (1.15)	0.01 (1.04)	1.22 (0.94)	2.25e-17	2.49e-06	1.36e-08	1.46e-17	0.998074	1.06e-31	5	27	20	[K].ITVVGVGAVGMACAISILMK.[D], [K].LIIVSNPVDILTYVAWK.[LI], [K].GLYGIKDDVFLSVPCILGQNGISDLVK.[V], [R].VHPVSTMIK.[G], [K].VTLTSEEEAR.[L], [K].SADTLWGIQK.[E], [K].TLHPDLGTDKDKEQWK.[E], [K].DLADELALVDVIEDK.[L], [K].DQLIYNLLKEEQTPQNK.[I], [K].DQLIYNLLK.[E], [K].DDVFLSVPCILGQNGISDLVK.[V], [K].DYNVTANSK.[L], [K].LVIITAGAR.[Q], [K].EEQTPQNK.[I], [K].FIIPNVVK.[Y], [K].TLHPDLGTDKDK.[E], [R].RVHPVSTMIK.[G], […	[K].ITVVGVGAVGMACAISILMK.[D], [K].ITVVGVGAVGMACAISILMK.[D], [K].LIIVSNPVDILTYVAWK.[LI], [K].GLYGIKDDVFLSVPCILGQNGISDLVK.[V], [K].KSADTLWGIQK.[E], [R].VHPVSTMIK.[G], [K].VTLTSEEEAR.[L], [R].RVHPVSTMIK.[G], [K].SADTLWGIQK.[E], [K].TLHPDLGTDKDKEQWK.[E], [K].DLADELALVDVIEDK.[L], [K].DQLIYNLLKEEQTPQNK.[I], [K].DQLIYNLLK.[E], [K].DDVFLSVPCILGQNGISDLVK.[V], [K].DYNVTANSK.[L], [K].GEMMDLQHGSLFLR.[T], [K]…
NEDD8	Q15843	0 (1)	0.78 (1.06)	0.49 (1.05)	0.71 (1.11)	0.95 (1.02)	0 (0.92)	1.15 (0.91)	2.3e-17	6.13e-06	3.97e-08	2.09e-18	0.964386	1.52e-31	5	2	2	[K].EIEIDIEPTDKVER.[I], [K].EIEIDIEPTDK.[V]	[K].EIEIDIEPTDKVER.[I], [K].EIEIDIEPTDK.[V]
SNCA	P37840	0 (1)	0.74 (1.03)	0.37 (0.97)	0.68 (1.06)	0.97 (0.98)	0.01 (0.93)	1.09 (0.88)	5.13e-17	0.00097645	1.43e-08	2.53e-20	0.901079	1.19e-30	5	4	3	[K].QGVAEAAGK.[T], [K].TKEGVVHGVATVAEK.[T], [K].EGVVHGVATVAEK.[T]	[K].QGVAEAAGK.[T], [K].TKEGVVHGVATVAEK.[T], [K].EGVVHGVATVAEK.[T], [K].AKEGVVAAAEK.[T]
CAND1	Q86VP6	0 (1)	0.59 (0.91)	0.24 (0.95)	0.58 (0.94)	0.78 (0.81)	0.21 (0.93)	0.78 (0.84)	2.31e-16	0.000663672	4.42e-08	2.81e-19	0.00293265	6.37e-22	6	12	8	[K].HCECAEEGTR.[N], [K].HTVDDGLDIR.[K], [R].NVVAECLGK.[L], [K].AADIDQEVK.[E], [K].DSSSTNLESMDTS.[-], [K].TLEDPDLNVR.[R], [R].SSVVTAVK.[F], [K].IIPLVVK.[F]	[K].HCECAEEGTR.[N], [K].HTVDDGLDIR.[K], [R].DLLDTVLPHLYNETK.[V], [R].NVVAECLGK.[L], [K].AADIDQEVK.[E], [K].DSSSTNLESMDTS.[-], [K].TLEDPDLNVR.[R], [R].SSVVTAVK.[F], [K].ALTLIAGSPLK.[I], [K].FTISDHPQPIDPLLK.[N], [R].LTSAIAK.[Q], [K].IIPLVVK.[F]
CFL1	P23528	0 (1)	0.62 (1.06)	0.29 (0.93)	0.45 (0.92)	0.87 (1.13)	0.53 (1.07)	0.66 (1.05)	6.3e-16	0.000663672	3.6e-06	1.9e-20	2.09e-08	1.96e-15	6	14	11	[K].NIILEEGKEILVGDVGQTVDDPYATFVK.[M], [K].HELQANCYEEVKDR.[C], [K].KAVLFCLSEDKK.[N], [R].KSSTPEEVK.[K], [K].EILVGDVGQTVDDPYATFVK.[M], [K].AVLFCLSEDKK.[N], [K].NIILEEGK.[E], [K].SSTPEEVKK.[R], [R].KSSTPEEVKK.[R], [K].SSTPEEVK.[K], [K].MLPDKDCR.[Y]	[K].NIILEEGKEILVGDVGQTVDDPYATFVK.[M], [K].HELQANCYEEVKDR.[C], [K].HELQANCYEEVK.[D], [K].KAVLFCLSEDKK.[N], [R].KSSTPEEVK.[K], [K].EILVGDVGQTVDDPYATFVK.[M], [K].AVLFCLSEDKK.[N], [K].NIILEEGK.[E], [K].LGGSAVISLEGKPL.[-], [K].AVLFCLSEDK.[K], [K].SSTPEEVKK.[R], [R].KSSTPEEVKK.[R], [K].SSTPEEVK.[K], [K].MLPDKDCR.[Y]
MDH1	P40925	0 (1)	0.84 (1.2)	0.67 (1.14)	0.69 (1.25)	1 (1.18)	-0.06 (1.05)	1.27 (1.01)	8.75e-16	3.54e-07	2.3e-06	5.46e-16	0.646539	5.64e-30	5	28	24	[K].LSSAMSAAK.[A], [K].NVIIWGNHSSTQYPDVNHAK.[V], [K].LGVTANDVK.[N], [R].KLSSAMSAAK.[A], [R].KLSSAMSAAK.[A], [K].VIVVGNPANTNCLTASK.[S], [R].VLVTGAAGQIAYSLLYSIGNGSVFGK.[D], [K].DLDVAILVGSMPR.[R], [K].EVGVYEALKDDSWLK.[G], [K].DVIATDKEDVAFK.[D], [K].GEFVTTVQQR.[G], [K].FVEGLPINDFSR.[E], [K].EVGVYEALK.[D], [K].SQGAALDK.[Y], [K].LSSAMSAAK.[A], [R].EKMDLTAK.[E], [R].EKMDLTAK.[E], [K].ENFSCLTR.[L], [K].E…	[K].LSSAMSAAK.[A], [K].NVIIWGNHSSTQYPDVNHAK.[V], [K].LGVTANDVK.[N], [R].KLSSAMSAAK.[A], [R].KLSSAMSAAK.[A], [K].VIVVGNPANTNCLTASK.[S], [R].VLVTGAAGQIAYSLLYSIGNGSVFGK.[D], [K].DLDVAILVGSMPR.[R], [K].DLDVAILVGSMPR.[R], [K].EVGVYEALKDDSWLK.[G], [K].DVIATDKEDVAFKDLDVAILVGSMPR.[R], [K].DVIATDKEDVAFK.[D], [K].GEFVTTVQQR.[G], [K].FVEGLPINDFSR.[E], [K].EVGVYEALK.[D], [K].SQGAALDK.[Y], [K].LSSAMSAAK.[A], …
GAP43	P17677	0 (1)	0.83 (1.26)	0.61 (1.26)	0.7 (1.28)	1.01 (1.23)	-0.17 (1.07)	1.31 (1.05)	1.15e-15	1.66e-06	1.59e-06	2.76e-16	0.253615	9.96e-32	5	20	16	[K].KDDVQAAEAEANKK.[D], [K].KGEGTTTAEAAPATGSKPDEPGK.[A], [K].KGEGDAATEQAAPQAPASSEEK.[A], [K].QADVPAAVTAAAATTPAAEDAAAK.[A], [R].QDEGKEEEPEADQEHA.[-], [K].DDVQAAEAEANKKDEAPVADGVEK.[K], [K].DDVQAAEAEANKK.[D], [K].AGSAETESATK.[A], [K].GEGDAATEQAAPQAPASSEEK.[A], [K].GEGTTTAEAAPATGSKPDEPGK.[A], [K].AEDAPAKEEPK.[Q], [K].ATAQPPTETGESSQAEENIEAVDETKPK.[E], [K].AGETPSEEK.[K], [K].ASTDNSPSSK.[A], [K].AEDAPAK…	[K].NDDDQKIEQDGIKPEDK.[A], [K].KDDVQAAEAEANKK.[D], [K].KGEGTTTAEAAPATGSKPDEPGK.[A], [K].KGEGDAATEQAAPQAPASSEEK.[A], [K].QADVPAAVTAAAATTPAAEDAAAK.[A], [R].QDEGKEEEPEADQEHA.[-], [K].DDVQAAEAEANKKDEAPVADGVEK.[K], [K].DDVQAAEAEANKK.[D], [K].AGSAETESATK.[A], [K].GEGDAATEQAAPQAPASSEEK.[A], [K].GEGTTTAEAAPATGSKPDEPGK.[A], [K].AEDAPAKEEPK.[Q], [K].ATAQPPTETGESSQAEENIEAVDETKPK.[E], [K].AGETPSEEK.[K], [K].…
TBCA	O75347	0 (1)	0.72 (1.1)	0.45 (0.94)	0.46 (1.09)	0.99 (1.12)	0.02 (1)	1.06 (0.98)	1.4e-15	5.71e-05	9.24e-06	1.02e-18	0.34286	1.01e-25	5	10	10	[R].ILENEKDLEEAEEYK.[E], [R].ILENEKDLEEAEEYKEAR.[L], [R].RLEAAYLDLQR.[I], [K].DLEEAEEYK.[E], [R].AEDGENYDIKK.[Q], [R].AEDGENYDIK.[K], [K].QAEILQESR.[M], [R].LEAAYLDLQR.[I], [K].KQAEILQESR.[M], [R].LVLDSVK.[L]	[R].ILENEKDLEEAEEYK.[E], [R].ILENEKDLEEAEEYKEAR.[L], [R].RLEAAYLDLQR.[I], [K].DLEEAEEYK.[E], [R].AEDGENYDIKK.[Q], [R].AEDGENYDIK.[K], [K].QAEILQESR.[M], [R].LEAAYLDLQR.[I], [K].KQAEILQESR.[M], [R].LVLDSVK.[L]
GLOD4	Q9HC38	0 (1)	0.7 (1.03)	0.43 (1)	0.55 (0.96)	0.9 (1.04)	0.06 (0.97)	1 (0.91)	2.12e-15	0.00022611	7.01e-07	5.89e-18	0.753701	4.31e-27	5	19	12	[K].ILTPLVSLDTPGK.[A], [R].KLEWPLTEVAEGVFETEAPGGYK.[F], [K].VTLAVSDLQK.[S], [K].SLNYWCNLLGMK.[I], [R].SLPQSDPVLK.[V], [K].LLDDAMAADK.[S], [K].LLDDAMAADK.[S], [R].ALHFVFK.[V], [K].ELPDLEDLMK.[R], [K].IYEKDEEK.[Q], [K].MDPEGSK.[L], [R].DVLGMK.[V]	[K].ILTPLVSLDTPGK.[A], [R].KLEWPLTEVAEGVFETEAPGGYK.[F], [K].TMVGFGPEDDHFVAELTYNYGVGDYK.[L], [K].VTLAVSDLQK.[S], [K].SLNYWCNLLGMK.[I], [R].SLPQSDPVLK.[V], [R].ALLGYADNQCK.[L], [K].LLDDAMAADK.[S], [K].LLDDAMAADK.[S], [R].ALHFVFK.[V], [K].ELPDLEDLMK.[R], [K].IYEKDEEK.[Q], [K].MDPEGSK.[L], [K].SLNYWCNLLGMK.[I], [K].ELPDLEDLMK.[R], [K].LEWPLTEVAEGVFETEAPGGYK.[F], [K].LELQGVK.[G], [R].IAFSCPQK.[E], [R]…
PPP1R7	Q15435	0 (1)	0.73 (1.09)	0.4 (1.28)	0.79 (0.95)	0.87 (1.01)	0.15 (1.1)	1.01 (0.97)	3.64e-15	0.00180591	1.59e-09	2.01e-16	0.116973	2.16e-23	5	13	5	[R].SLETVYLER.[N], [R].DAEDVDLNHYR.[I], [R].AIENIDTLTNLESLFLGK.[N], [R].ELDLYDNQIK.[K], [R].QIDATFVR.[F]	[R].SLETVYLER.[N], [R].DAEDVDLNHYR.[I], [K].DGEERGEEDPEEEHELPVDMETINLDR.[D], [R].AIENIDTLTNLESLFLGK.[N], [R].GEEDPEEEHELPVDMETINLDR.[D], [K].CIENLEELQSLR.[E], [R].GAGQQQSQEMMEVDR.[R], [R].GAGQQQSQEMMEVDR.[R], [K].IEGLQNLVNLR.[E], [R].ELDLYDNQIK.[K], [R].QIDATFVR.[F], [R].GEEDPEEEHELPVDMETINLDR.[D], [K].LTMLDIASNR.[I]
STMN1	P16949	0 (1)	0.72 (1.11)	0.49 (1.12)	0.58 (0.95)	0.9 (1.14)	-0.05 (0.95)	1.08 (0.98)	3.68e-15	1.06e-05	4.41e-07	1.07e-15	0.974007	2.09e-27	5	9	6	[R].SKESVPEFPLSPPK.[K], [K].SHEAEVLK.[Q], [K].ESKDPADETEAD.[-], [K].DPADETEAD.[-], [K].NKESKDPADETEAD.[-], [R].EAQMAAK.[L]	[R].SKESVPEFPLSPPK.[K], [K].ESVPEFPLSPPK.[K], [R].ASGQAFELILSPR.[S], [K].SHEAEVLK.[Q], [K].ESKDPADETEAD.[-], [R].KSHEAEVLK.[Q], [K].DPADETEAD.[-], [K].NKESKDPADETEAD.[-], [R].EAQMAAK.[L]
CSRNP1	Q96S65	0 (1)	0.75 (1.11)	0.55 (1.11)	0.74 (1.22)	0.85 (1.04)	-0.07 (1.03)	1.13 (0.92)	5.83e-15	5.28e-06	3.65e-08	4.31e-14	0.702054	3.62e-28	5	1	1	[-].MTGLLK.[R]	[-].MTGLLK.[R]
DDAH1	O94760	0 (1)	0.76 (1.2)	0.55 (1.26)	0.6 (1.11)	0.94 (1.19)	-0.1 (1.13)	1.17 (1)	1.8e-14	3.16e-05	2.05e-06	1.27e-15	0.388221	1.52e-28	5	27	10	[K].LQLNIVEMKDENATLDGGDVLFTGR.[E], [K].LQLNIVEMK.[D], [K].VDGLLTCCSVLINK.[K], [R].ALPESLGQHALR.[S], [R].GAEILADTFK.[D], [R].GAEILADTFKDYAVSTVPVADGLHLK.[S], [R].TPEEYPESAK.[V], [K].GEEVDVAR.[A], [R].ATHAVVR.[A], [K].EVDMMK.[E]	[K].LQLNIVEMKDENATLDGGDVLFTGR.[E], [K].LQLNIVEMK.[D], [K].LTVPDDIAANCIYLNIPNK.[G], [K].LKDHMLIPVSMSELEK.[V], [K].LGLQVVELPADESLPDCVFVEDVAVVCEETALITRPGAPSR.[R], [K].VDGLLTCCSVLINK.[K], [R].YDKLTVPDDIAANCIYLNIPNK.[G], [R].QHQLYVGVLGSK.[L], [K].SFCSMAGPNLIAIGSSESAQK.[A], [K].SFCSMAGPNLIAIGSSESAQK.[A], [R].ALPESLGQHALR.[S], [R].GAEILADTFK.[D], [R].GAEILADTFKDYAVSTVPVADGLHLK.[S], [R].TPEEYPESAK.[V], […
GDA	Q9Y2T3	0 (1)	0.78 (1.22)	0.72 (1.22)	0.68 (1.28)	0.86 (1.18)	-0.15 (1)	1.22 (1.05)	2.61e-14	3.7e-07	4.2e-06	1.06e-13	0.284977	8.45e-29	5	35	28	[R].NIEEVYVGGK.[Q], [R].LATLGGSQALGLDGEIGNFEVGK.[E], [R].LATLGGSQALGLDGEIGNFEVGKEFDAILINPK.[A], [K].VCMDLNDTFPEYK.[E], [K].VCMDLNDTFPEYK.[E], [K].TVMAHGCYLSAEELNVFHER.[G], [K].NYTSVYDKNNLLTNK.[T], [R].DLHIQSHISENRDEVEAVK.[N], [R].DHLLGVSDSGK.[I], [K].ETTEESIKETER.[F], [R].FQNIDFAEEVYTR.[V], [R].FSLSCSETLMGELGNIAK.[T], [K].ASDSPIDLFYGDFFGDISEAVIQK.[F], [R].AVMVSNILLINK.[V], [K].IVFLEEASQQEK.[L], […	[R].NIEEVYVGGK.[Q], [K].NGTTTACYFATIHTDSSLLLADITDK.[F], [R].LATLGGSQALGLDGEIGNFEVGK.[E], [R].LATLGGSQALGLDGEIGNFEVGKEFDAILINPK.[A], [K].VCMDLNDTFPEYKETTEESIKETER.[F], [K].VCMDLNDTFPEYK.[E], [K].VCMDLNDTFPEYK.[E], [K].TVMAHGCYLSAEELNVFHER.[G], [K].NYTSVYDKNNLLTNK.[T], [R].DLHIQSHISENRDEVEAVK.[N], [R].DHLLGVSDSGK.[I], [K].ETTEESIKETER.[F], [R].FQNIDFAEEVYTR.[V], [R].FSLSCSETLMGELGNIAK.[T], [R].FSLS…
CKB	P12277	0 (1)	0.62 (1.04)	0.48 (1.2)	0.48 (0.93)	0.77 (0.99)	0.09 (0.96)	0.88 (0.97)	9.55e-14	0.000110576	8.81e-06	1.44e-15	0.243228	6.86e-22	5	12	9	[R].HGGYKPSDEHK.[T], [R].LGFSEVELVQMVVDGVK.[L], [K].VLTPELYAELR.[A], [K].TDLNPDNLQGGDDLDPNYVLSSR.[V], [K].SKDYEFMWNPHLGYILTCPSNLGTGLR.[A], [K].DLFDPIIEDR.[H], [R].FCTGLTQIETLFK.[S], [K].LLIEMEQR.[L], [K].FSEVLK.[R]	[R].HGGYKPSDEHK.[T], [R].GTGGVDTAAVGGVFDVSNADR.[L], [R].LGFSEVELVQMVVDGVK.[L], [K].VLTPELYAELR.[A], [K].TDLNPDNLQGGDDLDPNYVLSSR.[V], [K].SKDYEFMWNPHLGYILTCPSNLGTGLR.[A], [K].DLFDPIIEDR.[H], [R].FCTGLTQIETLFK.[S], [R].FPAEDEFPDLSAHNNHMAK.[V], [K].LLIEMEQR.[L], [K].TFLVWVNEEDHLR.[V], [K].FSEVLK.[R]
SPON1	Q9HCB6	0 (1)	0.72 (1.12)	0.58 (1.09)	0.43 (1.12)	0.93 (1.1)	0.15 (1.11)	0.99 (1.02)	1.59e-13	1.74e-06	0.000971018	1.38e-15	0.123597	1.31e-20	5	39	24	[K].IRPLTSLDHPQSPFYDPEGGSITQVAR.[V], [R].IQVFWIAPPAGTGCVILK.[A], [R].IIYFQDEGSLTK.[K], [R].MRPWTAWSECTK.[L], [K].LCGGGIQER.[Y], [R].VEGDPDFYKPGTSYR.[V], [R].VTLSAAPPSYFR.[G], [K].QVAELGSPVK.[M], [R].SEQLKEESEGEQFPGCR.[M], [R].RSEQLKEESEGEQFPGCR.[M], [K].QFPEDGSVCTLPTEETEK.[C], [R].QQSDEVLTVIK.[A], [K].SLAELGDCNEDLEQVEK.[C], [K].EESEGEQFPGCR.[M], [R].ANHWSAIIGGSHSK.[N], [R].AAPSAEFSVDR.[T], [K].AQ…	[K].IRPLTSLDHPQSPFYDPEGGSITQVAR.[V], [R].IQVFWIAPPAGTGCVILK.[A], [R].IIYFQDEGSLTK.[K], [R].MRPWTAWSECTK.[L], [K].MNPADGSMCK.[A], [K].MNPADGSMCK.[A], [R].MIQMEPQFGGAPCPETVQR.[K], [R].MIQMEPQFGGAPCPETVQR.[K], [R].MIQMEPQFGGAPCPETVQR.[K], [K].LCGGGIQER.[Y], [R].KGEQCNIVPDNVDDIVADLAPEEK.[D], [K].LCEQDSTFDGVTDKPILDCCACGTAK.[Y], [R].VEGDPDFYKPGTSYR.[V], [R].VTLSAAPPSYFR.[G], [K].QVAELGSPVK.[M], [R].SEQ…
YWHAH	Q04917	0 (1)	0.67 (0.96)	0.26 (0.92)	0.57 (0.91)	0.94 (0.92)	0.35 (0.91)	0.83 (0.94)	2.43e-13	0.0541569	1.54e-05	1.64e-19	0.00453481	2.19e-17	5	11	7	[K].IEKELETVCNDVLSLLDK.[F], [R].YLAEVASGEK.[K], [R].DNLTLWTSDQQDEEAGEGN.[-], [K].ELETVCNDVLSLLDK.[F], [K].AVTELNEPLSNEDR.[N], [K].EQMQPTHPIR.[L], [K].EAFEISK.[E]	[K].IEKELETVCNDVLSLLDK.[F], [R].YLAEVASGEK.[K], [K].QAFDDAIAELDTLNEDSYK.[D], [R].DNLTLWTSDQQDEEAGEGN.[-], [K].ELETVCNDVLSLLDK.[F], [K].AVTELNEPLSNEDR.[N], [K].EQMQPTHPIR.[L], [R].YDDMASAMK.[A], [K].EQMQPTHPIR.[L], [K].EAFEISK.[E], [K].NCNDFQYESK.[V]
ST13	P50502	0 (1)	0.54 (0.86)	0.27 (0.87)	0.42 (0.85)	0.73 (0.82)	0.12 (0.86)	0.74 (0.79)	2.47e-13	0.00411151	1.5e-05	3.05e-17	0.155849	1.46e-20	5	11	7	[K].LDYDEDASAMLK.[E], [K].LDYDEDASAMLK.[E], [K].VAAIEALNDGELQK.[A], [K].AIDLFTDAIK.[L], [R].AIEINPDSAQPYK.[RW], [R].LAILYAK.[R], [R].ASVFVK.[L]	[R].LLGHWEEAAHDLALACK.[FL], [K].LDYDEDASAMLK.[E], [K].LDYDEDASAMLK.[E], [K].VAAIEALNDGELQK.[A], [K].QDPSVLHTEEMR.[F], [K].AIDLFTDAIK.[L], [R].AIEINPDSAQPYK.[RW], [R].EWVESMGGK.[V], [R].LAILYAK.[R], [R].ASVFVK.[L], [K].VMNLISK.[L]
GFAP	P14136	0 (1)	0.58 (0.9)	0.34 (1.02)	0.38 (0.85)	0.79 (0.8)	0.44 (0.9)	0.64 (0.89)	2.63e-13	0.00335013	0.000133618	3.4e-18	4.37e-06	8.66e-14	6	21	14	[R].LEEEGQSLKDEMAR.[H], [R].LEAENNLAAYR.[Q], [R].KIESLEEEIR.[F], [K].LADVYQAELR.[E], [R].QEADEATLAR.[L], [K].FADLTDAAAR.[N], [R].DNLAQDLATVR.[Q], [K].ALAAELNQLR.[A], [R].ELQEQLAR.[Q], [K].LQDETNLR.[L], [R].AEMMELNDR.[F], [K].HEANDYR.[R], [R].ETSLDTK.[S], [R].AEMMELNDR.[F]	[R].HLQEYQDLLNVK.[L], [R].LEEEGQSLKDEMAR.[H], [R].LEAENNLAAYR.[Q], [R].KIESLEEEIR.[F], [K].LADVYQAELR.[E], [R].QEADEATLAR.[L], [K].FADLTDAAAR.[N], [R].DNLAQDLATVR.[Q], [K].ALAAELNQLR.[A], [R].ELQEQLAR.[Q], [R].LRLDQLTANSAR.[L], [K].LLEGEENR.[I], [K].LQDETNLR.[L], [R].AEMMELNDR.[F], [K].HEANDYR.[R], [R].ETSLDTK.[S], [R].AEMMELNDR.[F], [K].IESLEEEIR.[F], [R].EAASYQEALAR.[L], [R].AEMMELNDR.[F], [K].…
SPP1	P10451	0 (1)	0.69 (1.13)	0.72 (1.2)	0.65 (1.11)	0.69 (1.11)	0.08 (1.15)	0.99 (1)	2.97e-13	2.4e-09	1.11e-06	7.04e-10	0.23695	5.57e-21	5	21	20	[R].ISHELDSASSEVN.[-], [R].KANDESNEHSDVIDSQELSK.[V], [K].YPDAVATWLNPDPSQK.[Q], [R].RPDIQYPDATDEDITSHMESEELNGAYK.[A], [R].RPDIQYPDATDEDITSHMESEELNGAYK.[A], [K].QADSGSSEEK.[Q], [K].QNLLAPQNAVSSEETNDFK.[Q], [K].QNLLAPQNAVSSEETNDFKQETLPSK.[S], [K].QLYNKYPDAVATWLNPDPSQK.[Q], [K].SKEEDKHLK.[F], [R].EFHSHEFHSHEDMLVVDPK.[S], [R].EFHSHEFHSHEDMLVVDPK.[S], [K].DSYETSQLDDQSAETHSHK.[Q], [K].ANDESNEHSDVIDSQELS…	[R].ISHELDSASSEVN.[-], [R].KANDESNEHSDVIDSQELSKVSR.[E], [R].KANDESNEHSDVIDSQELSK.[V], [K].YPDAVATWLNPDPSQK.[Q], [R].RPDIQYPDATDEDITSHMESEELNGAYK.[A], [R].RPDIQYPDATDEDITSHMESEELNGAYK.[A], [K].QADSGSSEEK.[Q], [K].QNLLAPQNAVSSEETNDFK.[Q], [K].QNLLAPQNAVSSEETNDFKQETLPSK.[S], [K].QLYNKYPDAVATWLNPDPSQK.[Q], [K].SKEEDKHLK.[F], [R].EFHSHEFHSHEDMLVVDPK.[S], [R].EFHSHEFHSHEDMLVVDPK.[S], [K].DSYETSQLDDQSAE…
TMSB4X	P62328	0 (1)	0.67 (0.98)	0.49 (0.94)	0.55 (1.01)	0.82 (0.97)	0.16 (1.01)	0.92 (0.87)	4.07e-13	0.000119283	2.28e-05	7.26e-15	0.34041	2.78e-21	5	5	5	[K].NPLPSKETIEQEK.[Q], [K].KTETQEKNPLPSK.[E], [K].TETQEKNPLPSKETIEQEK.[Q], [K].TETQEKNPLPSK.[E], [K].ETIEQEKQAGES.[-]	[K].NPLPSKETIEQEK.[Q], [K].KTETQEKNPLPSK.[E], [K].TETQEKNPLPSKETIEQEK.[Q], [K].TETQEKNPLPSK.[E], [K].ETIEQEKQAGES.[-]
RAD23B	P54727	0 (1)	0.69 (1.07)	0.49 (1.06)	0.69 (1.04)	0.8 (1.08)	-0.05 (0.94)	1.05 (0.94)	1.07e-12	0.000133951	1.67e-07	3.23e-12	0.656102	5.93e-24	5	9	7	[K].ILNDDTALKEYK.[I], [K].IDIDPEETVK.[A], [K].QEKPAEKPAETPVATSPTATDSTSGDSSR.[S], [K].ILNDDTALK.[E], [K].GKDAFPVAGQK.[L], [R].ASFNNPDR.[A], [-].MQVTLK.[T]	[K].ILNDDTALKEYK.[I], [K].NFVVVMVTKPK.[A], [K].IDIDPEETVK.[A], [K].QEKPAEKPAETPVATSPTATDSTSGDSSR.[S], [K].ILNDDTALK.[E], [K].GKDAFPVAGQK.[L], [R].AVEYLLMGIPGDR.[E], [R].ASFNNPDR.[A], [-].MQVTLK.[T]
UBE2L3	P68036	0 (1)	0.61 (0.92)	0.37 (0.87)	0.41 (0.8)	0.84 (0.95)	0.08 (0.81)	0.87 (0.86)	1.89e-12	0.00193219	0.000343953	1.38e-16	0.596267	4.36e-21	5	7	3	[K].IYHPNIDEK.[G], [R].ADLAEEYSK.[D], [K].NAEEFTK.[K]	[R].NIQVDEANLLTWQGLIVPDNPPYDK.[G], [K].IYHPNIDEK.[G], [R].IEINFPAEYPFKPPK.[I], [K].TDQVIQSLIALVNDPQPEHPLR.[A], [R].ADLAEEYSK.[D], [K].NAEEFTK.[K], [K].NAEEFTKK.[Y]
CFL2	Q9Y281	0 (1)	0.67 (1.1)	0.34 (0.97)	0.5 (1.39)	0.93 (0.93)	0.34 (0.99)	0.83 (1.12)	1.98e-12	0.00451793	0.00154742	4.53e-18	0.00367584	8.35e-16	6	9	7	[K].HEWQVNGLDDIKDR.[S], [K].LGGNVVVSLEGKPL.[-], [R].KSSTQEEIK.[K], [K].QILVGDIGDTVEDPYTSFVK.[L], [K].AVLFCLSDDKR.[Q], [R].QIIVEEAK.[Q], [R].STLGEK.[L]	[K].HEWQVNGLDDIKDR.[S], [K].LGGNVVVSLEGKPL.[-], [R].KSSTQEEIK.[K], [K].QILVGDIGDTVEDPYTSFVK.[L], [K].AVLFCLSDDKR.[Q], [R].QIIVEEAK.[Q], [K].LLPLNDCR.[Y], [R].STLGEK.[L], [K].KAVLFCLSDDKR.[Q]
PARK7	Q99497	0 (1)	0.67 (1.02)	0.43 (0.96)	0.62 (0.89)	0.81 (1.09)	0.03 (0.88)	0.97 (0.95)	2.06e-12	0.000850779	5.46e-07	4.46e-13	0.824277	7.64e-23	5	23	18	[K].MMNGGHYTYSENR.[V], [K].MMNGGHYTYSENR.[V], [R].GPGTSFEFALAIVEALNGK.[E], [K].VTVAGLAGKDPVQCSR.[D], [K].VTVAGLAGK.[D], [K].VTTHPLAK.[D], [K].EGPYDVVVLPGGNLGAQNLSESAAVK.[E], [R].DVVICPDASLEDAKK.[E], [K].GAEEMETVIPVDVMR.[R], [K].GAEEMETVIPVDVMR.[R], [K].GAEEMETVIPVDVMR.[R], [K].EILKEQENR.[K], [R].ALVILAK.[G], [K].EVAAQVK.[A], [R].VEKDGLILTSR.[G], [R].ALVILAKGAEEMETVIPVDVMR.[R], [K].EILKEQENRK.[G],…	[K].MMNGGHYTYSENR.[V], [K].MMNGGHYTYSENR.[V], [K].MMNGGHYTYSENR.[V], [R].GPGTSFEFALAIVEALNGK.[E], [R].KGLIAAICAGPTALLAHEIGFGSK.[V], [K].VTVAGLAGKDPVQCSR.[D], [K].VTVAGLAGK.[D], [K].VTTHPLAK.[D], [K].EGPYDVVVLPGGNLGAQNLSESAAVK.[E], [R].DVVICPDASLEDAKK.[E], [K].GLIAAICAGPTALLAHEIGFGSK.[V], [K].GAEEMETVIPVDVMR.[R], [K].GAEEMETVIPVDVMR.[R], [K].GAEEMETVIPVDVMR.[R], [R].DVVICPDASLEDAK.[K], [K].EILKEQE…
GMFB	P60983	0 (1)	0.67 (1.11)	0.55 (1.06)	0.54 (1.18)	0.79 (1.1)	-0.17 (0.99)	1.07 (0.93)	2.82e-12	1.19e-05	3.72e-05	1.77e-12	0.144234	9.6e-26	5	7	6	[R].NTEDLTEEWLR.[E], [R].LVVLDEELEGISPDELKDELPER.[Q], [K].ETNNAAIIMK.[I], [K].ETNNAAIIMK.[I], [R].FIVYSYK.[Y], [K].YQHDDGR.[V]	[R].NTEDLTEEWLR.[E], [R].LVVLDEELEGISPDELKDELPER.[Q], [K].ETNNAAIIMK.[I], [K].ETNNAAIIMK.[I], [R].FIVYSYK.[Y], [K].YQHDDGR.[V], [R].KETNNAAIIMK.[I]
AQP4	P55087	0 (1)	0.61 (0.95)	0.57 (0.88)	0.45 (0.95)	0.72 (0.97)	0.27 (0.88)	0.78 (0.93)	3.31e-12	2.58e-06	0.000144305	2.42e-12	0.0144394	2.16e-16	6	7	7	[K].GSYMEVEDNR.[S], [R].SQVETDDLILKPGVVHVIDVDRGEEKK.[G], [R].SQVETDDLILKPGVVHVIDVDRGEEK.[K], [R].SQVETDDLILKPGVVHVIDVDR.[G], [K].GSYMEVEDNR.[S], [K].DQSGEVLSSV.[-], [K].GKDQSGEVLSSV.[-]	[K].GSYMEVEDNR.[S], [R].SQVETDDLILKPGVVHVIDVDRGEEKK.[G], [R].SQVETDDLILKPGVVHVIDVDRGEEK.[K], [R].SQVETDDLILKPGVVHVIDVDR.[G], [K].GSYMEVEDNR.[S], [K].DQSGEVLSSV.[-], [K].GKDQSGEVLSSV.[-]
CALM3	P0DP25	0 (1)	0.65 (1.18)	0.5 (1.12)	0.59 (1.23)	0.75 (1.18)	0.09 (1.15)	0.92 (1.1)	3.82e-12	8.53e-05	1.73e-06	6.93e-12	0.227982	5.67e-19	5	14	11	[K].LTDEEVDEMIR.[E], [K].MKDTDSEEEIREAFR.[V], [R].VFDKDGNGYISAAELR.[H], [K].DTDSEEEIREAFR.[V], [R].EADIDGDGQVNYEEFVQMMTAK.[-], [K].EAFSLFDKDGDGTITTK.[E], [K].MKDTDSEEEIR.[E], [K].DGDGTITTK.[E], [K].DTDSEEEIR.[E], [K].LTDEEVDEMIR.[E], [K].MKDTDSEEEIR.[E]	[K].LTDEEVDEMIR.[E], [K].MKDTDSEEEIREAFR.[V], [R].VFDKDGNGYISAAELR.[H], [K].DTDSEEEIREAFR.[V], [R].EADIDGDGQVNYEEFVQMMTAK.[-], [R].EADIDGDGQVNYEEFVQMMTAK.[-], [R].EADIDGDGQVNYEEFVQMMTAK.[-], [K].EAFSLFDKDGDGTITTK.[E], [K].MKDTDSEEEIR.[E], [K].DGDGTITTK.[E], [K].DTDSEEEIR.[E], [K].LTDEEVDEMIR.[E], [K].MKDTDSEEEIR.[E], [K].DGNGYISAAELR.[H]
NPTX2	P47972	0 (1)	-0.66 (1.08)	-0.1 (1.05)	-0.54 (1.04)	-1 (0.99)	-0.89 (1.18)	-0.55 (1.02)	3.86e-12	0.49688	3.07e-05	2.7e-20	8.4e-12	1.5e-08	5	20	18	[K].LGTGENLAPWHPIKPGGVLILGQEQDTVGGR.[F], [R].LESLEHQLR.[A], [R].KVAELEDEK.[S], [K].VAQLPLFVSDGK.[W], [R].QKTESTLNALLQR.[V], [K].TESTLNALLQR.[V], [R].DPGHVVEQLSR.[S], [K].DRLESLEHQLR.[A], [R].DGMWEAFQDGEK.[L], [R].CEGLAGGK.[A], [R].DGMWEAFQDGEK.[L], [K].WPVETCEER.[L], [K].VAELEDEK.[S], [R].TNYLYGK.[I], [R].ETVVQQK.[E], [K].DTMGDLPR.[D], [R].AAVLQLR.[E], [R].GNSAFK.[S]	[K].LGTGENLAPWHPIKPGGVLILGQEQDTVGGR.[F], [R].LESLEHQLR.[A], [R].KVAELEDEK.[S], [K].VAQLPLFVSDGK.[W], [R].QKTESTLNALLQR.[V], [K].TESTLNALLQR.[V], [R].FDATQAFVGELSQFNIWDR.[V], [R].DPGHVVEQLSR.[S], [K].DRLESLEHQLR.[A], [R].DGMWEAFQDGEK.[L], [R].CEGLAGGK.[A], [R].DGMWEAFQDGEK.[L], [K].WPVETCEER.[L], [K].VAELEDEK.[S], [R].TNYLYGK.[I], [R].ETVVQQK.[E], [K].DTMGDLPR.[D], [R].AAVLQLR.[E], [R].AQEIVNIANCS…
SH3BGRL3	Q9H299	0 (1)	0.65 (1)	0.55 (0.93)	0.49 (0.99)	0.77 (1.03)	0.08 (0.92)	0.92 (0.92)	4.36e-12	1.15e-05	8.46e-05	1.71e-12	0.595431	2.04e-20	5	7	3	[R].VYSTSVTGSR.[E], [K].SQQSEVTR.[I], [R].ALAGNPK.[A]	[R].IQYQLVDISQDNALRDEMR.[A], [R].IQYQLVDISQDNALRDEMR.[A], [R].IQYQLVDISQDNALR.[D], [R].VYSTSVTGSR.[E], [K].ATPPQIVNGDQYCGDYELFVEAVEQNTLQEFLK.[L], [K].SQQSEVTR.[I], [R].ALAGNPK.[A]
FSCN1	Q16658	0 (1)	0.6 (1.06)	0.28 (1.05)	0.38 (0.91)	0.87 (1.07)	0.31 (1.1)	0.74 (1.02)	8.19e-12	0.0317131	0.000271389	2.83e-17	0.00647912	3.37e-15	6	28	14	[R].LSCFAQTVSPAEK.[W], [R].LVARPEPATGYTLEFR.[S], [K].LINRPIIVFR.[G], [K].VNASASSLK.[K], [R].YLAPSGPSGTLK.[A], [R].YLAADKDGNVTCER.[E], [K].QIWTLEQPPDEAGSAAVCLR.[S], [R].GEHGFIGCR.[K], [R].FLIVAHDDGR.[W], [R].KVTGTLDANR.[S], [K].VTGTLDANR.[S], [K].GDHAGVLK.[A], [R].YFGGTEDR.[L], [R].EVPGPDCR.[F]	[R].LSCFAQTVSPAEK.[W], [R].LVARPEPATGYTLEFR.[S], [K].LINRPIIVFR.[G], [K].VGKDELFALEQSCAQVVLQAANER.[N], [K].VNASASSLK.[K], [R].YLAPSGPSGTLK.[A], [R].YLAADKDGNVTCER.[E], [R].YSVQTADHR.[F], [K].YLTAEAFGFK.[V], [R].QGMDLSANQDEETDQETFQLEIDR.[D], [R].QGMDLSANQDEETDQETFQLEIDR.[D], [K].QIWTLEQPPDEAGSAAVCLR.[S], [R].SSYDVFQLEFNDGAYNIK.[D], [R].GEHGFIGCR.[K], [R].FLIVAHDDGR.[W], [K].ASAETVDPASLWEY.[-], [R]…
UBE2N	P61088	0 (1)	0.62 (1.05)	0.16 (0.85)	0.67 (1.1)	0.84 (1.05)	0.05 (1)	0.9 (0.96)	1.18e-11	0.196674	4.68e-08	6.4e-15	0.972082	8.82e-21	4	3	1	[K].LELFLPEEYPMAAPK.[V]	[K].LELFLPEEYPMAAPK.[V], [K].LELFLPEEYPMAAPK.[V], [R].YFHVVIAGPQDSPFEGGTFK.[L]
HSPA8	P11142	0 (1)	0.61 (1.06)	0.49 (0.9)	0.59 (1.04)	0.69 (1.14)	-0.11 (0.75)	0.96 (1.01)	1.33e-11	1.29e-05	5.04e-06	1.43e-10	0.50841	2.33e-22	5	23	14	[K].NSLESYAFNMK.[A], [K].NSLESYAFNMK.[A], [K].NQVAMNPTNTVFDAK.[R], [K].NQTAEKEEFEHQQK.[E], [R].MVNHFIAEFK.[R], [K].GPAVGIDLGTTYSCVGVFQHGK.[V], [K].QTQTFTTYSDNQPGVLIQVYEGER.[A], [K].CNEIINWLDKNQTAEKEEFEHQQK.[E], [K].CNEIINWLDK.[N], [K].VCNPIITK.[L], [K].MKEIAEAYLGK.[T], [K].YKAEDEK.[Q], [K].ATVEDEK.[L], [R].LSKEDIER.[M]	[K].NSLESYAFNMK.[A], [K].NSLESYAFNMK.[A], [K].NQVAMNPTNTVFDAK.[R], [K].NQTAEKEEFEHQQK.[E], [R].MVNHFIAEFK.[R], [K].HWPFMVVNDAGRPK.[V], [K].GPAVGIDLGTTYSCVGVFQHGK.[V], [R].RFDDAVVQSDMK.[H], [K].QTQTFTTYSDNQPGVLIQVYEGER.[A], [K].SQIHDIVLVGGSTR.[I], [K].SINPDEAVAYGAAVQAAILSGDK.[S], [K].DAGTIAGLNVLR.[I], [K].CNEIINWLDKNQTAEKEEFEHQQK.[E], [K].CNEIINWLDK.[N], [R].FDDAVVQSDMK.[H], [K].VCNPIITK.[L], [R].…
TXN	P10599	0 (1)	0.57 (0.98)	0.43 (0.83)	0.45 (0.94)	0.69 (1.05)	-0.05 (0.88)	0.86 (0.89)	1.85e-11	6.14e-05	8.83e-05	4.12e-12	0.764725	3.35e-21	5	11	8	[K].MIKPFFHSLSEK.[Y], [K].MIKPFFHSLSEK.[Y], [K].VGEFSGANK.[E], [K].TAFQEALDAAGDK.[L], [K].CMPTFQFFK.[K], [K].CMPTFQFFK.[K], [K].EKLEATINELV.[-], [K].LEATINELV.[-]	[K].LVVVDFSATWCGPCK.[M], [K].MIKPFFHSLSEK.[Y], [K].MIKPFFHSLSEK.[Y], [K].VGEFSGANK.[E], [K].YSNVIFLEVDVDDCQDVASECEVK.[C], [K].TAFQEALDAAGDK.[L], [K].CMPTFQFFK.[K], [K].CMPTFQFFK.[K], [K].EKLEATINELV.[-], [K].LEATINELV.[-], [K].TAFQEALDAAGDKLVVVDFSATWCGPCK.[M]
SNAP25	P60880	0 (1)	0.64 (1.16)	0.44 (1.22)	0.59 (1.09)	0.76 (1.15)	-0.1 (1.12)	0.99 (1)	2.08e-11	4.03e-05	3.03e-05	2.2e-11	0.707431	2.76e-21	5	11	7	[R].RADQLADESLESTR.[R], [R].ADQLADESLESTR.[R], [R].MLQLVEESK.[D], [R].NELEEMQR.[R], [R].IEEGMDQINK.[D], [R].NELEEMQR.[R], [R].IDEANQR.[A]	[R].RADQLADESLESTRR.[M], [R].RADQLADESLESTR.[R], [R].ENEMDENLEQVSGIIGNLR.[H], [R].ADQLADESLESTR.[R], [R].IEEGMDQINK.[D], [R].MLQLVEESK.[D], [R].NELEEMQR.[R], [R].IEEGMDQINK.[D], [R].NELEEMQR.[R], [R].HMALDMGNEIDTQNR.[Q], [R].IDEANQR.[A]
ARF3	P61204	0 (1)	0.43 (0.92)	0.18 (0.77)	0.41 (1.04)	0.57 (0.9)	0.08 (0.98)	0.6 (0.84)	8.16e-11	0.0187494	6.92e-05	4.9e-14	0.380964	2.42e-17	5	4	2	[R].MLAEDELR.[D], [R].MLAEDELR.[D]	[R].MLAEDELR.[D], [R].MLAEDELR.[D], [K].NISFTVWDVGGQDK.[I], [K].QDLPNAMNAAEITDK.[L]
ENO2	P09104	0 (1)	0.59 (1.12)	0.57 (1.08)	0.42 (1.24)	0.69 (1.06)	-0.01 (1.22)	0.88 (0.93)	1.12e-10	2.54e-06	0.000374004	4.07e-10	0.835568	1.5e-18	5	18	9	[R].HIAQLAGNSDLILPVPAFNVINGGSHAGNK.[L], [R].IEEELGDEAR.[F], [K].LDNLMLELDGTENK.[S], [R].LGAEVYHTLK.[G], [K].LAMQEFMILPVGAESFR.[D], [K].DATNVGDEGGFAPNILENSEALELVK.[E], [R].DYPVVSIEDPFDQDDWAAWSK.[F], [R].DGKYDLDFK.[S], [R].FAGHNFR.[N]	[R].HIAQLAGNSDLILPVPAFNVINGGSHAGNK.[L], [R].IEEELGDEAR.[F], [K].LDNLMLELDGTENK.[S], [K].LDNLMLELDGTENK.[S], [R].LGAEVYHTLK.[G], [K].LAMQEFMILPVGAESFR.[D], [K].LAMQEFMILPVGAESFR.[D], [K].LAMQEFMILPVGAESFR.[D], [K].LAQENGWGVMVSHR.[S], [K].LAQENGWGVMVSHR.[S], [K].VNQIGSVTEAIQACK.[L], [R].YITGDQLGALYQDFVR.[D], [K].DATNVGDEGGFAPNILENSEALELVK.[E], [R].DYPVVSIEDPFDQDDWAAWSK.[F], [K].FTANVGIQIVGDDLTVTNPK…
CEND1	Q8N111	0 (1)	0.64 (1.25)	0.53 (1.16)	0.54 (1.29)	0.74 (1.28)	-0.2 (1.14)	1.04 (1.09)	1.95e-10	1.42e-05	0.00011308	7.95e-10	0.124482	3.84e-22	5	6	6	[K].GPGDGAEEDEAASGGPGGR.[G], [K].VPQVTTEAK.[V], [K].QQPPAAPTTAPAKK.[T], [K].SASSPKPDTK.[V], [K].APLTKPSK.[K], [K].APLTKPSKK.[E]	[K].GPGDGAEEDEAASGGPGGR.[G], [K].VPQVTTEAK.[V], [K].QQPPAAPTTAPAKK.[T], [K].SASSPKPDTK.[V], [K].APLTKPSK.[K], [K].APLTKPSKK.[E]
GOT1	P17174	0 (1)	0.64 (1.24)	0.65 (1.21)	0.56 (1.23)	0.68 (1.26)	-0.25 (1.03)	1.07 (1.1)	2.26e-10	2.26e-06	0.000116514	4.32e-09	0.0323855	1.67e-23	6	29	26	[R].ITWSNPPAQGAR.[I], [R].IVASTLSNPELFEEWTGNVK.[T], [R].INVSGLTTK.[N], [K].NTPVYVSSPTWENHNAVFSAAGFK.[D], [-].MAPPSVFAEVPQAQPVLVFK.[L], [R].LALGDDSPALK.[E], [K].IANDNSLNHEYLPILGLAEFR.[S], [R].KVNLGVGAYR.[T], [R].VGGVQSLGGTGALR.[I], [R].VGNLTVVGKEPESILQVLSQMEK.[I], [K].TPGTWNHITDQIGMFSFTGLNPK.[Q], [K].TPGTWNHITDQIGMFSFTGLNPK.[Q], [R].YFVSEGFEFFCAQSFSK.[N], [K].QVEYLVNEK.[H], [R].TDDCHPWVLPVVK.[K], …	[R].ITWSNPPAQGAR.[I], [R].IVASTLSNPELFEEWTGNVK.[T], [R].INVSGLTTK.[N], [K].NTPVYVSSPTWENHNAVFSAAGFK.[D], [-].MAPPSVFAEVPQAQPVLVFK.[L], [R].LALGDDSPALK.[E], [K].IANDNSLNHEYLPILGLAEFR.[S], [R].KVNLGVGAYR.[T], [R].VGGVQSLGGTGALR.[I], [R].VGNLTVVGKEPESILQVLSQMEK.[I], [K].TPGTWNHITDQIGMFSFTGLNPK.[Q], [K].TPGTWNHITDQIGMFSFTGLNPK.[Q], [R].YFVSEGFEFFCAQSFSK.[N], [K].QVEYLVNEK.[H], [K].RVGGVQSLGGTGALR.[I]…
PRDX1	Q06830	0 (1)	0.36 (0.84)	0.15 (0.61)	0.25 (0.94)	0.51 (0.86)	0.06 (0.88)	0.49 (0.78)	3.26e-10	0.00244072	0.00128289	5.97e-13	0.277968	7.67e-16	5	15	11	[K].LNCQVIGASVDSHFCHLAWVNTPK.[K], [R].LVQAFQFTDK.[H], [K].IGHPAPNFK.[A], [K].KQGGLGPMNIPLVSDPKR.[T], [K].KQGGLGPMNIPLVSDPK.[R], [K].QGGLGPMNIPLVSDPK.[R], [R].TIAQDYGVLK.[A], [K].ATAVMPDGQFK.[D], [K].ATAVMPDGQFK.[D], [K].DISLSDYK.[G], [K].ADEGISFR.[G]	[K].LNCQVIGASVDSHFCHLAWVNTPK.[K], [R].LVQAFQFTDK.[H], [K].HGEVCPAGWKPGSDTIKPDVQK.[S], [K].IGHPAPNFK.[A], [K].KQGGLGPMNIPLVSDPKR.[T], [K].KQGGLGPMNIPLVSDPK.[R], [K].KLNCQVIGASVDSHFCHLAWVNTPK.[K], [K].QGGLGPMNIPLVSDPK.[R], [K].QGGLGPMNIPLVSDPK.[R], [R].TIAQDYGVLK.[A], [K].ATAVMPDGQFK.[D], [K].ATAVMPDGQFK.[D], [K].DISLSDYK.[G], [K].ADEGISFR.[G], [K].KQGGLGPMNIPLVSDPK.[R]
PEBP1	P30086	0 (1)	0.57 (1.07)	0.4 (1.11)	0.42 (1.05)	0.73 (1.04)	-0.18 (1.07)	0.93 (0.86)	3.69e-10	0.000261393	0.000791194	2.05e-11	0.129897	1.62e-21	5	16	13	[K].NRPTSISWDGLDSGK.[L], [K].LYTLVLTDPDAPSRK.[D], [K].GNDISSGTVLSDYVGSGPPK.[G], [K].WSGPLSLQEVDEQPQHPLHVTYAGAAVDELGK.[V], [R].YVWLVYEQDRPLKCDEPILSNR.[S], [R].YVWLVYEQDRPLK.[C], [K].YREWHHFLVVNMK.[G], [R].EWHHFLVVNMK.[G], [R].EWHHFLVVNMK.[G], [K].LYEQLSGK.[-], [K].CDEPILSNR.[S], [K].VLTPTQVK.[N], [-].MPVDLSK.[W]	[K].NRPTSISWDGLDSGK.[L], [K].LYTLVLTDPDAPSRK.[D], [K].LYTLVLTDPDAPSR.[K], [K].GNDISSGTVLSDYVGSGPPK.[G], [K].WSGPLSLQEVDEQPQHPLHVTYAGAAVDELGK.[V], [R].YVWLVYEQDRPLKCDEPILSNR.[S], [R].YVWLVYEQDRPLK.[C], [K].YREWHHFLVVNMK.[G], [K].YREWHHFLVVNMK.[G], [R].EWHHFLVVNMK.[G], [R].EWHHFLVVNMK.[G], [R].APVAGTCYQAEWDDYVPK.[L], [K].LYEQLSGK.[-], [K].CDEPILSNR.[S], [K].VLTPTQVK.[N], [-].MPVDLSK.[W]
BASP1	P80723	0 (1)	0.66 (1.22)	0.58 (1.19)	0.56 (1.3)	0.75 (1.2)	-0.31 (1)	1.12 (1.04)	3.99e-10	9.9e-06	0.000458944	9.44e-10	0.00591126	1.58e-24	6	23	22	[K].KAEGAATEEEGTPK.[E], [K].KGYNVNDEK.[A], [K].KTEAPAAPAAQETK.[S], [K].SDGAPASDSKPGSSEAAPSSK.[E], [K].DAAAAKEEAPK.[A], [K].EGEKDAAAAKEEAPK.[A], [K].EGEKDAAAAK.[E], [K].EEAPKAEPEKTEGAAEAK.[A], [K].EKPDQDAEGKAEEK.[E], [K].EKPDQDAEGK.[A], [K].ETPAATEAPSSTPK.[A], [K].ESEPQAAAEPAEAK.[E], [K].AAEAAAAPAESAAPAAGEEPSKEEGEPK.[K], [K].AEGAATEEEGTPK.[E], [K].AEEKEGEKDAAAAK.[E], [K].AEPEKTEGAAEAK.[A], [K].AEP…	[K].KAEGAATEEEGTPK.[E], [K].KGYNVNDEK.[A], [K].KTEAPAAPAAQETK.[S], [K].SDGAPASDSKPGSSEAAPSSK.[E], [K].DAAAAKEEAPK.[A], [K].EGEKDAAAAKEEAPK.[A], [K].EGEKDAAAAK.[E], [K].EEAPKAEPEKTEGAAEAK.[A], [K].EKPDQDAEGKAEEK.[E], [K].EKPDQDAEGK.[A], [K].ETPAATEAPSSTPK.[A], [K].ESEPQAAAEPAEAK.[E], [K].AAEAAAAPAESAAPAAGEEPSKEEGEPK.[K], [K].AEGAATEEEGTPK.[E], [K].AEEKEGEKDAAAAK.[E], [K].AEPEKTEGAAEAK.[A], [K].AEP…
CYRIB	Q9NUQ9	0 (1)	0.3 (1.75)	0.18 (1.67)	0.17 (1.47)	0.43 (1.9)	0.08 (1.6)	0.41 (1.8)	5.04e-10	0.000732619	0.00287049	2.36e-12	0.0115043	9.61e-13	6	11	8	[K].HLNDETTSK.[Q], [K].DAEGILEDLQSYR.[G], [R].EAIQHPADEK.[L], [K].AWGAVVPLVGK.[L], [KR].VMLETPEYR.[S], [KR].VMLETPEYR.[S], [R].EQALAK.[EQ], [K].FVSENK.[N]	[K].NLPIENTTDCLSTMASVCR.[V], [K].HLNDETTSK.[Q], [K].DAEGILEDLQSYR.[G], [R].EAIQHPADEK.[L], [K].AWGAVVPLVGK.[L], [K].TLSDATTK.[F], [K].MTNPAIQNDFSYYR.[R], [KR].VMLETPEYR.[S], [KR].VMLETPEYR.[S], [R].EQALAK.[EQ], [K].FVSENK.[N]
CHIT1	Q13231	0 (1)	0.58 (1.08)	0.35 (0.97)	0.54 (1.13)	0.71 (1.09)	0.41 (0.97)	0.65 (1.12)	7.09e-10	0.0031847	3.32e-05	9.27e-11	4.94e-05	6.36e-10	6	22	13	[R].LLLSAAVPAGQTYVDAGYEVDK.[I], [R].VGAPATGSGTPGPFTK.[E], [K].YSFDGLDLDWEYPGSQGSPAVDKER.[F], [K].YSFDGLDLDWEYPGSQGSPAVDK.[E], [K].VTGHNSPLYK.[R], [K].RQEESGAAASLNVDAAVQQWLQK.[G], [R].SFTLASSSDTR.[V], [R].SSFYSCAAGR.[L], [K].FTDMVATANNR.[Q], [R].FTTLVQDLANAFQQEAQTSGK.[E], [R].QTFVNSAIR.[F], [R].DNQWVGFDDVESFK.[T], [K].ADGLYPNPR.[E]	[R].LLLSAAVPAGQTYVDAGYEVDK.[I], [R].LFQQSCPTGLVFSNSCK.[C], [R].VGAPATGSGTPGPFTK.[E], [K].YSFDGLDLDWEYPGSQGSPAVDKER.[F], [K].YSFDGLDLDWEYPGSQGSPAVDK.[E], [K].VTGHNSPLYK.[R], [K].RQEESGAAASLNVDAAVQQWLQK.[G], [R].QEESGAAASLNVDAAVQQWLQK.[G], [R].SFTLASSSDTR.[V], [R].SSFYSCAAGR.[L], [K].FTDMVATANNR.[Q], [R].FTTLVQDLANAFQQEAQTSGK.[E], [R].QTFVNSAIR.[F], [R].DNQWVGFDDVESFK.[T], [K].LILGMPTYGR.[S], [K].G…
LDHB	P07195	0 (1)	0.57 (1.1)	0.49 (1.06)	0.45 (1.16)	0.67 (1.09)	-0.2 (1.05)	0.94 (0.92)	7.68e-10	6.22e-05	0.000534842	5.01e-10	0.148255	1.07e-20	5	28	22	[K].ITVVGVGQVGMACAISILGK.[S], [K].IVADKDYSVTANSK.[I], [R].IHPVSTMVK.[G], [R].IHPVSTMVK.[G], [K].LKDDEVAQLKK.[S], [K].LKDDEVAQLK.[K], [K].LIAPVAEEEATVPNNK.[I], [K].LKGEMMDLQHGSLFLQTPK.[I], [K].MVVESAYEVIK.[L], [R].GLTSVINQK.[L], [K].KSADTLWDIQK.[D], [K].SADTLWDIQK.[D], [K].SLADELALVDVLEDKLK.[G], [K].SLADELALVDVLEDK.[L], [K].EKLIAPVAEEEATVPNNK.[I], [K].DYSVTANSK.[I], [K].GEMMDLQHGSLFLQTPK.[I], [K].…	[K].ITVVGVGQVGMACAISILGK.[S], [K].ITVVGVGQVGMACAISILGK.[S], [K].IVADKDYSVTANSK.[I], [R].IHPVSTMVK.[G], [R].IHPVSTMVK.[G], [K].LKDDEVAQLKK.[S], [K].LKDDEVAQLK.[K], [K].LIAPVAEEEATVPNNK.[I], [K].LKGEMMDLQHGSLFLQTPK.[I], [K].LKGEMMDLQHGSLFLQTPK.[I], [K].MVVESAYEVIK.[L], [R].GLTSVINQK.[L], [K].GMYGIENEVFLSLPCILNAR.[G], [K].GMYGIENEVFLSLPCILNAR.[G], [K].KSADTLWDIQK.[D], [K].SADTLWDIQK.[D], [K].SLADELA…
NUDC	Q9Y266	0 (1)	0.5 (1.06)	0.34 (0.95)	0.44 (0.86)	0.61 (1.18)	0.01 (0.9)	0.73 (1.05)	8.63e-10	0.000755737	1.06e-05	1.83e-09	0.717327	1.42e-16	5	11	5	[K].LSDLDSETR.[S], [K].ELTDEEAER.[L], [K].DMVVDIQR.[R], [K].KDAENHEAQLK.[N], [R].LVSSDPEINTK.[K]	[K].LSDLDSETR.[S], [K].LKPNLGNGADLPNYR.[W], [K].ELTDEEAER.[L], [K].FMDQHPEMDFSK.[A], [K].DMVVDIQR.[R], [K].KDAENHEAQLK.[N], [R].LQLEIDQK.[K], [R].LVSSDPEINTK.[K], [K].VVTVHLEK.[I], [K].SETSGPQIK.[E], [K].DMVVDIQR.[R]
SKP1	P63208	0 (1)	0.55 (1.02)	0.45 (1.07)	0.52 (1.05)	0.61 (0.98)	-0.2 (0.93)	0.91 (0.85)	1.26e-09	0.000303454	1.84e-05	5.6e-09	0.104306	1.15e-20	5	18	11	[K].LQSSDGEIFEVDVEIAK.[Q], [K].NDFTEEEEAQVR.[K], [K].VDQGTLFELILAANYLDIK.[G], [K].RTDDIPVWDQEFLK.[V], [K].DDPPPPEDDENKEK.[R], [K].GLLDVTCK.[T], [K].ENQWCEEK.[-], [R].KENQWCEEK.[-], [K].TVANMIK.[G], [K].TVANMIK.[G], [K].QSVTIK.[T]	[K].LQSSDGEIFEVDVEIAK.[Q], [K].NDFTEEEEAQVRK.[E], [K].NDFTEEEEAQVR.[K], [K].VDQGTLFELILAANYLDIK.[G], [K].VIQWCTHHKDDPPPPEDDENKEK.[R], [K].VIQWCTHHK.[D], [K].TMLEDLGMDDEGDDDPVPLPNVNAAILK.[K], [K].TMLEDLGMDDEGDDDPVPLPNVNAAILK.[K], [K].TMLEDLGMDDEGDDDPVPLPNVNAAILK.[K], [K].RTDDIPVWDQEFLK.[V], [R].TDDIPVWDQEFLK.[V], [K].DDPPPPEDDENKEK.[R], [K].GLLDVTCK.[T], [K].ENQWCEEK.[-], [R].KENQWCEEK.[-], [K].TV…
GGCT	O75223	0 (1)	0.41 (0.91)	0.36 (1.02)	0.3 (0.87)	0.48 (0.87)	-0.05 (0.85)	0.62 (0.86)	1.72e-09	0.000284033	0.000808103	3.15e-10	0.742727	1.79e-17	5	15	10	[R].NPSAAFFCVAR.[L], [K].LDFGNSQGK.[T], [K].KIICMGAK.[E], [K].VSEEIEDIIK.[K], [R].SYLMTNYESAPPSPQYK.[K], [K].SNLNSLDEQEGVK.[S], [K].ENGLPLEYQEK.[L], [K].AIEPNDYTGK.[V], [K].VATQEGK.[E], [K].KIICMGAK.[E]	[R].NPSAAFFCVAR.[L], [K].LDFGNSQGK.[T], [K].KIICMGAK.[E], [K].TSQTWHGGIATIFQSPGDEVWGVVWK.[M], [K].VSEEIEDIIK.[K], [R].SYLMTNYESAPPSPQYK.[K], [R].SYLMTNYESAPPSPQYK.[K], [K].SNLNSLDEQEGVK.[S], [K].ENGLPLEYQEK.[L], [K].DVTGPDEESFLYFAYGSNLLTER.[I], [K].AIEPNDYTGK.[V], [K].SGMYVVIEVK.[V], [K].SGMYVVIEVK.[V], [K].VATQEGK.[E], [K].KIICMGAK.[E]
HSPA4	P34932	0 (1)	0.51 (1.11)	0.23 (0.89)	0.45 (1.11)	0.69 (1.17)	0.08 (0.96)	0.72 (1.11)	1.78e-09	0.0208576	1.71e-05	6.84e-11	0.531106	1.86e-15	5	22	11	[K].MQVDQEEPHVEEQQQQTPAENK.[A], [K].LEDTENWLYEDGEDQPK.[Q], [K].SEENEEPMETDQNAKEEEK.[M], [K].SNLAYDIVQLPTGLTGIK.[V], [K].EPFTLEAYYSSPQDLPYPDPAIAQFSVQK.[V], [K].ELSTTLNADEAVTR.[G], [R].AGGIETIANEYSDR.[C], [K].AESEEMETSQAGSK.[D], [R].EMLNLYIENEGK.[M], [K].IISSFK.[NS], [K].LFEELGK.[Q]	[K].MQVDQEEPHVEEQQQQTPAENK.[A], [K].NAEQNGPVDGQGDNPGPQAAEQGTDTAVPSDSDK.[K], [R].KFDEVLVNHFCEEFGK.[K], [K].LEDTENWLYEDGEDQPK.[Q], [K].SEENEEPMETDQNAKEEEK.[M], [K].SEENEEPMETDQNAKEEEK.[M], [K].SNLAYDIVQLPTGLTGIK.[V], [K].EPFTLEAYYSSPQDLPYPDPAIAQFSVQK.[V], [R].EFSITDVVPYPISLR.[W], [K].ELSTTLNADEAVTR.[G], [R].AGGIETIANEYSDR.[C], [K].AESEEMETSQAGSK.[D], [R].AFSDPFVEAEK.[S], [K].QDLPALEEKPR.[N], [R].DK…
MARCKS	P29966	0 (1)	0.53 (0.98)	0.48 (0.92)	0.49 (1.01)	0.57 (0.99)	0.12 (0.96)	0.72 (0.93)	1.85e-09	5.92e-05	1.03e-05	6.82e-08	0.276901	1.62e-14	5	9	9	[K].EAGEGGEAEAPAAEGGK.[D], [K].EAPAEGEAAEPGSPTAAEGEAASAASSTSSPK.[A], [K].GEPAAAAAPEAGASPVEK.[E], [K].GEAAAERPGEAAVASSPSK.[A], [K].AAEEPSKVEEK.[K], [K].AEDGATPSPSNETPK.[K], [K].AEDGATPSPSNETPKK.[K], [K].LSGFSFK.[K], [K].AAEEPSK.[V]	[K].EAGEGGEAEAPAAEGGK.[D], [K].EAPAEGEAAEPGSPTAAEGEAASAASSTSSPK.[A], [K].GEPAAAAAPEAGASPVEK.[E], [K].GEAAAERPGEAAVASSPSK.[A], [K].AAEEPSKVEEK.[K], [K].AEDGATPSPSNETPK.[K], [K].AEDGATPSPSNETPKK.[K], [K].LSGFSFK.[K], [K].AAEEPSK.[V]
PRDX2	P32119	0 (1)	0.34 (0.93)	0.22 (0.7)	0.26 (1.03)	0.44 (0.97)	0.04 (0.95)	0.49 (0.89)	1.94e-09	0.000174389	0.000700175	7.4e-10	0.450707	3.9e-15	5	8	8	[R].KEGGLGPLNIPLLADVTR.[R], [R].IGKPAPDFK.[A], [K].EGGLGPLNIPLLADVTR.[R], [K].ATAVVDGAFK.[E], [R].LSEDYGVLK.[T], [K].TDEGIAYR.[G], [R].GLFIIDGK.[G], [R].SVDEALR.[L]	[R].KEGGLGPLNIPLLADVTR.[R], [R].IGKPAPDFK.[A], [K].EGGLGPLNIPLLADVTR.[R], [K].ATAVVDGAFK.[E], [R].LSEDYGVLK.[T], [K].TDEGIAYR.[G], [R].GLFIIDGK.[G], [R].SVDEALR.[L]
SH3BGRL	O75368	0 (1)	0.53 (1.01)	0.54 (0.9)	0.41 (1.16)	0.59 (0.98)	0.05 (1.03)	0.76 (0.92)	1.95e-09	7.64e-06	0.000674467	1.16e-08	0.425756	4.75e-15	5	8	6	[K].KQQDVLGFLEANK.[I], [K].QQDVLGFLEANK.[I], [K].DIAANEENRK.[W], [R].GDYDAFFEAR.[E], [K].DIAANEENR.[K], [K].EAEVQAK.[Q]	[K].KQQDVLGFLEANK.[I], [K].QQDVLGFLEANK.[I], [K].DIAANEENRK.[W], [R].ENVPENSRPATGYPLPPQIFNESQYR.[G], [R].ENNAVYAFLGLTAPPGSK.[E], [R].GDYDAFFEAR.[E], [K].DIAANEENR.[K], [K].EAEVQAK.[Q]
CRYM	Q14894	0 (1)	0.59 (1.19)	0.42 (1.18)	0.64 (1.13)	0.64 (1.22)	-0.15 (1.12)	0.94 (1.05)	2.51e-09	0.000512707	2.4e-06	4.79e-08	0.246165	5.53e-19	5	13	9	[R].TAAVSAIATK.[F], [K].FADTVQGEVR.[V], [K].ESGDVLLSGAEIFAELGEVIK.[G], [K].GVKPAHCEK.[T], [K].LVTFYEDR.[G], [R].ELDDELMK.[E], [R].ELDDELMK.[E], [K].LIYDSWSSGK.[-], [R].TVVPVTK.[H]	[R].GYLGVMPAYSAAEDALTTK.[L], [R].TAAVSAIATK.[F], [K].FADTVQGEVR.[V], [R].ELDDELMKEAVLYVDSQEAALK.[E], [K].ESGDVLLSGAEIFAELGEVIK.[G], [K].EAVLYVDSQEAALK.[E], [R].GYLGVMPAYSAAEDALTTK.[L], [K].GVKPAHCEK.[T], [K].LVTFYEDR.[G], [R].ELDDELMK.[E], [R].ELDDELMK.[E], [K].LIYDSWSSGK.[-], [R].TVVPVTK.[H]
TALDO1	P37837	0 (1)	0.56 (1.09)	0.53 (0.98)	0.46 (1.17)	0.62 (1.1)	-0.12 (1.03)	0.88 (0.96)	4.54e-09	2.31e-05	0.00114608	1.2e-08	0.18158	7.51e-19	5	24	16	[R].LSFDKDAMVAR.[A], [R].ILDWHVANTDKK.[S], [K].LLGELLQDNAK.[L], [R].KFAADAVK.[L], [K].LGGSQEDQIK.[N], [K].SYEPLEDPGVK.[S], [K].ALAGCDFLTISPK.[L], [K].AAQASDLEK.[I], [K].LVPVLSAK.[A], [R].MESALDQLK.[Q], [R].VSTEVDAR.[L], [K].FAADAVK.[L], [K].IHLDEK.[S], [R].LIELYK.[E], [R].RLIELYK.[E], [K].IYNYYK.[K]	[R].LSFDKDAMVAR.[A], [R].ILDWHVANTDKK.[S], [R].ILDWHVANTDK.[K], [K].LLGELLQDNAK.[L], [R].MESALDQLK.[Q], [R].KFAADAVK.[L], [K].LGGSQEDQIK.[N], [R].KLGGSQEDQIK.[N], [R].WLHNEDQMAVEK.[L], [R].WLHNEDQMAVEK.[L], [K].SYEPLEDPGVK.[S], [K].ALAGCDFLTISPK.[L], [K].AAQASDLEK.[I], [K].LSSTWEGIQAGK.[E], [K].LFVLFGAEILKK.[I], [K].LVPVLSAK.[A], [R].MESALDQLK.[Q], [R].VSTEVDAR.[L], [K].FAADAVK.[L], [K].IHLDEK.[S…
VASN	Q6EMK4	0 (1)	0.5 (0.87)	0.56 (0.83)	0.48 (0.84)	0.49 (0.91)	0.01 (0.76)	0.74 (0.81)	4.61e-09	2.15e-06	6.11e-05	8.28e-07	0.848783	1.4e-15	5	12	9	[R].NLHDLDVSDNQLER.[V], [R].HIQPGAFDTLDR.[L], [R].YLQGSSVQLR.[S], [R].SLTLGIEPVSPTSLR.[V], [R].ESHVTLASPEETR.[C], [R].NLSGPDK.[R], [R].NLSGPDKR.[L], [K].LQDNELR.[A], [R].QGTTVPR.[D]	[R].LLLLDLSHNSLLALEPGILDTANVEALR.[L], [R].NLHDLDVSDNQLER.[V], [R].NPFNCVCPLSWFGPWVR.[E], [R].HIQPGAFDTLDR.[L], [R].LAGLGLQQLDEGLFSR.[L], [R].YLQGSSVQLR.[S], [R].SLTLGIEPVSPTSLR.[V], [R].ESHVTLASPEETR.[C], [R].NLSGPDK.[R], [R].NLSGPDKR.[L], [K].LQDNELR.[A], [R].QGTTVPR.[D]
HSP90AA1	P07900	0 (1)	0.36 (0.99)	0.11 (0.87)	0.34 (0.93)	0.5 (1.05)	0.18 (0.89)	0.45 (1.03)	4.62e-09	0.0722951	0.00013126	7.23e-12	0.0108494	3.35e-11	5	25	14	[R].NPDDITNEEYGEFYK.[S], [K].HIYYITGETK.[D], [K].HGLEVIYMIEPIDEYCVQQLK.[E], [K].HGLEVIYMIEPIDEYCVQQLK.[E], [K].LGIHEDSQNR.[K], [R].VFIMDNCEELIPEYLNFIR.[G], [R].RAPFDLFENR.[K], [K].DQVANSAFVER.[L], [K].ESEDKPEIEDVGSDEEEEK.[K], [K].CLELFTELAEDKENYKK.[F], [R].APFDLFENR.[K], [R].TDTGEPMGR.[G], [K].TLVSVTK.[E], [KR].AILFVPR.[R]	[R].NPDDITNEEYGEFYK.[S], [K].HLEINPDHSIIETLR.[Q], [K].HIYYITGETK.[D], [K].HGLEVIYMIEPIDEYCVQQLK.[E], [K].HGLEVIYMIEPIDEYCVQQLK.[E], [K].HSQFIGYPITLFVEK.[KE], [K].LGIHEDSQNR.[K], [K].LGLGIDEDDPTADDTSAAVTEEMPPLEGDDDTSR.[M], [K].LGLGIDEDDPTADDTSAAVTEEMPPLEGDDDTSR.[M], [R].VFIMDNCEELIPEYLNFIR.[G], [R].VFIMDNCEELIPEYLNFIR.[G], [R].RAPFDLFENR.[K], [K].DQVANSAFVER.[L], [R].ELISNSSDALDK.[I], [K].ESEDKPEI…
ARHGDIA	P52565	0 (1)	0.47 (0.96)	0.21 (0.87)	0.36 (0.96)	0.65 (0.97)	0.28 (0.95)	0.56 (0.96)	6.52e-09	0.0367866	0.00109977	4.84e-12	0.0117436	5.14e-11	6	9	7	[K].IDKTDYMVGSYGPR.[A], [K].SIQEIQELDKDDESLRK.[Y], [K].SIQEIQELDKDDESLR.[K], [R].AEEYEFLTPVEEAPK.[G], [R].EIVSGMK.[Y], [K].YIQHTYR.[K], [K].QSFVLK.[E]	[K].IDKTDYMVGSYGPR.[A], [K].SIQEIQELDKDDESLRK.[Y], [K].SIQEIQELDKDDESLR.[K], [R].AEEYEFLTPVEEAPK.[G], [R].FTDDDKTDHLSWEWNLTIK.[K], [R].EIVSGMK.[Y], [K].YIQHTYR.[K], [K].QSFVLK.[E], [R].GSYSIK.[S]
ACTB	P60709	0 (1)	0.46 (1.17)	0.25 (0.98)	0.4 (1.57)	0.6 (1)	0.35 (1.1)	0.51 (1.2)	1.46e-08	0.0167648	0.00278926	2.95e-11	0.00104689	2.8e-09	6	14	7	[R].KDLYANTVLSGGTTMYPGIADR.[M], [R].KDLYANTVLSGGTTMYPGIADR.[M], [R].GYSFTTTAER.[E], [K].LCYVALDFEQEMATAASSSSLEK.[S], [R].VAPEEHPVLLTEAPLNPK.[A], [K].DLYANTVLSGGTTMYPGIADR.[M], [K].DLYANTVLSGGTTMYPGIADR.[M]	[R].KDLYANTVLSGGTTMYPGIADR.[M], [R].KDLYANTVLSGGTTMYPGIADR.[M], [R].GYSFTTTAER.[E], [K].LCYVALDFEQEMATAASSSSLEK.[S], [K].LCYVALDFEQEMATAASSSSLEK.[S], [R].VAPEEHPVLLTEAPLNPK.[A], [K].YPIEHGIVTNWDDMEK.[I], [K].DLYANTVLSGGTTMYPGIADR.[M], [K].DLYANTVLSGGTTMYPGIADR.[M], [K].EKLCYVALDFEQEMATAASSSSLEK.[S], [R].CPEALFQPSFLGMESCGIHETTFNSIMK.[C], [R].CPEALFQPSFLGMESCGIHETTFNSIMK.[C], [R].CPEALFQPSFLGMESCGI…
AKR1B1	P15121	0 (1)	0.38 (0.97)	0.14 (0.89)	0.21 (0.87)	0.59 (1.01)	0.22 (0.94)	0.46 (0.97)	1.67e-08	0.0685317	0.0148711	3.04e-13	0.010887	2.44e-10	5	17	9	[K].LWCTYHEK.[G], [K].LDYLDLYLIHWPTGFKPGK.[E], [K].YKPAVNQIECHPYLTQEK.[L], [K].REELFIVSK.[L], [K].LIQYCQSK.[G], [R].NLVVIPK.[S], [K].TTAQVLIR.[F], [R].EELFIVSK.[L], [K].DYPFHEEF.[-]	[K].LWCTYHEK.[G], [R].HIDCAHVYQNENEVGVAIQEK.[L], [K].GIVVTAYSPLGSPDRPWAKPEDPSLLEDPR.[I], [K].LDYLDLYLIHWPTGFKPGK.[E], [K].VFDFELSSQDMTTLLSYNR.[N], [K].TLSDLKLDYLDLYLIHWPTGFKPGK.[E], [R].VCALLSCTSHK.[D], [K].YKPAVNQIECHPYLTQEK.[L], [K].REELFIVSK.[L], [K].SPPGQVTEAVK.[V], [K].LIQYCQSK.[G], [R].LLLNNGAK.[M], [R].NLVVIPK.[S], [K].TTAQVLIR.[F], [R].EELFIVSK.[L], [K].VFDFELSSQDMTTLLSYNR.[N], [K].DYPFHE…
DPYSL2	Q16555	0 (1)	0.41 (0.89)	0.31 (0.86)	0.32 (0.88)	0.51 (0.9)	0.1 (0.93)	0.56 (0.83)	2.84e-08	0.000214976	0.00293982	1.61e-08	0.141928	8.87e-12	5	12	6	[R].GLYDGPVCEVSVTPK.[T], [K].GIQEEMEALVK.[D], [K].TVTPASSAK.[T], [R].KPFPDFVYK.[R], [K].QQAPPVR.[N], [R].EWADSK.[S]	[R].ILDLGITGPEGHVLSRPEEVEAEAVNR.[A], [R].GLYDGPVCEVSVTPK.[T], [K].GIQEEMEALVK.[D], [K].TVTPASSAK.[T], [R].DIGAIAQVHAENGDIIAEEQQR.[I], [R].AITIANQTNCPLYITK.[V], [R].FQLTDCQIYEVLSVIR.[D], [R].KPFPDFVYK.[R], [K].GIQEEMEALVK.[D], [R].GSPLVVISQGK.[I], [K].QQAPPVR.[N], [R].EWADSK.[S]
SOD2	P04179	0 (1)	0.5 (1.07)	0.44 (1.07)	0.54 (1.15)	0.51 (1.03)	-0.2 (0.97)	0.83 (0.94)	2.9e-08	0.000301789	2.12e-05	8.31e-07	0.112806	9.97e-18	5	11	10	[K].LTAASVGVQGSGWGWLGFNK.[E], [K].HHAAYVNNLNVTEEK.[Y], [K].GDVTAQIALQPALK.[F], [K].FNGGGHINHSIFWTNLSPNGGGEPK.[G], [R].DFGSFDKFK.[E], [K].GELLEAIK.[R], [K].GELLEAIKR.[D], [K].YQEALAK.[G], [R].DFGSFDK.[F], [K].NVRPDYLK.[A]	[K].LTAASVGVQGSGWGWLGFNK.[E], [K].HHAAYVNNLNVTEEK.[Y], [K].EKLTAASVGVQGSGWGWLGFNK.[E], [K].GDVTAQIALQPALK.[F], [K].FNGGGHINHSIFWTNLSPNGGGEPK.[G], [R].DFGSFDKFK.[E], [K].GELLEAIK.[R], [K].GELLEAIKR.[D], [K].YQEALAK.[G], [R].DFGSFDK.[F], [K].NVRPDYLK.[A]
GDI2	P50395	0 (1)	0.39 (0.98)	0.18 (0.91)	0.32 (0.92)	0.54 (1.01)	0.16 (1.04)	0.51 (0.93)	3.32e-08	0.0234298	0.000960944	3.21e-10	0.0706446	4.38e-11	5	13	6	[R].TYDATTHFETTCDDIK.[N], [K].VTEGSFVYK.[G], [R].TDDYLDQPCYETINR.[I], [K].EIRPALELLEPIEQK.[F], [R].VICILSHPIK.[N], [R].TFEGIDPK.[K]	[R].LSAIYGGTYMLNKPIEEIIVQNGK.[V], [R].TYDATTHFETTCDDIK.[N], [K].VTEGSFVYK.[G], [K].VPSTEAEALASSLMGLFEK.[R], [R].TDDYLDQPCYETINR.[I], [K].DLGTESQIFISR.[T], [K].EPEKEIRPALELLEPIEQK.[F], [K].EIRPALELLEPIEQK.[F], [K].FVSISDLLVPK.[D], [R].VICILSHPIK.[N], [R].MTGSEFDFEEMK.[R], [R].TFEGIDPK.[K], [K].FLVYVANFDEKDPR.[T]
CAMK2A	Q9UQM7	0 (1)	0.53 (1.08)	0.59 (1.02)	0.5 (1.04)	0.52 (1.12)	-0.09 (0.93)	0.83 (1.01)	3.68e-08	3.53e-06	0.000192261	5.69e-06	0.310153	2.65e-16	5	10	8	[R].ITQYLDAGGIPR.[T], [K].VTEQLIEAISNGDFESYTK.[M], [K].ESSESTNTTIEDEDTK.[V], [K].ESSESTNTTIEDEDTKVR.[K], [R].FYFENLWSR.[N], [K].WQIVHFHR.[S], [R].TAQSEETR.[V], [R].NFSGGK.[S]	[R].ITQYLDAGGIPR.[T], [K].MCDPGMTAFEPEALGNLVEGLDFHR.[F], [K].VTEQLIEAISNGDFESYTK.[M], [K].ESSESTNTTIEDEDTK.[V], [K].ESSESTNTTIEDEDTKVR.[K], [R].FYFENLWSR.[N], [K].MCDPGMTAFEPEALGNLVEGLDFHR.[F], [K].WQIVHFHR.[S], [R].TAQSEETR.[V], [R].NFSGGK.[S]
RNH1	P13489	0 (1)	0.45 (0.92)	0.25 (0.89)	0.4 (1.05)	0.58 (0.85)	0.1 (0.9)	0.62 (0.88)	3.8e-08	0.0215777	0.00138465	3.17e-10	0.30843	2.35e-12	5	17	7	[K].LQLEYCSLSAASCEPLASVLR.[A], [R].LDDCGLTEAR.[C], [R].ELDLSNNCLGDAGILQLVESVR.[Q], [K].DSPCQLEALK.[L], [R].DLCGIVASK.[A], [R].LEDAGVR.[E], [K].GCGDLCR.[V]	[K].LQLEYCSLSAASCEPLASVLR.[A], [K].LSLQNCCLTGAGCGVLSSTLR.[T], [R].LLCETLLEPGCQLESLWVK.[S], [R].LDDCGLTEAR.[C], [K].LGDVGMAELCPGLLHPSSR.[L], [K].LESCGVTSDNCR.[D], [R].VNPALAELNLR.[S], [R].SNELGDVGVHCVLQGLQTPSCK.[I], [R].ELDLSNNCLGDAGILQLVESVR.[Q], [K].ELSLAGNELGDEGAR.[L], [K].DSPCQLEALK.[L], [R].DLCGIVASK.[A], [R].ELALGSNK.[L], [R].VLCQGLK.[D], [R].LEDAGVR.[E], [K].GCGDLCR.[V], [K].ELTVSNNDINEAGVR…
GSTO1	P78417	0 (1)	0.42 (0.98)	0.16 (1.06)	0.39 (1.03)	0.58 (0.88)	-0.08 (1.02)	0.67 (0.86)	4.71e-08	0.110441	0.000118622	3.74e-10	0.390215	9.09e-16	4	14	10	[K].LNECVDHTPK.[L], [R].HEVININLK.[N], [K].LEEVLTNKK.[T], [K].NKPEWFFK.[K], [K].VPSLVGSFIR.[S], [K].MILELFSK.[V], [K].MILELFSK.[V], [K].LLPDDPYEK.[A], [R].SQNKEDYAGLK.[E], [R].FCPFAER.[T]	[K].LNECVDHTPK.[L], [R].HEVININLK.[N], [K].GSAPPGPVPEGSIR.[I], [K].LEEVLTNKK.[T], [K].LEEVLTNK.[K], [K].NKPEWFFK.[K], [K].VPSLVGSFIR.[S], [K].MILELFSK.[V], [K].MILELFSK.[V], [K].LLPDDPYEK.[A], [R].SQNKEDYAGLK.[E], [K].LWMAAMK.[E], [K].LWMAAMK.[E], [R].FCPFAER.[T]
CORO1A	P31146	0 (1)	0.46 (0.99)	0.41 (1.1)	0.26 (0.95)	0.59 (0.94)	0.52 (1.19)	0.44 (0.88)	7.31e-08	0.00196973	0.0124234	1.81e-09	0.000143208	1.52e-07	6	13	5	[K].LQATVQELQK.[R], [R].HVFGQPAK.[A], [K].ADQCYEDVR.[V], [R].QVALWDTK.[H], [R].LEETVQAK.[-]	[K].LQATVQELQK.[R], [K].HLEEPLSLQELDTSSGVLLPFFDPDTNIVYLCGK.[G], [R].KSDLFQEDLYPPTAGPDPALTAEEWLGGR.[D], [R].DAGPLLISLK.[D], [R].AAPEASGTPSSDAVSR.[L], [R].HVFGQPAK.[A], [K].ADQCYEDVR.[V], [R].KLQATVQELQK.[R], [R].QVALWDTK.[H], [R].AVFVSEGK.[I], [R].LEETVQAK.[-], [R].VSQTTWDSGFCAVNPK.[F], [K].DRPHEGTRPVR.[A]
GSS	P48637	0 (1)	0.56 (1.13)	0.45 (1.16)	0.5 (1.15)	0.64 (1.1)	-0.08 (1.01)	0.86 (1.05)	7.58e-08	0.00123083	0.00101757	5.16e-08	0.248136	5.9e-16	5	21	11	[R].EGGGNNLYGEEMVQALK.[Q], [K].EGIAQTVFLGLNR.[S], [R].AIENELLAR.[N], [R].HVLSVLSK.[T], [R].TFEDISEK.[G], [K].GSLDQDRR.[L], [K].CPDIATQLAGTK.[K], [K].ILSNNPSK.[G], [K].GSLDQDR.[R], [K].QDDFTAR.[L], [R].LFDIHK.[Q]	[K].IEPEPFENCLLRPGSPAR.[V], [R].QYSLQNWEAR.[L], [R].EGGGNNLYGEEMVQALK.[Q], [R].EGGGNNLYGEEMVQALK.[Q], [K].EGIAQTVFLGLNR.[S], [K].AIEHADGGVAAGVAVLDNPYPV.[-], [R].SADGSPALK.[Q], [R].AIENELLAR.[N], [R].HVLSVLSK.[T], [K].KVQQELSRPGMLEMLLPGQPEAVAR.[L], [R].TFEDISEK.[G], [K].GLALGIAK.[A], [K].GSLDQDRR.[L], [K].CPDIATQLAGTK.[K], [K].ILSNNPSK.[G], [K].GSLDQDR.[R], [R].ASYILMEK.[I], [K].QDDFTAR.[L], [K].Q…
CLIC4	Q9Y696	0 (1)	0.43 (0.93)	0.35 (0.96)	0.39 (0.93)	0.5 (0.91)	0.25 (0.97)	0.52 (0.89)	1.09e-07	0.00103241	0.000567739	1.95e-07	0.0101216	4.67e-09	6	21	11	[K].NSRPEANEALER.[G], [K].HPESNTAGMDIFAK.[F], [K].LDEYLNSPLPDEIDENSMEDIK.[F], [R].KPADLQNLAPGTHPPFITFNSEVK.[T], [K].TDVNKIEEFLEEVLCPPK.[Y], [K].EVEIAYSDVAK.[R], [K].FLDGNEMTLADCNLLPK.[L], [R].DEFTNTCPSDKEVEIAYSDVAK.[R], [K].AGSDGESIGNCPFSQR.[L], [R].YLTNAYSR.[D], [K].EMTGIWR.[Y]	[K].NSRPEANEALER.[G], [K].HPESNTAGMDIFAK.[F], [K].HPESNTAGMDIFAK.[F], [K].IEEFLEEVLCPPK.[Y], [K].LDEYLNSPLPDEIDENSMEDIK.[F], [K].LDEYLNSPLPDEIDENSMEDIK.[F], [R].KPADLQNLAPGTHPPFITFNSEVK.[T], [R].KFLDGNEMTLADCNLLPK.[L], [R].KFLDGNEMTLADCNLLPK.[L], [K].RKPADLQNLAPGTHPPFITFNSEVK.[T], [K].TDVNKIEEFLEEVLCPPK.[Y], [K].EVEIAYSDVAK.[R], [K].FLDGNEMTLADCNLLPK.[L], [K].FLDGNEMTLADCNLLPK.[L], [R].DEFTNTCPSD…
MSN	P26038	0 (1)	0.44 (0.99)	0.33 (0.97)	0.28 (1.08)	0.58 (0.94)	0.31 (1.02)	0.51 (0.97)	1.42e-07	0.00192291	0.0246561	2.67e-09	0.00269932	2.94e-08	6	46	24	[R].IQVWHEEHR.[G], [R].LKQIEEQTK.[K], [K].GSELWLGVDALGLNIYEQNDR.[L], [K].IAQDLEMYGVNYFSIK.[N], [R].TTEAEKNER.[V], [K].TANDMIHAENMR.[L], [K].TANDMIHAENMR.[L], [R].EDAVLEYLK.[I], [K].ERQEAEEAK.[E], [K].ESEAVEWQQK.[A], [K].ALTSELANAR.[D], [K].AQMVQEDLEK.[T], [K].AQQELEEQTRR.[A], [K].AQQELEEQTR.[R], [K].QIEEQTKK.[A], [K].KAQQELEEQTR.[R], [K].KAQQELEEQTRR.[A], [R].ALELEQER.[K], [K].SGYLAGDK.[L], [K].Q…	[R].IQVWHEEHR.[G], [R].LKQIEEQTK.[K], [K].GSELWLGVDALGLNIYEQNDR.[L], [K].IAQDLEMYGVNYFSIK.[N], [K].IAQDLEMYGVNYFSIK.[N], [K].KTANDMIHAENMR.[L], [R].TTEAEKNER.[V], [K].TANDMIHAENMR.[L], [K].TANDMIHAENMR.[L], [K].TANDMIHAENMR.[L], [K].TAMSTPHVAEPAENEQDEQDENGAEASADLR.[A], [K].TAMSTPHVAEPAENEQDEQDENGAEASADLR.[A], [K].EGILNDDIYCPPETAVLLASYAVQSK.[Y], [R].EDAVLEYLK.[I], [K].ERQEAEEAK.[E], [K].ERQEAEEAKE…
IMPA1	P29218	0 (1)	0.32 (1.09)	0.34 (1.04)	0.25 (1.15)	0.34 (1.1)	0.01 (0.88)	0.47 (1.15)	1.59e-07	4.67e-05	0.000599272	4.14e-06	0.901079	2.62e-13	5	17	13	[K].LQVSQQEDITK.[S], [K].LFCIPVHGIR.[S], [R].QAGEVVCEAIK.[N], [R].QAGEVVCEAIKNEMNVMLK.[S], [K].SLLVTELGSSR.[T], [K].SSPVDLVTATDQK.[V], [K].EKYPSHSFIGEESVAAGEK.[S], [K].GAFCNGQK.[L], [K].EIQVIPLQR.[D], [R].MVLSNMEK.[L], [K].MLISSIK.[E], [R].RVIAANNR.[I], [R].MVLSNMEK.[L]	[K].LQVSQQEDITK.[S], [K].LFCIPVHGIR.[S], [K].KIEFGVVYSCVEGK.[M], [K].YPSHSFIGEESVAAGEK.[S], [R].QAGEVVCEAIK.[N], [R].QAGEVVCEAIKNEMNVMLK.[S], [K].SLLVTELGSSR.[T], [K].SILTDNPTWIIDPIDGTTNFVHR.[F], [K].SSPVDLVTATDQK.[V], [K].EKYPSHSFIGEESVAAGEK.[S], [K].GAFCNGQK.[L], [K].EIQVIPLQR.[D], [R].MVLSNMEK.[L], [K].MLISSIK.[E], [R].RVIAANNR.[I], [K].EIQVIPLQRDDED.[-], [R].MVLSNMEK.[L]
NPEPPS	P55786	0 (1)	0.51 (1.18)	0.41 (1.16)	0.5 (1.23)	0.57 (1.16)	-0.21 (1.18)	0.86 (1)	1.66e-07	0.00120048	0.000408752	4.62e-07	0.0267157	1.84e-17	6	37	25	[K].LSVEGFAVDK.[M], [K].LNLGTVGFYR.[T], [K].IDFVGELNDK.[M], [R].LGWDPKPGEGHLDALLR.[G], [R].KPYPDDENLVEVK.[F], [K].VLTFALSEEVRPQDTVSVIGGVAGGSK.[H], [R].YAAVTQFEATDAR.[R], [R].DAESIHQYLLQR.[K], [K].AFFESHPAPSAER.[T], [K].DYFNVPYPLPK.[I], [K].NVKPDQWVK.[L], [K].FALEVAAK.[T], [K].QADMQEEK.[N], [K].ATFDISLVVPK.[D], [R].SPVYLTVLK.[H], [R].YQGGFLISR.[L], [K].QILSADLR.[S], [K].QADMQEEK.[N], [R].SKYTTPSGE…	[K].LSVEGFAVDK.[M], [K].LNLGTVGFYR.[T], [R].LPADVSPINYSLCLKPDLLDFTFEGK.[L], [K].IDFVGELNDK.[M], [R].LGLQNDLFSLAR.[A], [R].LGWDPKPGEGHLDALLR.[G], [R].KPYPDDENLVEVK.[F], [K].VLTFALSEEVRPQDTVSVIGGVAGGSK.[H], [R].TIQQCCENILLNAAWLK.[R], [R].YAAVTQFEATDAR.[R], [R].DAESIHQYLLQR.[K], [R].AGIISTVEVLK.[V], [K].AFFESHPAPSAER.[T], [K].DYFNVPYPLPK.[I], [K].NVKPDQWVK.[L], [K].FALEVAAK.[T], [K].VTLSFPSTLQTGTGTL…
HSPA1B	P0DMV9	0 (1)	0.41 (1.19)	0.26 (0.87)	0.38 (1.07)	0.51 (1.37)	-0.11 (1.05)	0.66 (1.17)	1.68e-07	0.00127452	0.000277626	6.11e-07	0.281188	4.28e-15	5	31	13	[K].NALESYAFNMK.[S], [K].NALESYAFNMK.[S], [K].HWPFQVINDGDKPK.[V], [R].GVPQIEVTFDIDANGILNVTATDK.[S], [K].SAVEDEGLK.[G], [K].CQEVISWLDANTLAEKDEFEHK.[R], [K].ELEQVCNPIISGLYQGAGGPGPGGFGAQGPK.[G], [K].GGSGSGPTIEEVD.[-], [R].STLEPVEK.[A], [K].YKAEDEVQR.[E], [R].NSTIPTK.[Q], [K].AEDEVQR.[E], [K].DNNLLGR.[F]	[R].IINEPTAAAIAYGLDR.[RT], [K].NQVALNPQNTVFDAK.[R], [K].NALESYAFNMK.[S], [R].LVNHFVEEFKR.[K], [R].LVNHFVEEFK.[R], [K].NALESYAFNMK.[S], [R].KELEQVCNPIISGLYQGAGGPGPGGFGAQGPK.[G], [K].HWPFQVINDGDKPK.[V], [R].GVPQIEVTFDIDANGILNVTATDK.[S], [K].LDKAQIHDLVLVGGSTR.[I], [K].SAVEDEGLK.[G], [K].QTQIFTTYSDNQPGVLIQVYEGER.[A], [K].SINPDEAVAYGAAVQAAILMGDK.[S], [K].SINPDEAVAYGAAVQAAILMGDK.[S], [K].DAGVIAGLNVLR.[…
ANGPTL4	Q9BY76	0 (1)	0.48 (1)	0.37 (0.96)	0.4 (1.06)	0.57 (0.99)	0.27 (1.14)	0.57 (0.91)	2.13e-07	0.00275776	0.00139877	1.06e-07	0.0289424	3.42e-09	6	9	5	[R].LSACGSACQGTEGSTDLPLAPESR.[V], [R].QSGLFEIQPQGSPPFLVNCK.[M], [K].AGFGDPHGEFWLGLEK.[V], [R].IQQLFHK.[V], [R].SQLSALER.[R]	[R].LSACGSACQGTEGSTDLPLAPESR.[V], [R].IQHLQSQFGLLDHK.[H], [R].QSGLFEIQPQGSPPFLVNCK.[M], [R].DCQELFQVGER.[Q], [K].AGFGDPHGEFWLGLEK.[V], [R].IQQLFHK.[V], [R].SQLSALER.[R], [R].HDGSVDFNRPWEAYK.[A], [R].VDPEVLHSLQTQLK.[A]
PGM1	P36871	0 (1)	0.45 (1.15)	0.33 (1.11)	0.38 (1.45)	0.54 (1)	-0.06 (1.02)	0.69 (1.14)	3.4e-07	0.00679079	0.00223293	5.92e-08	0.823338	7.35e-13	5	27	15	[R].LSGTGSAGATIR.[L], [K].INQDPQVMLAPLISIALK.[V], [K].TQAYQDQKPGTSGLR.[K], [R].YDYEEVEAEGANK.[M], [R].QEATLVVGGDGR.[F], [K].SGEHDFGAAFDGDGDR.[N], [R].SMPTSGALDR.[V], [K].DLEALMFDR.[S], [K].ADNFEYSDPVDGSISR.[N], [K].FNISNGGPAPEAITDK.[I], [R].LIFTDGSR.[I], [K].IALYETPTGWK.[F], [K].DLEALMFDR.[S], [K].VSQLQER.[T], [K].IFQISK.[T]	[R].LSGTGSAGATIR.[L], [K].INQDPQVMLAPLISIALK.[V], [K].INQDPQVMLAPLISIALK.[V], [R].KQSVEDILK.[D], [K].TQAYQDQKPGTSGLR.[K], [R].YDYEEVEAEGANK.[M], [R].QEATLVVGGDGR.[F], [K].TIEEYAVCPDLK.[V], [K].SGEHDFGAAFDGDGDR.[N], [R].SMPTSGALDR.[V], [K].DLEALMFDR.[S], [K].ADNFEYSDPVDGSISR.[N], [K].FNISNGGPAPEAITDK.[I], [K].VDLGVLGK.[Q], [K].VFQSSANYAENFIQSIISTVEPAQR.[Q], [R].IDAMHGVVGPYVK.[K], [R].SIFDFSALK.[E]…
CALB2	P22676	0 (1)	0.44 (0.97)	0.23 (0.98)	0.5 (0.91)	0.52 (0.98)	0.16 (1.02)	0.57 (0.91)	3.66e-07	0.0541569	1.28e-05	3.5e-07	0.123891	8.2e-10	4	14	8	[K].SVMSLAEAGK.[L], [R].SGYIEANELK.[G], [R].SGYIDEHELDALLKDLYEK.[N], [R].SGYIDEHELDALLK.[D], [K].ELENFFQELEK.[A], [K].GFLSDLLK.[K], [K].EMNIQQLTNYR.[K], [K].DLEIVLCSEPPM.[-]	[K].LTSEEFNAIFTFYDKDR.[S], [K].HFDADGNGYIEGK.[E], [K].SVMSLAEAGK.[L], [R].SGYIEANELK.[G], [R].SGYIDEHELDALLKDLYEK.[N], [R].SGYIDEHELDALLK.[D], [K].ELENFFQELEK.[A], [K].SVMSLAEAGK.[L], [K].DLEIVLCSEPPM.[-], [K].GFLSDLLK.[K], [K].EMNIQQLTNYR.[K], [K].DLEIVLCSEPPM.[-], [K].LQEYTQTILR.[M], [R].MFDLNGDGK.[L]
WDR1	O75083	0 (1)	0.42 (0.98)	0.16 (1.03)	0.34 (0.97)	0.59 (0.93)	0.26 (0.97)	0.5 (0.98)	3.66e-07	0.081072	0.00303946	1.47e-09	0.00591126	5.24e-08	5	25	16	[R].NNPSKPLHVIK.[G], [R].LYSILGTTLKDEGK.[L], [K].GPVTDVAYSHDGAFLAVCDASK.[V], [R].LATGSDDNCAAFFEGPPFK.[F], [K].SIQCLTVHK.[N], [R].LYSILGTTLK.[D], [K].VFASLPQVER.[G], [K].DIAWTEDSKR.[I], [K].IKDIAWTEDSKR.[I], [K].GNNFLYTNGK.[C], [K].SYIYSGSHDGHINYWDSETGENDSFAGK.[G], [K].VCALGGSK.[A], [R].IAVVGEGR.[E], [K].IIGGDPK.[G], [K].VINSVDIK.[Q], [K].LDVQPK.[C]	[R].NIDNPALADIYTEHAHQVVVAK.[Y], [R].NNPSKPLHVIK.[G], [R].LYSILGTTLKDEGK.[L], [K].GPVTDVAYSHDGAFLAVCDASK.[V], [R].LATGSDDNCAAFFEGPPFK.[F], [K].VVTVFSVADGYSENNVFYGHHAK.[I], [K].SIQCLTVHK.[N], [K].AHDGGIYAISWSPDSTHLLSASGDK.[T], [R].LYSILGTTLK.[D], [K].FTIGDHSR.[F], [K].VFASLPQVER.[G], [K].DIAWTEDSKR.[I], [K].IKDIAWTEDSKR.[I], [K].GNNFLYTNGK.[C], [K].SYIYSGSHDGHINYWDSETGENDSFAGK.[G], [K].FGAVFLWDSGSS…
TPM1	P09493	0 (1)	0.26 (0.91)	0.19 (0.62)	0.27 (1.34)	0.29 (0.78)	0.17 (0.64)	0.3 (1.02)	3.83e-07	0.00081234	0.00419972	3.34e-07	0.00150442	2.12e-07	6	12	3	[K].CAELEEELK.[T], [K].HIAEDADR.[K], [R].AELSEGK.[C]	[K].QLEDELVSLQK.[K], [R].SKQLEDELVSLQK.[K], [K].SIDDLEDELYAQK.[L], [K].CAELEEELK.[T], [K].LVIIESDLER.[A], [R].KLVIIESDLERAEER.[A], [K].HIAEDADR.[K], [K].TVTNNLK.[S], [K].EDRYEEEIK.[V], [R].AELSEGK.[C], [K].YSQKEDRYEEEIK.[V], [K].QLEDELVSLQKK.[L]
GSR	P00390	0 (1)	0.48 (1.15)	0.45 (1.07)	0.37 (1.23)	0.54 (1.14)	0.2 (1.01)	0.61 (1.18)	4.96e-07	0.000966582	0.00879644	2.07e-07	0.266897	2.85e-10	5	9	6	[R].LNAIYQNNLTK.[S], [K].LGIQTDDKGHIIVDEFQNTNVK.[G], [K].ADFDNTVAIHPTSSEELVTLR.[-], [K].ALLTPVAIAAGR.[K], [K].YGIENVK.[T], [R].AAELGAR.[A]	[R].LNAIYQNNLTK.[S], [K].LGIQTDDKGHIIVDEFQNTNVK.[G], [K].TYSTSFTPMYHAVTK.[R], [R].SVIVGAGYIAVEMAGILSALGSK.[T], [K].ADFDNTVAIHPTSSEELVTLR.[-], [R].GHAAFTSDPKPTIEVSGK.[K], [K].ALLTPVAIAAGR.[K], [K].YGIENVK.[T], [R].AAELGAR.[A]
GOT2	P00505	0 (1)	0.46 (1.04)	0.28 (0.91)	0.36 (1.13)	0.6 (1.04)	0.02 (0.92)	0.67 (1.03)	6.42e-07	0.0145595	0.00534934	3.12e-08	0.774873	1.92e-11	5	27	15	[R].ISVAGVTSSNVGYLAHAIHQVTK.[-], [K].ILIRPMYSNPPLNGAR.[I], [R].NLFAFFDMAYQGFASGDGDKDAWAVR.[H], [R].HFIEQGINVCLCQSYAK.[N], [R].KAEAQIAAK.[N], [R].KQWLQEVK.[V], [R].TQLVSNLKK.[E], [R].DDNGKPYVLPSVR.[K], [K].KMNLGVGAYR.[D], [R].IGASFLQR.[F], [K].NMGLYGER.[V], [K].QWLQEVK.[V], [K].EIATVVK.[K], [R].VESQLK.[I], [K].DADEAK.[R]	[R].ISVAGVTSSNVGYLAHAIHQVTK.[-], [K].ILIRPMYSNPPLNGAR.[I], [R].NLFAFFDMAYQGFASGDGDKDAWAVR.[H], [R].HFIEQGINVCLCQSYAK.[N], [R].KAEAQIAAK.[N], [R].KQWLQEVK.[V], [R].IAAAILNTPDLRK.[Q], [R].IAAAILNTPDLR.[K], [R].TQLVSNLKK.[E], [R].DDNGKPYVLPSVR.[K], [R].DVFLPKPTWGNHTPIFR.[D], [K].ASAELALGENSEVLK.[S], [R].FVTVQTISGTGALR.[I], [R].VGAFTMVCK.[D], [K].KMNLGVGAYR.[D], [R].TQLVSNLK.[K], [R].IGASFLQR.[F], [K…
TAGLN	Q01995	0 (1)	0.43 (0.99)	0.3 (1)	0.41 (1.11)	0.5 (0.92)	0.2 (0.96)	0.54 (0.99)	7.66e-07	0.0132883	0.00123781	2.13e-07	0.0475317	1.27e-08	6	23	17	[K].LVNSLYPDGSKPVKVPENPPSMVFK.[Q], [K].LVNSLYPDGSKPVKVPENPPSMVFK.[Q], [K].LVNSLYPDGSKPVK.[V], [K].HVIGLQMGSNR.[G], [K].HVIGLQMGSNR.[G], [R].TLMALGSLAVTK.[N], [R].TLMALGSLAVTK.[N], [K].QMEQVAQFLK.[A], [R].EFTESQLQEGK.[H], [K].AAEDYGVIKTDMFQTVDLFEGK.[D], [K].AAEDYGVIK.[T], [R].GASQAGMTGYGRPR.[Q], [K].YDEELEER.[L], [K].TDMFQTVDLFEGK.[D], [R].LGFQVWLK.[N], [K].KYDEELEER.[L], [K].NGVILSK.[L]	[R].LVEWIIVQCGPDVGRPDR.[G], [K].LVNSLYPDGSKPVKVPENPPSMVFK.[Q], [K].LVNSLYPDGSKPVKVPENPPSMVFK.[Q], [K].LVNSLYPDGSKPVK.[V], [K].HVIGLQMGSNR.[G], [K].HVIGLQMGSNR.[G], [R].TLMALGSLAVTK.[N], [R].TLMALGSLAVTK.[N], [K].QMEQVAQFLK.[A], [K].QMEQVAQFLK.[A], [R].EFTESQLQEGK.[H], [K].AAEDYGVIKTDMFQTVDLFEGK.[D], [K].AAEDYGVIK.[T], [R].GASQAGMTGYGRPR.[Q], [K].YDEELEER.[L], [K].TDMFQTVDLFEGK.[D], [K].TDMFQTVDLF…
PIGR	P01833	0 (1)	0.25 (0.85)	0.38 (1.29)	0.15 (0.72)	0.24 (0.58)	0.22 (1.09)	0.26 (0.7)	1.34e-06	0.00798386	0.00334134	4.12e-07	0.021102	8.73e-08	6	27	18	[R].LSDAGQYLCQAGDDSNSNKK.[N], [R].LVSLTLNLVTR.[A], [K].NADLQVLKPEPELVYEDLR.[G], [R].GSVTFHCALGPEVANVAK.[F], [R].YLCGAHSDGQLQEGSPIQAWQLFVNEESTIPR.[S], [K].QGHFYGETAAVYVAVEER.[K], [R].QSSGENCDVVVNTLGK.[R], [K].DGSFSVVITGLR.[K], [K].AFVNCDENSR.[L], [K].IIEGEPNLK.[V], [R].TVTINCPFK.[T], [K].ADAAPDEK.[V], [K].CGLGINSR.[G], [R].ILLNPQDK.[D], [K].RAPAFEGR.[I], [K].VLDSGFR.[E], [K].FSSYEK.[Y], [R].DVSLAK…	[R].LSDAGQYLCQAGDDSNSNKK.[N], [R].LVSLTLNLVTR.[A], [K].NADLQVLKPEPELVYEDLR.[G], [R].GSVTFHCALGPEVANVAK.[F], [R].YLCGAHSDGQLQEGSPIQAWQLFVNEESTIPR.[S], [K].QGHFYGETAAVYVAVEER.[K], [R].QSSGENCDVVVNTLGK.[R], [K].DGSFSVVITGLR.[K], [R].DAGFYWCLTNGDTLWR.[T], [K].ADAAPDEKVLDSGFREIENK.[A], [R].ASVDSGSSEEQGGSSR.[A], [K].AFVNCDENSR.[L], [R].ILLNPQDKDGSFSVVITGLR.[K], [K].IIEGEPNLK.[V], [K].VPCHFPCK.[F], [R].…
PREP	P48147	0 (1)	0.43 (1.13)	0.23 (1.06)	0.56 (1.19)	0.46 (1.12)	-0.15 (1.15)	0.7 (1.01)	1.43e-06	0.0131825	4.76e-05	7.96e-06	0.159039	8.13e-14	5	30	14	[K].LIDNFEGEYDYVTNEGTVFTFK.[T], [K].NILQLHDLTTGALLK.[T], [R].KQSNPLLIHVDTK.[A], [K].ICDPYAWLEDPDSEQTK.[A], [R].VFLDPNILSDDGTVALR.[G], [R].VINIDFRDPEESK.[W], [K].SDGTETSTNLHQK.[L], [K].QSNPLLIHVDTK.[A], [K].GIDASDYQTVQIFYPSK.[D], [R].GGGEYGETWHK.[G], [K].LPEADDIQYPSMLLLTADHDDR.[V], [R].EGCDPVNR.[L], [K].ELPDVLER.[V], [K].AFVEAQNK.[I]	[K].LIDNFEGEYDYVTNEGTVFTFK.[T], [K].LPEADDIQYPSMLLLTADHDDR.[V], [K].NILQLHDLTTGALLK.[T], [K].LYYHVLGTDQSEDILCAEFPDEPK.[W], [R].LWYCDLQQESSGIAGILK.[W], [R].HMGGILAVANIR.[G], [R].KQSNPLLIHVDTK.[A], [K].ICDPYAWLEDPDSEQTK.[A], [R].VFLDPNILSDDGTVALR.[G], [R].VINIDFRDPEESK.[W], [R].VLYVQDSLEGEAR.[V], [K].YTIGHAWTTDYGCSDSK.[Q], [K].WMGGAELSDDGR.[Y], [K].SDGTETSTNLHQK.[L], [K].QSNPLLIHVDTK.[A], [K].QNCFD…
UBE2V2	Q15819	0 (1)	0.43 (1.01)	0.23 (1.05)	0.5 (0.99)	0.5 (1)	-0.29 (0.92)	0.78 (0.86)	1.75e-06	0.0670297	5.74e-05	1.42e-06	0.0030501	9.8e-17	5	5	2	[K].INMNGINNSSGMVDAR.[S], [R].SIPVLAK.[W]	[K].INMNGINNSSGMVDAR.[S], [K].INMNGINNSSGMVDAR.[S], [R].SIPVLAK.[W], [K].YPEAPPSVR.[F], [K].LPQPPEGQTYNN.[-]
PSAT1	Q9Y617	0 (1)	0.42 (0.97)	0.39 (1.01)	0.35 (0.99)	0.46 (0.93)	0.05 (0.85)	0.6 (0.97)	1.86e-06	0.00135947	0.00397277	3.48e-06	0.583776	3.59e-10	5	23	13	[K].LPHSVLLEIQK.[E], [K].NVGSAGVTVVIVR.[D], [K].NNGGAAAMEK.[L], [K].SQTIYEIIDNSQGFYVCPVEPQNR.[S], [K].FGVIFAGAQK.[N], [R].DDLLGFALR.[E], [K].ALELNMLSLK.[G], [R].ECPSVLEYK.[V], [K].GDDALEKR.[F], [R].ELLAVPDNYK.[V], [K].GDDALEK.[R], [K].LAAFMK.[K], [K].ELLDYK.[G]	[K].LPHSVLLEIQK.[E], [K].IINNTENLVR.[E], [K].NVGSAGVTVVIVR.[D], [K].NNGGAAAMEK.[L], [K].NNGGAAAMEK.[L], [K].GVGISVLEMSHR.[S], [K].KFGTINIVHPK.[L], [K].VIFLQGGGCGQFSAVPLNLIGLK.[A], [R].QVVNFGPGPAK.[L], [K].SQTIYEIIDNSQGFYVCPVEPQNR.[S], [K].FGTINIVHPK.[L], [K].FGVIFAGAQK.[N], [R].DDLLGFALR.[E], [K].ALELNMLSLK.[G], [R].ASLYNAVTIEDVQK.[L], [R].ECPSVLEYK.[V], [K].ALELNMLSLK.[G], [K].GDDALEKR.[F], [R].…
PPP5C	P53041	0 (1)	0.43 (0.92)	0.44 (1)	0.36 (0.9)	0.46 (0.89)	0.11 (0.88)	0.59 (0.89)	2.01e-06	0.000740251	0.00276266	8.97e-06	0.838396	1.14e-10	5	13	5	[R].GNHETDNMNQIYGFEGEVK.[A], [R].GNHETDNMNQIYGFEGEVK.[A], [K].AEGYEVAHGGR.[C], [K].LLYPDHFHLLR.[G], [K].RGVSCQFGPDVTK.[A]	[R].GNHETDNMNQIYGFEGEVK.[A], [R].GNHETDNMNQIYGFEGEVK.[A], [R].GVSCQFGPDVTK.[A], [K].VLIMHGGLFSEDGVTLDDIR.[K], [K].VLIMHGGLFSEDGVTLDDIR.[K], [R].SVVDSLDIESMTIEDEYSGPK.[L], [K].AFLEENNLDYIIR.[S], [K].AEGYEVAHGGR.[C], [K].LSTLVETTLKETEK.[I], [K].LSTLVETTLK.[E], [K].LLYPDHFHLLR.[G], [K].RGVSCQFGPDVTK.[A], [K].VTISFMK.[E]
CBR1	P16152	0 (1)	0.37 (1.1)	0.24 (1.08)	0.28 (1.11)	0.48 (1.09)	0.21 (1.1)	0.45 (1.09)	2.06e-06	0.0345333	0.00595787	8.54e-08	0.0371504	8.34e-08	6	13	8	[R].LFSGDVVLTAR.[D], [K].VADPTPFHIQAEVTMK.[T], [R].VVNVSSIMSVR.[A], [K].SCSPELQQK.[F], [R].SETITEEELVGLMNK.[F], [K].SPEEGAETPVYLALLPPDAEGPHGQFVSEK.[R], [R].DVCTELLPLIKPQGR.[V], [R].VVNVSSIMSVR.[A]	[K].ILLNACCPGWVR.[T], [R].LFSGDVVLTAR.[D], [K].VADPTPFHIQAEVTMK.[T], [R].VVNVSSIMSVR.[A], [K].SCSPELQQK.[F], [R].SETITEEELVGLMNK.[F], [K].SPEEGAETPVYLALLPPDAEGPHGQFVSEK.[R], [K].EYGGLDVLVNNAGIAFK.[V], [R].DVCTELLPLIKPQGR.[V], [-].MSSGIHVALVTGGNK.[G], [K].VADPTPFHIQAEVTMK.[T], [R].VVNVSSIMSVR.[A], [K].TNFFGTR.[D]
PRKAR1A	P10644	0 (1)	0.45 (0.92)	0.34 (0.98)	0.37 (0.94)	0.54 (0.88)	-0.12 (0.85)	0.72 (0.82)	2.26e-06	0.00963699	0.0187413	1.36e-07	0.088161	5.79e-14	5	8	5	[R].LTVADALEPVQFEDGQK.[I], [K].HNIQALLK.[D], [R].SENEEFVEVGR.[L], [R].RSENEEFVEVGR.[L], [R].ECELYVQK.[H]	[R].LTVADALEPVQFEDGQK.[I], [K].NVLFSHLDDNER.[S], [K].HNIQALLK.[D], [R].SENEEFVEVGR.[L], [R].RSENEEFVEVGR.[L], [R].ECELYVQK.[H], [K].QIQNLQK.[A], [R].VLGPCSDILK.[R]
SST	P61278	0 (1)	-0.43 (1.07)	-0.11 (1.02)	-0.38 (1.08)	-0.62 (1.06)	-0.5 (1.08)	-0.4 (1.07)	2.79e-06	0.222002	0.00460422	9.06e-09	2.19e-05	5.52e-05	5	5	5	[K].YFLAELLSEPNQTENDALEPEDLSQAAEQDEMR.[L], [K].YFLAELLSEPNQTENDALEPEDLSQAAEQDEMR.[L], [R].SANSNPAMAPR.[E], [R].SANSNPAMAPR.[E], [K].SLAAAAGK.[Q]	[K].YFLAELLSEPNQTENDALEPEDLSQAAEQDEMR.[L], [K].YFLAELLSEPNQTENDALEPEDLSQAAEQDEMR.[L], [R].SANSNPAMAPR.[E], [R].SANSNPAMAPR.[E], [K].SLAAAAGK.[Q]
ALDOC	P09972	0 (1)	0.4 (1.01)	0.37 (1.12)	0.34 (0.95)	0.44 (0.99)	-0.21 (1.07)	0.69 (0.84)	3.05e-06	0.00069917	0.00513602	1.09e-05	0.104049	1.56e-13	5	25	15	[R].LSQIGVENTEENRR.[L], [R].LSQIGVENTEENR.[R], [-].MPHSYPALSAEQK.[K], [K].VDKGVVPLAGTDGETTTQGLDGLSER.[C], [K].RLSQIGVENTEENR.[R], [R].QVLFSADDR.[V], [K].RAEVNGLAAQGK.[Y], [R].DNAGAATEEFIKR.[A], [R].ALQASALNAWR.[G], [K].GILAADESVGSMAK.[R], [K].GILAADESVGSMAK.[R], [R].AEVNGLAAQGK.[Y], [R].CPLPRPWALTFSYGR.[A], [K].ELSDIALR.[I], [K].DDNGVPFVR.[T]	[R].LSQIGVENTEENRR.[L], [R].LSQIGVENTEENR.[R], [-].MPHSYPALSAEQK.[K], [K].GVVPLAGTDGETTTQGLDGLSER.[C], [K].VDKGVVPLAGTDGETTTQGLDGLSER.[C], [R].TVPPAVPGVTFLSGGQSEEEASFNLNAINR.[C], [K].YEGSGEDGGAAAQSLYIANHAY.[-], [K].YTPEEIAMATVTALR.[R], [K].RLSQIGVENTEENR.[R], [K].RLSQIGVENTEENRR.[L], [R].QVLFSADDR.[V], [K].RAEVNGLAAQGK.[Y], [R].DNAGAATEEFIK.[R], [R].DNAGAATEEFIKR.[A], [R].ALQASALNAWR.[G], [K].ALS…
TMEFF2	Q9UIK5	0 (1)	0.39 (1.05)	0.5 (1.18)	0.47 (0.86)	0.29 (1.05)	-0.12 (1.08)	0.63 (0.94)	3.12e-06	8.39e-06	6.15e-05	0.00263656	0.610569	1.66e-11	5	9	7	[K].CEHSINMQEPSCR.[C], [K].CEHSINMQEPSCR.[C], [R].CDAGYTGQHCEK.[K], [K].CNNDYVPVCGSNGESYQNECYLR.[Q], [K].SYDNACQIK.[E], [K].SEDGHYAR.[T], [K].IEVMSLGR.[C]	[K].CEHSINMQEPSCR.[C], [K].CEHSINMQEPSCR.[C], [R].CDAGYTGQHCEK.[K], [K].CNNDYVPVCGSNGESYQNECYLR.[Q], [K].SYDNACQIK.[E], [K].SEDGHYAR.[T], [K].IEVMSLGR.[C], [R].ENDLFLCDTNTCK.[F], [R].IGDTVTCVCQFK.[C]
DYNLL2	Q96FJ2	0 (1)	0.45 (1.2)	0.33 (1.14)	0.38 (1.26)	0.55 (1.19)	-0.36 (1.12)	0.84 (1.03)	3.23e-06	0.00225184	0.00399125	5.72e-06	0.00369004	5.48e-16	6	7	6	[K].NADMSEDMQQDAVDCATQAMEK.[Y], [K].NADMSEDMQQDAVDCATQAMEK.[Y], [K].NADMSEDMQQDAVDCATQAMEK.[Y], [K].NADMSEDMQQDAVDCATQAMEK.[Y], [K].YNIEKDIAAYIK.[K], [K].DIAAYIK.[K]	[K].NADMSEDMQQDAVDCATQAMEK.[Y], [K].NADMSEDMQQDAVDCATQAMEK.[Y], [K].NADMSEDMQQDAVDCATQAMEK.[Y], [K].NADMSEDMQQDAVDCATQAMEK.[Y], [K].YNIEKDIAAYIK.[K], [K].DIAAYIK.[K], [K].DIAAYIKK.[E]
RNASE6	Q93091	0 (1)	0.38 (0.91)	0.46 (0.87)	0.39 (1.04)	0.35 (0.85)	0.35 (0.88)	0.4 (0.92)	3.44e-06	9.72e-05	0.000812382	0.000205924	0.00040091	1.2e-05	6	2	2	[K].FFIVACDPPQK.[S], [R].YSAAAQYK.[F]	[K].FFIVACDPPQK.[S], [R].YSAAAQYK.[F]
CAPG	P40121	0 (1)	0.38 (0.94)	0.38 (0.98)	0.24 (0.95)	0.45 (0.91)	0.31 (1.04)	0.41 (0.89)	3.79e-06	0.000881835	0.0453999	1.3e-06	0.00740979	1.26e-06	6	11	7	[K].TSTGAPAAIKK.[L], [K].TSTGAPAAIK.[K], [K].VSDATGQMNLTK.[V], [R].QAALQVAEGFISR.[M], [K].EGNPEEDLTADK.[A], [K].ANAQAAALYK.[V], [K].KLYQVK.[G]	[K].TSTGAPAAIKK.[L], [K].TSTGAPAAIK.[K], [K].YQEGGVESAFHK.[T], [K].VSDATGQMNLTK.[V], [R].QAALQVAEGFISR.[M], [R].DEQGACAVLAVHLNTLLGERPVQHR.[E], [K].EGNPEEDLTADK.[A], [K].ANAQAAALYK.[V], [K].AQVEIVTDGEEPAEMIQVLGPKPALK.[E], [K].VSDATGQMNLTK.[V], [K].KLYQVK.[G]
RDX	P35241	0 (1)	0.42 (0.98)	0.26 (0.89)	0.38 (1.08)	0.51 (0.95)	0.28 (1.02)	0.48 (0.95)	4.26e-06	0.0240474	0.00389963	8.48e-07	0.011865	9.35e-07	6	15	5	[K].KTQNDVLHAENVK.[A], [K].EEEATEWQHK.[A], [K].ALELDQER.[K], [K].IALLEEAK.[K], [K].ELEEQTR.[K]	[K].IAQDLEMYGVNYFEIK.[N], [K].KTQNDVLHAENVK.[A], [K].EEEATEWQHK.[A], [K].ALELDQER.[K], [K].EIHKPGYLANDR.[L], [K].QIEEQTIK.[A], [K].IALLEEAK.[K], [K].AFAAQEDLEK.[T], [K].IAQDLEMYGVNYFEIK.[N], [R].IDEFEAM.[-], [K].ELEEQTR.[K], [R].LKQIEEQTIK.[A], [R].IDEFEAM.[-], [K].EQWEER.[I], [R].IQNWHEEHR.[G]
PCSK2	P16519	0 (1)	-0.39 (1.03)	0.07 (1.16)	-0.34 (0.96)	-0.66 (0.9)	-0.61 (1.09)	-0.29 (0.98)	4.28e-06	0.399018	0.00452061	6.76e-12	1.25e-07	0.000928293	5	23	14	[R].NQLHDEVHQWR.[R], [K].LVLTLTTDACEGKENFVR.[Y], [K].KEELEEELDEAVER.[S], [R].YTDDWFNSHGTR.[C], [R].QVAAEHGFGVR.[K], [R].DINEIDINMNDPLFTK.[Q], [R].DINEIDINMNDPLFTK.[Q], [K].EWTLMLHGTQSAPYIDQVVR.[D], [R].DMQHLTVLTSK.[R], [R].FHCVGGSVQDPEK.[I], [R].FHCVGGSVQDPEKIPSTGK.[L], [K].EELEEELDEAVER.[S], [R].ELTLQAMADGVNK.[G], [R].DMQHLTVLTSK.[R]	[R].NGVGLEFNHLFGYGVLDAGAMVK.[M], [R].NGVGLEFNHLFGYGVLDAGAMVK.[M], [R].NQLHDEVHQWR.[R], [K].LVLTLTTDACEGKENFVR.[Y], [K].KEELEEELDEAVER.[S], [R].KLPFAEGLYHFYHNGLAK.[A], [K].VGFDKWPFMTTHTWGEDAR.[G], [K].WPFMTTHTWGEDAR.[G], [R].YTDDWFNSHGTR.[C], [R].QVAAEHGFGVR.[K], [R].DINEIDINMNDPLFTK.[Q], [R].DINEIDINMNDPLFTK.[Q], [K].EWTLMLHGTQSAPYIDQVVR.[D], [K].EWTLMLHGTQSAPYIDQVVR.[D], [R].DMQHLTVLTSK.[R], [R]…
VSIG4	Q9Y279	0 (1)	0.39 (1.27)	0.3 (1.06)	0.18 (1.69)	0.54 (1.11)	-0.04 (1.51)	0.6 (1.08)	4.53e-06	0.0148496	0.020745	2.81e-07	0.707431	9.47e-10	5	14	10	[K].LSVSKPTVTTGSGYGFTVPQGMR.[I], [K].LSVSKPTVTTGSGYGFTVPQGMR.[I], [K].GQVGSEQHSDIVK.[F], [R].GSDPVTIFLR.[D], [K].VPGDVSLQLSTLEMDDR.[S], [K].QQTNNQEPIK.[V], [R].SHYTCEVTWQTPDGNQVVR.[D], [R].DSSGDHIQQAK.[Y], [K].GDVNLPCTYDPLQGYTQVLVK.[W], [R].ISLQCQAR.[G]	[K].LSVSKPTVTTGSGYGFTVPQGMR.[I], [K].LSVSKPTVTTGSGYGFTVPQGMR.[I], [K].GQVGSEQHSDIVK.[F], [R].GSPPISYIWYK.[Q], [R].GSDPVTIFLR.[D], [K].VATLSTLLFKPAVIADSGSYFCTAK.[G], [K].VPGDVSLQLSTLEMDDR.[S], [K].QQTNNQEPIK.[V], [R].SHYTCEVTWQTPDGNQVVR.[D], [R].DSSGDHIQQAK.[Y], [K].GDVNLPCTYDPLQGYTQVLVK.[W], [K].VPGDVSLQLSTLEMDDR.[S], [R].ISLQCQAR.[G], [R].LHVSHK.[V]
COTL1	Q14019	0 (1)	0.42 (0.95)	0.34 (0.95)	0.21 (0.87)	0.56 (0.96)	0.08 (0.93)	0.58 (0.91)	4.77e-06	0.0160617	0.117951	2.34e-08	0.538253	2.44e-09	4	11	9	[R].KELEEDFIK.[S], [K].YDGSTIVPGEQGAEYQHFIQQCTDDVR.[L], [R].FTTGDAMSK.[R], [K].ELEEDFIK.[S], [K].AGGANYDAQTE.[-], [K].KAGGANYDAQTE.[-], [K].EVVQNFAK.[E], [K].EFVISDR.[K], [R].AAYNLVR.[D]	[R].KELEEDFIK.[S], [K].YDGSTIVPGEQGAEYQHFIQQCTDDVR.[L], [R].FTTGDAMSK.[R], [R].FTTGDAMSK.[R], [K].FALITWIGENVSGLQR.[A], [K].ELEEDFIK.[S], [K].AGGANYDAQTE.[-], [K].KAGGANYDAQTE.[-], [K].EVVQNFAK.[E], [K].EFVISDR.[K], [R].AAYNLVR.[D]
AKAP12	Q02952	0 (1)	0.46 (1.13)	0.24 (1.01)	0.46 (1.05)	0.56 (1.22)	-0.08 (0.97)	0.71 (1.12)	4.83e-06	0.0585763	0.000349776	2.74e-06	0.432094	1.31e-11	4	27	9	[K].LTASEQAHPQEPAESAHEPR.[L], [R].GSSSDEEGGPK.[A], [K].QEQAPVEDAGPTGANEDDSDVPAVVPLSEYDAVER.[E], [K].TEGTQEADQYADEK.[T], [K].EKEDAQEVELQEGK.[V], [K].EDEVEASEK.[K], [K].ADSQDAGQETEK.[E], [K].GALNGQGALNSQEEEEVIVTEVGQR.[D], [R].AEAERPEEQAEASGLK.[K]	[K].LTASEQAHPQEPAESAHEPR.[L], [K].MEDTLEHTDKEVSVETVSILSK.[T], [R].GSSSDEEGGPK.[A], [K].IEVHQEEVVAEVHVSTVEER.[T], [K].VSVAIEDLEPENGILELETK.[S], [K].QEQAPVEDAGPTGANEDDSDVPAVVPLSEYDAVER.[E], [K].TEGTQEADQYADEK.[T], [R].EVIAEEEPPTVTEPLPENR.[E], [K].EQEPEKVDTEEDGKAEVASEK.[L], [K].EKEDAQEVELQEGK.[V], [K].EDEVEASEK.[K], [K].EDEKGDDVDDPENQNSALADTDASGGLTK.[E], [K].GEGTEEAECK.[K], [K].ADSQDAGQETEK.[E], [K]…
PDYN	P01213	0 (1)	-0.4 (0.96)	-0.11 (0.91)	-0.36 (0.94)	-0.56 (0.97)	-0.61 (1)	-0.3 (0.93)	5.97e-06	0.395044	0.00370476	1.53e-08	3.81e-07	0.000855142	5	12	9	[K].TQDGPKPINPLICSLQCQAALLPSEEWER.[C], [K].SVGEGPYSELAK.[L], [R].CQSFLSFFTPSTLGLNDKEDLGSK.[S], [R].EGAESELMR.[D], [R].EGAESELMR.[D], [K].FLPSISTK.[E], [R].CSLCAVK.[T], [K].LSGSFLK.[E], [R].GLSDGFR.[E]	[K].TQDGPKPINPLICSLQCQAALLPSEEWER.[C], [K].SVGEGPYSELAK.[L], [R].DAQLNDGAMETGTLYLAEEDPK.[E], [R].DAQLNDGAMETGTLYLAEEDPK.[E], [R].CQSFLSFFTPSTLGLNDKEDLGSK.[S], [R].EGAESELMR.[D], [R].EGAESELMR.[D], [K].FLPSISTK.[E], [R].CSLCAVK.[T], [K].LSGSFLK.[E], [R].SSEVAGEGDGDSMGHEDLYK.[R], [R].GLSDGFR.[E]
PPP1R1B	Q9UD71	0 (1)	0.32 (1.06)	0.21 (1.01)	0.23 (1.06)	0.42 (1.07)	0.03 (1.05)	0.46 (1.03)	6.17e-06	0.021659	0.0096626	7.7e-07	0.315359	1.45e-08	5	7	2	[R].DGGSEDQVEDPALSEPGEEPQRPSPSEPGT.[-], [R].ASGEGHHLK.[S]	[R].LSEHSSPEEEASPHQR.[A], [R].IAESHLQSISNLNENQASEEEDELGELR.[E], [K].TTCGQGLEGPWERPPPLDESER.[D], [R].DGGSEDQVEDPALSEPGEEPQRPSPSEPGT.[-], [R].EEDEEEEEDDEEEEEEEDSQAEVLK.[V], [R].ASGEGHHLK.[S], [K].SKRPNPCAYTPPSLK.[A]
VGF	O15240	0 (1)	-0.44 (1.12)	0.03 (1.05)	-0.3 (1.06)	-0.75 (1.09)	-0.93 (1.15)	-0.2 (1.02)	6.35e-06	0.729521	0.0142803	3.04e-11	2.62e-12	0.0268951	5	48	44	[K].LHLPADDVVSIIEEVEEK.[R], [R].LLQQGLAQVEAGRR.[Q], [R].LLQQGLAQVEAGR.[R], [R].NSEPQDEGELFQGVDPR.[A], [R].MPDSGPLPETHK.[F], [R].MPDSGPLPETHK.[F], [R].KEAEGTEEGGEEEDDEEMDPQTIDSLIELSTK.[L], [R].KEAEGTEEGGEEEDDEEMDPQTIDSLIELSTK.[L], [R].GLQEAAEER.[E], [K].KNAPPEPVPPPR.[A], [R].LADLASDLLLQYLLQGGAR.[Q], [R].VGEEDEEAAEAEAEAEEAER.[A], [R].VNLESPGPER.[V], [R].RKEAEGTEEGGEEEDDEEMDPQTIDSLIELSTK.[L], [R].RK…	[R].LQEQEELENYIEHVLLR.[R], [K].LHLPADDVVSIIEEVEEKR.[K], [K].LHLPADDVVSIIEEVEEK.[R], [R].LLQQGLAQVEAGRR.[Q], [R].LLQQGLAQVEAGR.[R], [R].NSEPQDEGELFQGVDPR.[A], [R].MPDSGPLPETHK.[F], [R].MPDSGPLPETHK.[F], [R].KEAEGTEEGGEEEDDEEMDPQTIDSLIELSTK.[L], [R].KEAEGTEEGGEEEDDEEMDPQTIDSLIELSTK.[L], [R].GLQEAAEER.[E], [K].KNAPPEPVPPPR.[A], [R].LADLASDLLLQYLLQGGAR.[Q], [R].VGEEDEEAAEAEAEAEEAER.[A], [R].VNLESPGPE…
ACTA1	P68133	0 (1)	0.36 (1.05)	0.2 (0.87)	0.4 (1.36)	0.42 (0.95)	0.22 (0.96)	0.42 (1.08)	6.86e-06	0.0299446	0.00334134	1.82e-06	0.0349057	5.73e-07	6	11	3	[R].GYSFVTTAER.[E], [K].YPIEHGIITNWDDMEK.[I], [K].YPIEHGIITNWDDMEK.[I]	[R].KDLYANNVMSGGTTMYPGIADR.[M], [R].KDLYANNVMSGGTTMYPGIADR.[M], [R].GYSFVTTAER.[E], [R].VAPEEHPTLLTEAPLNPK.[A], [R].TTGIVLDSGDGVTHNVPIYEGYALPHAIMR.[L], [K].YPIEHGIITNWDDMEK.[I], [K].YPIEHGIITNWDDMEK.[I], [K].QEYDEAGPSIVHR.[K], [K].DLYANNVMSGGTTMYPGIADR.[M], [K].LCYVALDFENEMATAASSSSLEK.[S], [K].DLYANNVMSGGTTMYPGIADR.[M]
TXNDC17	Q9BRA2	0 (1)	0.4 (0.96)	0.31 (1)	0.32 (1.03)	0.49 (0.89)	-0.03 (0.93)	0.61 (0.9)	6.98e-06	0.00798386	0.0101236	2.77e-06	0.796213	2.06e-10	5	6	3	[R].YEEVSVSGFEEFHR.[A], [K].VTAVPTLLK.[Y], [K].TIFAYFTGSK.[D]	[R].YEEVSVSGFEEFHR.[A], [K].VTAVPTLLK.[Y], [K].SWCPDCVQAEPVVR.[E], [K].TIFAYFTGSK.[D], [R].AVEQHNGK.[T], [K].DPNNDFR.[K]
PLXDC2	Q6UX71	0 (1)	0.38 (0.98)	0.43 (0.92)	0.28 (1.03)	0.4 (0.98)	0.01 (0.96)	0.55 (0.94)	7.58e-06	0.000264311	0.0158613	3.5e-05	0.773949	1.76e-09	5	26	20	[K].IHGILSNTHR.[Q], [R].MLTATQYIAPLMANFDPSVSR.[N], [R].HRQDWVDSGCPEESKEK.[M], [R].HRQDWVDSGCPEESK.[E], [K].VGLSDAFVVVHR.[I], [R].VNLSFDFPFYGHFLR.[E], [R].QDWVDSGCPEESKEK.[M], [R].QDWVDSGCPEESK.[E], [R].DLWVNIDQMEK.[D], [R].DLWVNIDQMEK.[D], [K].DNGASTDDSAAEKK.[G], [R].ASVGQDSPEPR.[S], [R].IYGPSDSASR.[D], [R].VELQMSK.[I], [R].TIYEYHR.[V], [R].IQQIPNVR.[R], [R].VELQMSK.[I], [R].RTIYEYHR.[V], [R].NLD…	[K].IHGILSNTHR.[Q], [R].MLTATQYIAPLMANFDPSVSR.[N], [R].MLTATQYIAPLMANFDPSVSR.[N], [R].MLTATQYIAPLMANFDPSVSR.[N], [R].HRQDWVDSGCPEESKEK.[M], [R].HRQDWVDSGCPEESK.[E], [K].VGLSDAFVVVHR.[I], [R].VNLSFDFPFYGHFLR.[E], [R].QDWVDSGCPEESKEK.[M], [R].QDWVDSGCPEESK.[E], [R].DLWVNIDQMEK.[D], [R].DLWVNIDQMEK.[D], [R].DLWVNIDQMEKDK.[V], [R].DLWVNIDQMEKDK.[V], [K].DNGASTDDSAAEKK.[G], [K].DNGASTDDSAAEK.[K], [R].…
TPI1	P60174	0 (1)	0.42 (1.07)	0.36 (1.05)	0.35 (1.2)	0.48 (1.01)	-0.12 (1.04)	0.67 (0.99)	8.68e-06	0.00211655	0.0161178	8.79e-06	0.315941	1.81e-11	5	20	17	[R].HVFGESDELIGQK.[V], [R].KFFVGGNWK.[M], [R].KQSLGELIGTLNAAK.[V], [K].IAVAAQNCYK.[V], [K].VAHALAEGLGVIACIGEK.[L], [K].VTNGAFTGEISPGMIK.[D], [K].VVLAYEPVWAIGTGK.[T], [R].RHVFGESDELIGQK.[V], [K].QSLGELIGTLNAAK.[V], [K].TATPQQAQEVHEK.[L], [K].SNVSDAVAQSTR.[I], [K].ELASQPDVDGFLVGGASLKPEFVDIINAK.[Q], [K].FFVGGNWK.[M], [K].VIADNVK.[D], [K].VVFEQTK.[V], [R].EAGITEK.[V], [R].QKLDPK.[I]	[R].IIYGGSVTGATCK.[E], [R].HVFGESDELIGQK.[V], [R].KFFVGGNWK.[M], [R].KQSLGELIGTLNAAK.[V], [K].IAVAAQNCYK.[V], [K].VAHALAEGLGVIACIGEK.[L], [K].VTNGAFTGEISPGMIK.[D], [K].VTNGAFTGEISPGMIK.[D], [K].VPADTEVVCAPPTAYIDFAR.[Q], [K].VVLAYEPVWAIGTGK.[T], [R].RHVFGESDELIGQK.[V], [K].QSLGELIGTLNAAK.[V], [K].TATPQQAQEVHEK.[L], [K].SNVSDAVAQSTR.[I], [K].ELASQPDVDGFLVGGASLKPEFVDIINAK.[Q], [K].FFVGGNWK.[M], [K].…
PFN1	P07737	0 (1)	0.32 (0.97)	0.18 (0.94)	0.26 (0.83)	0.43 (1.04)	0.24 (1.04)	0.37 (0.93)	8.74e-06	0.0713947	0.00462535	6.69e-07	0.0467263	5.79e-07	5	12	9	[K].TFVNITPAEVGVLVGK.[D], [R].SSFYVNGLTLGGQK.[C], [K].CYEMASHLR.[R], [K].CYEMASHLR.[R], [K].EGVHGGLINKK.[C], [R].DSLLQDGEFSMDLR.[T], [K].DSPSVWAAVPGK.[T], [K].TLVLLMGK.[E], [K].TLVLLMGK.[E]	[K].TFVNITPAEVGVLVGK.[D], [R].SSFYVNGLTLGGQK.[C], [K].CYEMASHLR.[R], [K].CYEMASHLR.[R], [K].EGVHGGLINKK.[C], [R].DSLLQDGEFSMDLR.[T], [R].DSLLQDGEFSMDLR.[T], [K].DSPSVWAAVPGK.[T], [K].TLVLLMGK.[E], [K].EGVHGGLINK.[K], [K].KCYEMASHLR.[R], [K].TLVLLMGK.[E]
VCL	P18206	0 (1)	0.32 (0.98)	0.22 (0.97)	0.28 (1.1)	0.4 (0.93)	0.23 (0.97)	0.37 (0.98)	1.02e-05	0.0251389	0.00991166	1.63e-06	0.017899	2.2e-06	6	64	27	[R].IPTISTQLK.[I], [K].LLAVAATAPPDAPNREEVFDER.[A], [K].NQWIDNVEK.[M], [K].NQGIEEALK.[N], [R].MQEAMTQEVSDVFSDTTTPIK.[L], [K].MSAEINEIIR.[V], [K].GNDIIAAAK.[R], [R].QQELTHQEHR.[V], [K].STVEGIQASVK.[T], [K].SLLDASEEAIKK.[D], [R].SLGEISALTSK.[L], [R].ELTPQVVSAAR.[I], [R].AANFENHSGK.[L], [K].CDRVDQLTAQLADLAAR.[G], [K].AVAGNISDPGLQK.[S], [R].GEGESPQAR.[A], [R].KLEAMTNSK.[Q], [R].EVENSEDPK.[F], [R].LANV…	[R].IPTISTQLK.[I], [K].LLAVAATAPPDAPNREEVFDER.[A], [K].NQWIDNVEK.[M], [R].NPGNQAAYEHFETMK.[N], [K].NQGIEEALK.[N], [K].MTGLVDEAIDTK.[S], [R].MQEAMTQEVSDVFSDTTTPIK.[L], [K].MSAEINEIIR.[V], [R].GQGSSPVAMQK.[A], [K].GNDIIAAAK.[R], [K].IDAAQNWLADPNGGPEGEEQIR.[G], [K].KIDAAQNWLADPNGGPEGEEQIRGALAEAR.[K], [R].WIDNPTVDDR.[G], [R].QQELTHQEHR.[V], [K].STVEGIQASVK.[T], [R].TIESILEPVAQQISHLVIMHEEGEVDGK.[A], […
C1QL3	Q5VWW1	0 (1)	0.43 (1.07)	0.52 (1.09)	0.46 (0.99)	0.38 (1.11)	-0.25 (0.96)	0.76 (0.97)	1.06e-05	0.000108653	0.000986311	0.000823083	0.0229192	1.44e-13	6	5	5	[R].QHEGYEVLK.[F], [R].ASAIAQDADQNYDYASNSVVLHLEPGDEVYIK.[L], [K].IAFYAGLK.[R], [K].IAFYAGLKR.[Q], [K].YSTFSGFIIYAD.[-]	[R].QHEGYEVLK.[F], [R].ASAIAQDADQNYDYASNSVVLHLEPGDEVYIK.[L], [K].IAFYAGLK.[R], [K].IAFYAGLKR.[Q], [K].YSTFSGFIIYAD.[-]
GAPDH	P04406	0 (1)	0.39 (1.09)	0.25 (0.96)	0.48 (1.26)	0.43 (1.07)	0.18 (1.18)	0.5 (1.04)	1.26e-05	0.00443782	0.00188924	5.75e-05	0.104306	3.43e-07	5	24	13	[K].LISWYDNEFGYSNR.[V], [K].IISNASCTTNCLAPLAK.[V], [K].VIHDNFGIVEGLMTTVHAITATQK.[T], [K].WGDAGAEYVVESTGVFTTMEK.[A], [R].VVDLMAHMASKE.[-], [K].AGAHLQGGAK.[R], [R].GALQNIIPASTGAAK.[A], [K].QASEGPLK.[G], [K].VIPELNGK.[L], [K].TVDGPSGK.[L], [K].FHGTVK.[A], [K].VGVNGFGR.[I], [R].AAFNSGK.[V]	[K].LISWYDNEFGYSNR.[V], [K].IISNASCTTNCLAPLAK.[V], [K].LVINGNPITIFQERDPSK.[I], [K].LVINGNPITIFQER.[D], [R].VIISAPSADAPMFVMGVNHEK.[Y], [R].VIISAPSADAPMFVMGVNHEK.[Y], [K].VIHDNFGIVEGLMTTVHAITATQK.[T], [K].VIHDNFGIVEGLMTTVHAITATQK.[T], [K].WGDAGAEYVVESTGVFTTMEK.[A], [K].WGDAGAEYVVESTGVFTTMEK.[A], [R].VVDLMAHMASKE.[-], [R].VVDLMAHMASK.[E], [R].VVDLMAHMASK.[E], [K].AGAHLQGGAK.[R], [R].GALQNIIPASTGAAK.…
CD44	P16070	0 (1)	0.36 (0.96)	0.37 (1.06)	0.09 (0.89)	0.49 (0.92)	0.22 (1)	0.43 (0.94)	1.28e-05	0.00042064	0.392417	7.46e-07	0.0148802	3.72e-06	5	8	5	[R].YGFIEGHVVIPR.[I], [R].FAGVFHVEK.[N], [K].ALSIGFETCR.[Y], [R].TEAADLCK.[A], [R].FAGVFHVEKNGR.[Y]	[R].TNPEDIYPSNPTDDDVSSGSSSER.[S], [R].YGFIEGHVVIPR.[I], [R].FAGVFHVEK.[N], [K].ESSETPDQFMTADETR.[N], [K].ALSIGFETCR.[Y], [R].TEAADLCK.[A], [R].FAGVFHVEKNGR.[Y], [K].ESSETPDQFMTADETR.[N]
DLD	P09622	0 (1)	0.42 (1.1)	0.41 (1.08)	0.36 (1.18)	0.46 (1.07)	-0.27 (0.97)	0.75 (1)	1.57e-05	0.00109684	0.0102094	6.24e-05	0.00970608	9.17e-14	6	18	11	[K].IDVSIEAASGGK.[A], [K].TNADTDGMVK.[I], [R].VCHAHPTLSEAFR.[E], [K].VVHVNGYGK.[I], [K].SEEQLKEEGIEYK.[V], [R].EANLAASFGK.[S], [K].ADGGTQVIDTK.[N], [K].NQVTATK.[A], [K].AAQLGFK.[T], [R].GIEMSEVR.[L], [K].VTGATK.[K]	[K].IDVSIEAASGGK.[A], [R].VLGAHILGPGAGEMVNEAALALEYGASCEDIAR.[V], [K].TNADTDGMVK.[I], [K].TNADTDGMVK.[I], [R].VCHAHPTLSEAFR.[E], [K].VVHVNGYGK.[I], [K].SEEQLKEEGIEYK.[V], [R].EANLAASFGK.[S], [K].ALLNNSHYYHMAHGK.[D], [K].ALTGGIAHLFK.[Q], [K].ADGGTQVIDTK.[N], [K].VGKFPFAANSR.[A], [K].NLGLEELGIELDPR.[G], [K].NQVTATK.[A], [K].AAQLGFK.[T], [R].GIEMSEVR.[L], [R].GIEMSEVR.[L], [K].VTGATK.[K]
HDHD2	Q9H0R4	0 (1)	0.37 (0.95)	0.25 (0.93)	0.32 (0.95)	0.46 (0.96)	-0.08 (0.92)	0.59 (0.89)	1.7e-05	0.00947857	0.010296	1.15e-05	0.484724	2.27e-10	5	9	3	[R].KLEFDISEDEIFTSLTAAR.[S], [K].ATVVGKPEK.[T], [R].FVTNTTK.[E]	[R].LLLDGAPLIAIHK.[A], [K].GIQTSDPNAVVMGLAPEHFHYQILNQAFR.[L], [K].GIQTSDPNAVVMGLAPEHFHYQILNQAFR.[L], [R].GTGCEPEEAVMIGDDCR.[D], [R].KLEFDISEDEIFTSLTAAR.[S], [K].ATVVGKPEK.[T], [K].INPPPYLTCESFPHAVDHILQHLL.[-], [R].FVTNTTK.[E], [K].TFFLEALR.[G]
EZR	P15311	0 (1)	0.3 (0.81)	0.26 (0.78)	0.15 (0.93)	0.39 (0.75)	0.33 (0.88)	0.28 (0.78)	1.86e-05	0.00909264	0.205369	2.96e-07	0.000663279	7.6e-05	5	21	10	[R].AQEEAERLEADR.[M], [K].EAQDDLVK.[T], [K].DNAMLEYLK.[I], [R].ITEAEKNER.[V], [R].ALQLEEER.[K], [K].IALLEEAR.[RT], [K].SGYLSSER.[L], [R].ELSEQIQR.[A], [R].AQEEAER.[L], [R].DQWEDR.[I]	[K].IAQDLEMYGINYFEIK.[N], [K].IAQDLEMYGINYFEIK.[N], [R].THNDIIHNENMR.[Q], [K].EDEVEEWQHR.[A], [R].AQEEAERLEADR.[M], [K].FYPEDVAEELIQDITQK.[L], [K].EAQDDLVK.[T], [K].DNAMLEYLK.[I], [R].ITEAEKNER.[V], [R].ALQLEEER.[K], [K].IALLEEAR.[RT], [K].SGYLSSER.[L], [R].THNDIIHNENMR.[Q], [R].ELSEQIQR.[A], [R].RKEDEVEEWQHR.[A], [R].IDEFEAL.[-], [K].DNAMLEYLK.[I], [R].LQDYEEK.[T], [R].AQEEAER.[L], [R].DQWEDR.[I…
NPTXR	O95502	0 (1)	-0.41 (1.1)	0.06 (1.13)	-0.32 (1.08)	-0.7 (1.01)	-0.87 (1.24)	-0.2 (0.95)	2.04e-05	0.306968	0.0185945	2.47e-11	2.68e-10	0.0241978	5	31	29	[K].LVEAFGGATK.[A], [K].MDQLEGQLLAQVLALEK.[E], [K].MDQLEGQLLAQVLALEK.[E], [R].IDRLEQELPAR.[V], [R].VAELEHGSSAYSPPDAFK.[I], [K].VAQLPLSLK.[D], [R].RDTMADGPWDSPALILELEDAVR.[A], [R].RDTMADGPWDSPALILELEDAVR.[A], [R].QEVEKELDVLQGR.[V], [R].SSGTGQGTPFSYSVPGQANEIVLLEAGHEPMELLINDK.[V], [R].SSGTGQGTPFSYSVPGQANEIVLLEAGHEPMELLINDK.[V], [R].FLCTPLAAACPSGAQQGDAAGAAPGER.[E], [R].FLCTPLAAACPSGAQQGDAAGAAPGEREELL…	[K].LVEAFGGATK.[A], [K].MDQLEGQLLAQVLALEK.[E], [K].MDQLEGQLLAQVLALEK.[E], [R].IDRLEQELPAR.[V], [R].VAELEHGSSAYSPPDAFK.[I], [K].VAQLPLSLK.[D], [R].RDTMADGPWDSPALILELEDAVR.[A], [R].RDTMADGPWDSPALILELEDAVR.[A], [R].QEVEKELDVLQGR.[V], [R].SSGTGQGTPFSYSVPGQANEIVLLEAGHEPMELLINDK.[V], [R].SSGTGQGTPFSYSVPGQANEIVLLEAGHEPMELLINDK.[V], [K].DNGWHHICIAWTTR.[D], [R].FLCTPLAAACPSGAQQGDAAGAAPGER.[E], [R].FLCTPLA…
PRDX6	P30041	0 (1)	0.23 (0.84)	0.02 (0.66)	0.27 (0.97)	0.31 (0.83)	-0.03 (0.91)	0.35 (0.77)	2.14e-05	0.287157	0.0018339	9.05e-07	0.729083	1.28e-09	4	16	6	[R].VVFVFGPDKK.[L], [R].VVFVFGPDK.[K], [K].LPFPIIDDR.[N], [K].LSILYPATTGR.[N], [K].LAPEFAK.[R], [R].NFDEILR.[V]	[-].MPGGLLLGDVAPNFEANTTVGR.[I], [R].VVFVFGPDKK.[L], [K].DINAYNCEEPTEK.[L], [R].FHDFLGDSWGILFSHPR.[D], [K].DGDSVMVLPTIPEEEAK.[K], [K].DGDSVMVLPTIPEEEAK.[K], [R].ELAILLGMLDPAEKDEK.[G], [R].VVFVFGPDK.[K], [K].LPFPIIDDR.[N], [R].ELAILLGMLDPAEKDEK.[G], [R].VVISLQLTAEK.[R], [K].LSILYPATTGR.[N], [R].DFTPVCTTELGR.[A], [K].LAPEFAK.[R], [R].NFDEILR.[V], [R].VATPVDWK.[D]
PSMA6	P60900	0 (1)	0.35 (0.99)	0.19 (0.96)	0.17 (0.95)	0.52 (1.01)	0.14 (1.01)	0.45 (0.97)	2.18e-05	0.0466194	0.106388	1.64e-07	0.18158	3.46e-07	4	3	2	[K].LLDSSTVTHLFK.[I], [R].LYQVEYAFK.[A]	[K].LLDSSTVTHLFK.[I], [R].LYQVEYAFK.[A], [K].QTESTSFLEK.[K]
DBI	P07108	0 (1)	0.36 (1)	0.39 (1.11)	0.36 (0.97)	0.34 (0.96)	-0.07 (1.08)	0.57 (0.89)	2.25e-05	0.000460836	0.00101757	0.00101942	0.776722	1.77e-09	5	10	10	[K].QATVGDINTERPGMLDFTGK.[A], [K].QATVGDINTERPGMLDFTGK.[A], [K].TKPSDEEMLFIYGHYK.[Q], [K].TKPSDEEMLFIYGHYK.[Q], [K].AKWDAWNELK.[G], [K].AYINKVEELK.[K], [K].AYINKVEELKK.[K], [K].WDAWNELK.[G], [K].GTSKEDAMK.[A], [K].GTSKEDAMK.[A]	[K].QATVGDINTERPGMLDFTGK.[A], [K].QATVGDINTERPGMLDFTGK.[A], [K].TKPSDEEMLFIYGHYK.[Q], [K].TKPSDEEMLFIYGHYK.[Q], [K].AKWDAWNELK.[G], [K].AYINKVEELK.[K], [K].AYINKVEELKK.[K], [K].WDAWNELK.[G], [K].GTSKEDAMK.[A], [K].GTSKEDAMK.[A]
TKT	P29401	0 (1)	0.24 (0.96)	0.04 (0.91)	0.24 (0.95)	0.35 (0.98)	0.16 (1.12)	0.28 (0.88)	2.39e-05	0.254308	0.00484145	5.71e-07	0.139004	6.17e-07	4	21	12	[K].ISSDLDGHPVPK.[Q], [K].NSTFSEIFKK.[E], [R].KAYGQALAK.[L], [K].HQPTAIIAK.[T], [K].LDNLVAILDINR.[L], [R].LGQSDPAPLQHQMDIYQK.[R], [R].VLDPFTIKPLDR.[K], [R].TSRPENAIIYNNNEDFQVGQAK.[V], [K].AVELAANTK.[G], [K].AYGQALAK.[L], [R].IIALDGDTK.[N], [K].AFGQAK.[H]	[K].ISSDLDGHPVPK.[Q], [K].ILATPPQEDAPSVDIANIR.[M], [K].NSTFSEIFKK.[E], [K].NMAEQIIQEIYSQIQSK.[K], [K].NMAEQIIQEIYSQIQSK.[K], [R].KAYGQALAK.[L], [K].HQPTAIIAK.[T], [K].LDNLVAILDINR.[L], [R].LGQSDPAPLQHQMDIYQK.[R], [R].LGQSDPAPLQHQMDIYQK.[R], [R].VLDPFTIKPLDR.[K], [R].TSRPENAIIYNNNEDFQVGQAK.[V], [R].CEAFGWHAIIVDGHSVEELCK.[A], [K].AVELAANTK.[G], [K].AYGQALAK.[L], [K].ESWHGKPLPK.[N], [R].IIALDGDTK.[N…
IGFBP5	P24593	0 (1)	0.38 (1.16)	0.27 (1.08)	0.31 (1.2)	0.47 (1.18)	0.57 (1.27)	0.29 (1.1)	2.73e-05	0.0261769	0.0191881	5e-06	3.17e-06	0.00183918	6	20	16	[R].ISELKAEAVK.[K], [K].LPGMEYVDGDFQCHTFDSSNVE.[-], [R].HMEASLQELK.[A], [R].HMEASLQELK.[A], [R].QESEQGPCRR.[H], [R].QESEQGPCR.[R], [R].QDEEKPLHALLHGR.[G], [K].EPGCGCCMTCALAEGQSCGVYTER.[C], [R].EHEEPTTSEMAEETYSPK.[I], [R].EHEEPTTSEMAEETYSPK.[I], [K].ALSMCPPSPLGCELVK.[E], [R].AVYLPNCDRK.[G], [R].GICWCVDK.[Y], [R].AVYLPNCDR.[K], [R].IISAPEMR.[Q], [R].GVCLNEK.[S]	[R].ISELKAEAVK.[K], [K].LPGMEYVDGDFQCHTFDSSNVE.[-], [R].HMEASLQELK.[A], [R].HMEASLQELK.[A], [R].QESEQGPCRR.[H], [R].QESEQGPCR.[R], [R].QDEEKPLHALLHGR.[G], [K].EPGCGCCMTCALAEGQSCGVYTER.[C], [K].EPGCGCCMTCALAEGQSCGVYTER.[C], [R].EHEEPTTSEMAEETYSPK.[I], [R].EHEEPTTSEMAEETYSPK.[I], [K].ALSMCPPSPLGCELVK.[E], [K].ALSMCPPSPLGCELVK.[E], [R].AVYLPNCDRK.[G], [R].GICWCVDK.[Y], [R].AVYLPNCDR.[K], [R].IISAPEM…
BDNF	P23560	0 (1)	-0.41 (1.07)	0.03 (0.98)	-0.35 (1.08)	-0.67 (1.02)	-0.85 (1.14)	-0.2 (0.96)	2.86e-05	0.790303	0.019113	1.19e-09	6.02e-11	0.0435845	5	8	5	[R].GQGGLAYPGVR.[T], [R].VMLSSQVPLEPPLLFLLEEYK.[N], [K].VRPNEENNKDADLYTSR.[V], [K].VRPNEENNK.[D], [K].DADLYTSR.[V]	[R].GQGGLAYPGVR.[T], [R].GLTSLADTFEHVIEELLDEDQK.[V], [R].VMLSSQVPLEPPLLFLLEEYK.[N], [R].VMLSSQVPLEPPLLFLLEEYK.[N], [K].VRPNEENNKDADLYTSR.[V], [R].THGTLESVNGPK.[A], [K].VRPNEENNK.[D], [K].DADLYTSR.[V]
TPM2	P07951	0 (1)	0.2 (0.86)	0.1 (0.6)	0.25 (1.18)	0.22 (0.78)	0.17 (0.69)	0.21 (0.93)	2.91e-05	0.0131299	0.00838994	2.61e-05	0.00240496	5.59e-05	6	5	0		[K].SLEAQADKYSTK.[E], [K].EAQEKLEQAEK.[K], [K].SLEAQADK.[Y], [K].IVTNNLK.[S], [R].AEVAESK.[C]
SOD1	P00441	0 (1)	0.39 (1.09)	0.48 (1.11)	0.31 (1.08)	0.38 (1.08)	-0.28 (1.03)	0.71 (0.96)	2.94e-05	7.27e-05	0.0212331	0.000495859	0.0263866	1.82e-12	6	20	19	[R].HVGDLGNVTADKDGVADVSIEDSVISLSGDHCIIGR.[T], [R].HVGDLGNVTADK.[D], [K].GLTEGLHGFHVHEFGDNTAGCTSAGPHFNPLSR.[K], [R].LACGVIGIAQ.[-], [R].TLVVHEKADDLGKGGNEESTK.[T], [K].DGVADVSIEDSVISLSGDHCIIGR.[T], [K].GDGPVQGIINFEQK.[E], [K].ADDLGKGGNEESTK.[T], [K].AVCVLKGDGPVQGIINFEQK.[E], [K].GGNEESTK.[T], [R].KHGGPKDEER.[H], [K].HGGPKDEER.[H], [K].ESNGPVKVWGSIK.[G], [R].TLVVHEK.[A], [K].ESNGPVK.[V], [K].VWGSIK.…	[R].HVGDLGNVTADKDGVADVSIEDSVISLSGDHCIIGR.[T], [R].HVGDLGNVTADK.[D], [K].GLTEGLHGFHVHEFGDNTAGCTSAGPHFNPLSR.[K], [R].LACGVIGIAQ.[-], [R].TLVVHEKADDLGKGGNEESTK.[T], [K].DGVADVSIEDSVISLSGDHCIIGR.[T], [K].GDGPVQGIINFEQK.[E], [K].ADDLGKGGNEESTK.[T], [K].AVCVLKGDGPVQGIINFEQK.[E], [K].GGNEESTK.[T], [R].KHGGPKDEER.[H], [K].HGGPKDEER.[H], [K].ESNGPVKVWGSIK.[G], [R].TLVVHEK.[A], [K].ESNGPVK.[V], [K].VWGSIK.…
IGHV3-72	A0A0B4J1Y9	0 (1)	-0.39 (1.04)	-0.52 (0.95)	-0.21 (1.06)	-0.41 (1.07)	-0.14 (1)	-0.5 (1.04)	3.48e-05	1.93e-05	0.108303	0.000264869	0.170782	8.19e-07	4	6	4	[K].NSLYLQMNSLK.[T], [K].TEDTAVYYCAR.[-], [K].ANSYTTEYAASVK.[G], [K].NSLYLQMNSLK.[T]	[R].LSCAASGFTFSDHYMDWVR.[Q], [K].NSLYLQMNSLK.[T], [K].TEDTAVYYCAR.[-], [K].ANSYTTEYAASVK.[G], [R].NKANSYTTEYAASVK.[G], [K].NSLYLQMNSLK.[T]
DNM1	Q05193	0 (1)	0.38 (1.08)	0.37 (1.07)	0.38 (1.04)	0.4 (1.12)	-0.23 (1.05)	0.68 (0.97)	3.56e-05	0.00975735	0.00622934	6.33e-05	0.0380372	5.07e-12	6	7	3	[R].QLELACETQEEVDSWK.[A], [R].RSPTSSPTPQR.[R], [R].AGVYPER.[V]	[K].HIFALFNTEQR.[N], [R].QLELACETQEEVDSWK.[A], [R].RSPTSSPTPQR.[R], [K].YMLSVDNLK.[L], [K].GWLTINNIGIMK.[G], [K].GWLTINNIGIMK.[G], [R].AGVYPER.[V]
UBB	P0CG47	0 (1)	0.36 (1)	0.28 (0.88)	0.25 (1.14)	0.46 (0.97)	-0.07 (0.88)	0.56 (0.98)	3.66e-05	0.0167648	0.0390321	6.42e-06	0.670992	2.74e-09	5	18	11	[K].IQDKEGIPPDQQR.[L], [R].LIFAGKQLEDGR.[T], [R].TLSDYNIQKESTLHLVLR.[L], [R].TLSDYNIQK.[E], [K].TITLEVEPSDTIENVK.[A], [K].ESTLHLVLR.[L], [K].TITLEVEPSDTIENVKAK.[I], [K].EGIPPDQQR.[L], [R].LIFAGK.[Q], [-G].MQIFVK.[T], [-G].MQIFVK.[T]	[K].IQDKEGIPPDQQR.[L], [R].LIFAGKQLEDGR.[T], [-G].MQIFVKTLTGKTITLEVEPSDTIENVK.[A], [-G].MQIFVKTLTGKTITLEVEPSDTIENVK.[A], [R].TLSDYNIQKESTLHLVLR.[L], [R].TLSDYNIQK.[E], [K].TITLEVEPSDTIENVK.[A], [K].QLEDGRTLSDYNIQKESTLHLVLR.[L], [K].ESTLHLVLR.[L], [K].AKIQDKEGIPPDQQR.[L], [K].TLTGKTITLEVEPSDTIENVK.[A], [K].TITLEVEPSDTIENVKAK.[I], [K].EGIPPDQQR.[L], [-G].MQIFVKTLTGK.[T], [R].LIFAGK.[Q], [-G].MQIFVK…
ACYP1	P07311	0 (1)	0.41 (1.19)	0.41 (1.17)	0.33 (1.27)	0.45 (1.15)	0.01 (1.18)	0.61 (1.14)	3.76e-05	0.00394771	0.0222393	4.82e-05	0.964386	1.45e-08	5	6	5	[R].HMQEWLETR.[G], [R].GTVQGQLQGPISK.[V], [K].LDYSDFQIVK.[-], [R].HMQEWLETR.[G], [K].ANFNNEK.[V]	[R].HMQEWLETR.[G], [R].GTVQGQLQGPISK.[V], [K].LGLVGWVQNTDR.[G], [K].LDYSDFQIVK.[-], [R].HMQEWLETR.[G], [K].ANFNNEK.[V]
STAB1	Q9NY15	0 (1)	0.38 (1.07)	0.19 (1.05)	0.49 (1.09)	0.43 (1.06)	0.19 (1.21)	0.48 (0.98)	4.41e-05	0.161251	5.74e-05	0.000108865	0.214319	8.27e-07	4	54	17	[R].LIYLFTAGLSK.[L], [K].HGEQCQEDCGCVHGLCDNRPGSGGVCQQGTCAPGFSGR.[F], [R].GSACQECQDPNR.[F], [R].VCTCPPGFGGDGFSCYGDIFR.[E], [R].FGPDCQSVCSCVHGVCNHGPR.[G], [R].AHFLQGALFEEELAR.[L], [R].GLDFLDFLDDELTYK.[T], [K].VAGLLPLLR.[E], [R].NPCTDGHR.[G], [R].ESEVGDGR.[A], [K].FWTSPPLHSLGLR.[S], [R].QAWLYHEDHR.[D], [R].VGIVSLGAR.[K], [R].CDHFETRPLR.[L], [R].VQDVACR.[C], [R].WDAYCFR.[V], [R].SGFSFSR.[G]	[R].ILLGPEGVPLQR.[V], [R].LIYLFTAGLSK.[L], [K].NNGGCSPYATCK.[S], [R].HLPFEGGLAYGIDQLLEPPGLGAR.[C], [K].HGEQCQEDCGCVHGLCDNRPGSGGVCQQGTCAPGFSGR.[F], [K].GQAQCHCPENYHGDGMVCLPK.[D], [R].GSACQECQDPNR.[F], [R].LGGQEVATLNPTTR.[W], [R].VCTCPPGFGGDGFSCYGDIFR.[E], [K].TTFVTHVPCTSCAAIK.[K], [R].YHIYNHGQLTVEK.[L], [R].RCECHAGYVGDGLQCLEESEPPVDR.[C], [R].SEDLLEQGYATALSGHPLR.[F], [R].QHIIAGQHILEDTR.[T], [R].SGF…
NPC2	P61916	0 (1)	0.31 (1.09)	0.38 (1.15)	0.2 (1.08)	0.33 (1.06)	0.19 (1.24)	0.36 (1)	4.88e-05	0.000320581	0.0548005	0.000186126	0.00991191	3.67e-05	5	15	10	[K].LVVEWQLQDDK.[N], [K].TYSYLNKLPVK.[S], [K].SGINCPIQK.[D], [K].DKTYSYLNK.[L], [K].EVNVSPCPTQPCQLSK.[G], [K].DCGSVDGVIK.[E], [K].AVVHGILMGVPVPFPIPEPDGCK.[S], [K].AVVHGILMGVPVPFPIPEPDGCK.[S], [K].SEYPSIK.[L], [K].TYSYLNK.[L]	[K].NQSLFCWEIPVQIVSHL.[-], [K].LVVEWQLQDDK.[N], [K].GQSYSVNVTFTSNIQSK.[S], [K].TYSYLNKLPVK.[S], [K].SGINCPIQK.[D], [K].DKTYSYLNKLPVK.[S], [K].DKTYSYLNK.[L], [K].EVNVSPCPTQPCQLSK.[G], [K].DCGSVDGVIK.[E], [K].DCGSVDGVIKEVNVSPCPTQPCQLSK.[G], [K].AVVHGILMGVPVPFPIPEPDGCK.[S], [K].AVVHGILMGVPVPFPIPEPDGCK.[S], [K].LVVEWQLQDDKNQSLFCWEIPVQIVSHL.[-], [K].SEYPSIK.[L], [K].TYSYLNK.[L]
IGKV1-17	P01599	0 (1)	-0.34 (1.11)	-0.31 (1.17)	-0.38 (1.05)	-0.34 (1.12)	-0.07 (1.09)	-0.48 (1.1)	6.92e-05	0.00733437	0.0020545	0.000539938	0.254117	1.29e-06	5	5	2	[R].NDLGWYQQKPGK.[A], [K].RLIYAASSLQSGVPSR.[F]	[R].LIYAASSLQSGVPSR.[F], [R].NDLGWYQQKPGKAPK.[LR], [R].NDLGWYQQKPGK.[A], [K].RLIYAASSLQSGVPSR.[F], [R].NDLGWYQQKPGKAPKR.[L]
AP2B1	P63010	0 (1)	0.38 (1.03)	0.24 (1.14)	0.41 (1.06)	0.43 (0.95)	-0.36 (0.94)	0.73 (0.87)	7.67e-05	0.0991539	0.00228805	4.64e-05	0.000333538	5.27e-14	5	16	9	[R].IQPGNPNYTLSLK.[C], [K].LQNNNVYTIAK.[R], [R].QGHIYMEMNFTNK.[A], [K].DIPNENELQFQIK.[E], [K].ECHLNADTVSSK.[L], [K].ALQHMTDFAIQFNK.[N], [R].QVFLATWK.[D], [K].AVWLPAVK.[A], [K].ALQHMTDFAIQFNK.[N]	[R].IQPGNPNYTLSLK.[C], [K].LQNNNVYTIAK.[R], [K].LTNGIWILAELR.[I], [K].KPSETQELVQQVLSLATQDSDNPDLR.[D], [R].QGHIYMEMNFTNK.[A], [R].QGHIYMEMNFTNK.[A], [K].DIPNENELQFQIK.[E], [K].ECHLNADTVSSK.[L], [R].APEVSQYIYQVYDSILKN.[-], [K].ALQHMTDFAIQFNK.[N], [K].GLEISGTFTHR.[Q], [R].APEVSQYIYQVYDSILK.[N], [R].QGHIYMEMNFTNK.[A], [R].QVFLATWK.[D], [K].AVWLPAVK.[A], [K].ALQHMTDFAIQFNK.[N]
SNCG	O76070	0 (1)	0.32 (0.96)	0.28 (0.97)	0.26 (0.99)	0.37 (0.94)	0.02 (0.94)	0.47 (0.94)	8.56e-05	0.00979776	0.0280204	7.37e-05	0.748208	1.59e-07	5	9	5	[R].KEDLRPSAPQQEGEASK.[E], [K].TKENVVQSVTSVAEK.[T], [K].ENVVQSVTSVAEK.[T], [K].EKEEVAEEAQSGGD.[-], [K].TVEEAENIAVTSGVVR.[K]	[R].KEDLRPSAPQQEGEASK.[E], [K].TKEQANAVSEAVVSSVNTVATK.[T], [K].TKENVVQSVTSVAEK.[T], [K].ENVVQSVTSVAEK.[T], [K].EEVAEEAQSGGD.[-], [K].EKEEVAEEAQSGGD.[-], [K].EDLRPSAPQQEGEASK.[E], [K].TVEEAENIAVTSGVVR.[K], [K].EDLRPSAPQQEGEASKEKEEVAEEAQSGGD.[-]
IGHV3-64D	A0A0J9YX35	0 (1)	-0.34 (1.06)	-0.5 (0.97)	-0.28 (1.03)	-0.29 (1.12)	-0.03 (1.04)	-0.49 (1.04)	8.9e-05	1.25e-05	0.0245627	0.0048702	0.662217	2.44e-07	5	3	3	[K].NTLYLQMSSLR.[A], [K].NTLYLQMSSLR.[A], [R].AEDTAVYYCVK.[-]	[K].NTLYLQMSSLR.[A], [K].NTLYLQMSSLR.[A], [R].AEDTAVYYCVK.[-]
COCH	O43405	0 (1)	0.33 (1.07)	0.23 (0.84)	0.2 (1.14)	0.45 (1.14)	0.16 (1.09)	0.41 (1.06)	0.000114807	0.011402	0.147253	1.55e-05	0.0669677	1.92e-05	4	16	7	[R].GVISNSGGPVR.[V], [K].IAAVQFTYDQR.[T], [K].TFEISDIGAK.[I], [R].WSASFTVTK.[G], [K].DVLFAIK.[E], [K].IEFYLK.[N], [R].VYSLPGR.[E]	[R].GVISNSGGPVR.[V], [K].LCTHEQMMCSK.[T], [K].EKADVLCPGGCPLEEFSVYGNIVYASVSSICGAAVHR.[G], [K].ADVLCPGGCPLEEFSVYGNIVYASVSSICGAAVHR.[G], [R].LMLEFVSNIAK.[T], [K].IAAVQFTYDQR.[T], [K].TFEISDIGAK.[I], [R].TEFSFTDYSTK.[E], [K].YVKPLVQK.[L], [R].WSASFTVTK.[G], [K].DVLFAIK.[E], [K].ESHAFFTR.[E], [K].IEFYLK.[N], [R].DFLESQQ.[-], [K].VVVVFIDGWPSDDIEEAGIVAR.[E], [R].VYSLPGR.[E]
NAXE	Q8NCW5	0 (1)	0.36 (1.03)	0.37 (1.01)	0.35 (1.01)	0.36 (1.05)	-0.29 (0.9)	0.67 (0.93)	0.000120107	0.00424314	0.00680591	0.000828318	0.00599899	5.49e-12	6	12	9	[K].GLTVPIASIDIPSGWDVEK.[G], [K].GNAGGIQPDLLISLTAPK.[K], [K].LFGYEPTIYYPK.[R], [K].RPNKPLFTALVTQCQK.[M], [R].EPFHSILSVLK.[G], [R].FVPPALEK.[K], [K].KSATQFTGR.[Y], [K].SATQFTGR.[Y], [R].YHYLGGR.[F]	[K].GLTVPIASIDIPSGWDVEK.[G], [K].GNAGGIQPDLLISLTAPK.[K], [K].LFGYEPTIYYPK.[R], [K].YQLNLPPYPDTECVYR.[L], [K].RPNKPLFTALVTQCQK.[M], [R].SPPTVLVICGPGNNGGDGLVCAR.[H], [R].EPFHSILSVLK.[G], [K].GDVREPFHSILSVLK.[G], [R].FVPPALEK.[K], [K].KSATQFTGR.[Y], [K].SATQFTGR.[Y], [R].YHYLGGR.[F]
LAMP1	P11279	0 (1)	0.39 (1.17)	0.45 (1.18)	0.25 (1.17)	0.43 (1.17)	0.28 (1.25)	0.44 (1.13)	0.000131944	0.000333104	0.0762832	0.000639254	0.0319006	5.19e-05	5	7	5	[R].ALQATVGNSYK.[C], [K].AFSVNIFK.[V], [K].TVESITDIR.[A], [K].CNAEEHVR.[V], [K].VWVQAFK.[V]	[R].FFLQGIQLNTILPDARDPAFK.[A], [R].FFLQGIQLNTILPDAR.[D], [R].ALQATVGNSYK.[C], [K].AFSVNIFK.[V], [K].TVESITDIR.[A], [K].CNAEEHVR.[V], [K].VWVQAFK.[V]
BACE1	P56817	0 (1)	0.37 (1.24)	0.38 (1.44)	0.3 (1.11)	0.39 (1.18)	-0.27 (1.3)	0.67 (1.08)	0.000135208	0.000563995	0.0441529	0.000820478	0.0612461	2.18e-10	5	13	5	[R].ETDEEPEEPGRR.[G], [K].GVYVPYTQGK.[W], [R].VEINGQDLK.[M], [K].KVFEAAVK.[S], [R].QLSSTYR.[D]	[R].ITILPQQYLRPVEDVATSQDDCYK.[F], [R].KGVYVPYTQGK.[W], [R].ETDEEPEEPGRR.[G], [K].GVYVPYTQGK.[W], [R].VEINGQDLK.[M], [R].ETDEEPEEPGR.[R], [K].SIVDSGTTNLR.[L], [K].KVFEAAVK.[S], [R].EWYYEVIIVR.[V], [R].GSFVEMVDNLR.[G], [K].VFEAAVK.[S], [R].SGLGGAPLGLR.[L], [R].QLSSTYR.[D]
HSPE1	P61604	0 (1)	0.37 (1.23)	0.37 (1.18)	0.21 (1.17)	0.46 (1.28)	-0.11 (1.21)	0.61 (1.17)	0.000139679	0.000540637	0.177078	0.000196816	0.518521	1.78e-08	4	7	5	[K].GGEIQPVSVK.[V], [K].VLLPEYGGTK.[V], [R].DGDILGK.[Y], [R].KFLPLFDR.[V], [K].FLPLFDR.[V]	[K].VVLDDKDYFLFR.[D], [K].GGEIQPVSVK.[V], [K].VLLPEYGGTK.[V], [K].GKGGEIQPVSVK.[V], [R].DGDILGK.[Y], [R].KFLPLFDR.[V], [K].FLPLFDR.[V]
FLNA	P21333	0 (1)	0.25 (0.97)	0.14 (0.89)	0.19 (1.01)	0.34 (0.99)	0.21 (0.95)	0.27 (0.99)	0.000162554	0.0434161	0.0481484	3.06e-05	0.0183714	0.000116536	6	103	43	[K].NGQHVASSPIPVVISQSEIGDASR.[V], [K].MDCQECPEGYR.[V], [K].GLVEPVDVVDNADGTQTVNYVPSR.[E], [R].VKVEPSHDASK.[V], [R].VHGPGIQSGTTNKPNK.[F], [K].VHSPSGALEECYVTEIDQDKYAVR.[F], [K].YGGPYHIGGSPFK.[A], [R].YAPSEAGLHEMDIR.[Y], [K].VTAQGPGLEPSGNIANK.[T], [R].VSGQGLHEGHTFEPAEFIIDTR.[D], [K].VPVHDVTDASK.[V], [R].VNVGAGSHPNK.[V], [R].VQVQDNEGCPVEALVK.[D], [K].RAEFTVETR.[S], [R].SAGQGEVLVYVEDPAGHQEEAK.[V], [R].…	[K].IPEISIQDMTAQVTSPSGK.[T], [K].IPEISIQDMTAQVTSPSGK.[T], [K].NGQHVASSPIPVVISQSEIGDASR.[V], [K].MDCQECPEGYR.[V], [K].MDCQECPEGYR.[V], [K].HTAMVSWGGVSIPNSPFR.[V], [K].GLVEPVDVVDNADGTQTVNYVPSR.[E], [R].IANLQTDLSDGLR.[L], [K].KTHIQDNHDGTYTVAYVPDVTGR.[Y], [K].VGSAADIPINISETDLSLLTATVVPPSGR.[E], [K].VDVGKDQEFTVK.[S], [K].VEPSHDASK.[V], [K].VEPGLGADNSVVR.[F], [R].VKVEPSHDASK.[V], [R].VHGPGIQSGTTNKPNK.[F…
TNFRSF12A	Q9NP84	0 (1)	0.33 (0.97)	0.33 (1.12)	0.26 (0.85)	0.37 (0.94)	0.2 (1.03)	0.4 (0.93)	0.000176151	0.0309286	0.026193	9.63e-05	0.142913	1.43e-05	5	4	3	[R].GSSWSADLDK.[C], [K].CMDCASCR.[A], [K].CMDCASCR.[A]	[R].ARPHSDFCLGCAAAPPAPFR.[L], [R].GSSWSADLDK.[C], [K].CMDCASCR.[A], [K].CMDCASCR.[A]
PNOC	Q13519	0 (1)	-0.33 (1.06)	0.01 (1.06)	-0.14 (1.1)	-0.6 (0.97)	-0.79 (1.06)	-0.11 (0.99)	0.000177924	0.947138	0.211722	7.87e-09	5.04e-11	0.161352	3	10	5	[K].LHPALDSFDLEVCILECEEK.[V], [K].VFPSPLWTPCTK.[V], [R].SLFQEQEEPEPGMEEAGEMEQK.[Q], [R].SLFQEQEEPEPGMEEAGEMEQK.[Q], [R].DCLTCQEK.[L]	[K].LHPALDSFDLEVCILECEEK.[V], [K].VFPSPLWTPCTK.[V], [R].SSWQLSPAAPEHVAAALYQPR.[A], [R].SLFQEQEEPEPGMEEAGEMEQK.[Q], [R].SLFQEQEEPEPGMEEAGEMEQK.[Q], [R].SLFQEQEEPEPGMEEAGEMEQK.[Q], [R].DCLTCQEK.[L], [R].ASEMQHLR.[R], [R].ASEMQHLR.[R], [R].FGGFTGAR.[K]
EPB41L2	O43491	0 (1)	0.27 (0.92)	0.15 (0.96)	0.27 (0.82)	0.34 (0.94)	0.07 (0.93)	0.37 (0.9)	0.000225862	0.0411022	0.00786271	0.000318281	0.32298	6e-06	5	15	8	[R].IVITGDGDIDHDQALAQAIR.[E], [K].EVAENQQNQSSDPEEEK.[G], [K].EVAENQQNQSSDPEEEKGSQPPPAAESQSSLR.[R], [K].EVPIVQTETK.[T], [K].EISPGSGPGEIR.[K], [K].GDAEEMAQK.[K], [K].GDAEEMAQK.[K], [R].EQHPDMSVTR.[V]	[R].IVITGDGDIDHDQALAQAIR.[E], [K].EVAENQQNQSSDPEEEK.[G], [K].EVAENQQNQSSDPEEEKGSQPPPAAESQSSLR.[R], [R].EEQEYEEEVEEEPRPAAK.[V], [K].EPTQAVVEEQVLDKEEPLPEEQR.[Q], [K].DSSQLGTDATK.[E], [K].EVPIVQTETK.[T], [R].KVEPVTQK.[D], [K].EISPGSGPGEIR.[K], [K].GDAEEMAQK.[K], [K].GDAEEMAQK.[K], [K].ETELAEEGED.[-], [R].EEAVPEASPVTQAGASVITVETVIQENVGAQK.[I], [R].EQHPDMSVTR.[V], [R].EQHPDMSVTR.[V]
CSTB	P04080	0 (1)	0.3 (0.88)	0.09 (0.87)	0.26 (0.78)	0.43 (0.92)	0.17 (0.9)	0.36 (0.87)	0.000229002	0.344858	0.0122197	1.29e-05	0.114736	2.88e-05	4	4	3	[R].VFQSLPHENKPLTLSNYQTNK.[A], [K].VHVGDEDFVHLR.[V], [K].KFPVFK.[A]	[R].VFQSLPHENKPLTLSNYQTNK.[A], [K].VHVGDEDFVHLR.[V], [R].SQLEEKENK.[K], [K].KFPVFK.[A]
GSTP1	P09211	0 (1)	0.31 (1.06)	0.2 (0.92)	0.2 (1.09)	0.42 (1.1)	0.1 (1.07)	0.42 (1.04)	0.000238203	0.0552348	0.0561059	4.08e-05	0.429271	3.81e-06	3	14	4	[K].EEVVTVETWQEGSLK.[A], [K].ALPGQLKPFETLLSQNQGGK.[T], [K].ASCLYGQLPK.[F], [R].TLGLYGK.[D]	[R].MLLADQGQSWKEEVVTVETWQEGSLK.[A], [R].MLLADQGQSWKEEVVTVETWQEGSLK.[A], [R].MLLADQGQSWK.[E], [R].MLLADQGQSWK.[E], [K].YISLIYTNYEAGKDDYVK.[A], [K].DQQEAALVDMVNDGVEDLR.[C], [K].DQQEAALVDMVNDGVEDLR.[C], [K].EEVVTVETWQEGSLK.[A], [K].ALPGQLKPFETLLSQNQGGK.[T], [K].AFLASPEYVNLPINGNGK.[Q], [K].ASCLYGQLPK.[F], [-].MPPYTVVYFPVR.[G], [K].FQDGDLTLYQSNTILR.[H], [R].TLGLYGK.[D]
SELENOW	P63302	0 (1)	0.34 (1.06)	0.4 (1.04)	0.21 (1.1)	0.37 (1.04)	-0.15 (1.1)	0.57 (0.95)	0.000251176	0.00207645	0.156023	0.000254201	0.122424	2.76e-09	4	7	3	[K].LEDEFPGR.[L], [K].KKLEDEFPGR.[L], [K].LVAAIK.[A]	[R].LDICGEGTPQATGFFEVMVAGK.[L], [K].LEDEFPGR.[L], [K].KKLEDEFPGR.[L], [K].GDGYVDTESK.[F], [K].KKGDGYVDTESK.[F], [K].KLEDEFPGR.[L], [K].LVAAIK.[A]
TIE1	P35590	0 (1)	-0.27 (0.96)	-0.2 (0.97)	-0.27 (0.99)	-0.31 (0.95)	-0.47 (1)	-0.18 (0.93)	0.000270032	0.019779	0.0212331	0.00037784	2.84e-06	0.019319	6	15	6	[R].FGQSCQEQCPGISGCR.[G], [K].ECPGCLHGGVCHDHDGECVCPPGFTGTR.[C], [K].TTAEFEVPR.[L], [R].KPDGTVLLSTK.[A], [K].AIVEPEKTTAEFEVPR.[L], [K].AIVEPEK.[T]	[R].LQCQCQNGGTCDR.[F], [K].HPEALPGPISK.[Y], [R].GLTFCLPDPYGCSCGSGWR.[G], [R].GSQCQEACAPGHFGADCR.[L], [K].VTHTVNKGDTAVLSAR.[V], [R].FGQSCQEQCPGISGCR.[G], [K].ECPGCLHGGVCHDHDGECVCPPGFTGTR.[C], [R].VSTSGGQDSR.[R], [K].TTAEFEVPR.[L], [R].HLHAQALSDSEIQLTWK.[H], [R].KPDGTVLLSTK.[A], [K].AIVEPEKTTAEFEVPR.[L], [K].AIVEPEK.[T], [K].QTDVIWK.[S], [R].WGPGCTK.[E]
JAG1	P78504	0 (1)	-0.31 (1.02)	-0.03 (0.98)	-0.3 (1)	-0.46 (1.03)	-0.4 (1.06)	-0.26 (1.01)	0.000362302	0.919931	0.00894857	4.02e-06	0.000154792	0.0059455	5	23	14	[R].YISSNVCGPHGK.[C], [R].VTCDDYYYGFGCNK.[F], [R].VTAGGPCSFGSGSTPVIGGNTFNLK.[A], [K].QNTGVAHFEYQIR.[V], [K].TCQLDANECEAKPCVNAK.[S], [R].CVCPPGHSGAK.[C], [R].CQYGWQGLYCDK.[C], [R].DSQCDEATCNNGGTCYDEGDAFK.[C], [R].DECDTYFK.[V], [K].CVCPPQWTGK.[T], [K].IIDLVSK.[R], [K].FTCDCNK.[G], [R].DDGNPIK.[E], [R].NLNILK.[N]	[R].YISSNVCGPHGK.[C], [R].VTCDDYYYGFGCNK.[F], [R].VTAGGPCSFGSGSTPVIGGNTFNLK.[A], [K].WDDDCNTCQCLNGR.[I], [K].QNTGVAHFEYQIR.[V], [K].TCQLDANECEAKPCVNAK.[S], [R].DLVNDFYCDCK.[N], [R].CVCPPGHSGAK.[C], [R].CQYGWQGLYCDK.[C], [K].CQEVSGRPCITMGSVIPDGAK.[W], [R].DSQCDEATCNNGGTCYDEGDAFK.[C], [K].GHSECPSGQSCIPILDDQCFVHPCTGVGECR.[S], [R].CICPPGYAGDHCER.[D], [K].ASHSGMINPSR.[Q], [K].ASHSGMINPSR.[Q], [R].DDGN…
S100A6	P06703	0 (1)	0.26 (0.89)	0.16 (0.83)	0.23 (0.9)	0.33 (0.92)	0.22 (0.96)	0.28 (0.86)	0.000367191	0.0657638	0.022325	0.00019207	0.0150799	0.000425531	5	4	3	[K].LQDAEIAR.[L], [R].LMEDLDR.[N], [K].ELTIGSK.[L]	[K].LQDAEIAR.[L], [R].LMEDLDR.[N], [K].ELTIGSK.[L], [R].LMEDLDR.[N]
CDH5	P33151	0 (1)	-0.29 (1.07)	-0.31 (1.1)	-0.33 (1.03)	-0.27 (1.08)	-0.16 (1.09)	-0.36 (1.06)	0.000367895	0.00111913	0.0060113	0.0100121	0.0698962	0.000105198	5	19	12	[K].KPLIGTVLAMDPDAAR.[H], [K].VHDVNDNWPVFTHR.[L], [K].VHFLPVVISDNGMPSR.[T], [K].VHFLPVVISDNGMPSR.[T], [R].VDAETGDVFAIER.[L], [K].EYFAIDNSGR.[I], [K].ELDSTGTPTGK.[E], [K].ESIVQVHIEVLDENDNAPEFAKPYQPK.[V], [K].GKEYFAIDNSGR.[I], [K].YTFVVPEDTR.[V], [R].YEIVVEAR.[D], [R].TSDKGQFFR.[V]	[K].KPLIGTVLAMDPDAAR.[H], [R].VGTSVGSLFVEDPDEPQNR.[M], [K].VHDVNDNWPVFTHR.[L], [K].VHFLPVVISDNGMPSR.[T], [K].VHFLPVVISDNGMPSR.[T], [R].VDAETGDVFAIER.[L], [K].EYFAIDNSGR.[I], [K].ELDSTGTPTGK.[E], [K].ESIVQVHIEVLDENDNAPEFAKPYQPK.[V], [K].GKEYFAIDNSGR.[I], [K].KGDIYNEK.[E], [K].YLLKGEYVGK.[V], [K].YTFVVPEDTR.[V], [K].KPLIGTVLAMDPDAAR.[H], [R].YEIVVEAR.[D], [R].TSDKGQFFR.[V], [R].YMSPPAGNR.[A], [R].I…
IGLV2-8	P01709	0 (1)	-0.29 (0.95)	-0.44 (0.9)	-0.16 (0.94)	-0.28 (0.98)	-0.05 (0.97)	-0.41 (0.92)	0.000380774	4.59e-05	0.1586	0.00424353	0.499937	6.18e-06	4	2	2	[K].LMIYEVSK.[R], [K].LMIYEVSK.[R]	[K].LMIYEVSK.[R], [K].LMIYEVSK.[R]
FABP5	Q01469	0 (1)	0.09 (0.9)	-0.04 (0.79)	0.11 (1.07)	0.15 (0.86)	-0.02 (0.89)	0.15 (0.91)	0.000384426	0.212963	0.0859665	1.01e-05	0.304435	1.6e-05	3	15	6	[K].FEETTADGR.[K], [K].TTQFSCTLGEK.[F], [K].ELGVGIALR.[K], [K].GFDEYMK.[E], [R].KMGAMAKPDCIITCDGK.[N], [K].TESTLK.[T]	[K].LVVECVMNNVTCTR.[I], [K].MGAMAKPDCIITCDGK.[N], [K].MGAMAKPDCIITCDGK.[N], [R].KTQTVCNFTDGALVQHQEWDGK.[E], [RK].TQTVCNFTDGALVQHQEWDGKESTITR.[K], [RK].TQTVCNFTDGALVQHQEWDGK.[E], [K].TTQFSCTLGEKFEETTADGR.[K], [K].FEETTADGR.[K], [K].TTQFSCTLGEK.[F], [K].MGAMAKPDCIITCDGK.[N], [K].ELGVGIALR.[K], [K].FEETTADGRK.[T], [K].GFDEYMK.[E], [R].KMGAMAKPDCIITCDGK.[N], [K].TESTLK.[T]
LRP1	Q07954	0 (1)	0.35 (1.03)	0.43 (0.87)	0.32 (1.01)	0.33 (1.11)	0.17 (1)	0.44 (1.03)	0.000402414	0.0015078	0.0105152	0.00692789	0.254117	2.31e-05	5	180	86	[R].NLNAPVQPFEDPEHMK.[N], [K].NVIALAFDYR.[A], [R].MYDAQQQQVGTNK.[C], [K].HFVCDHDR.[D], [R].HTVDQTRPGAFER.[E], [K].GPVGLAIDFPESK.[L], [R].GLSHPFSIDVFEDYIYGVTYINNR.[V], [R].GVTHLNISGLK.[M], [K].GTNVCAVANGGCQQLCLYR.[G], [R].IDAMDVHVK.[A], [R].LCNGVQDCMDGSDEGPHCR.[E], [R].LCNGVQDCMDGSDEGPHCR.[E], [K].IETAAMDGTLR.[E], [R].KLSGCSQDCEDLK.[I], [K].VNNGGCSNLCLLSPGGGHK.[C], [R].TSLCYAPSWVCDGANDCGDYSDERDCPG…	[R].ITIVENVGSVEGLAYHR.[G], [K].IVFPHGITLDLVSR.[L], [R].NLNAPVQPFEDPEHMK.[N], [R].NLNAPVQPFEDPEHMK.[N], [K].NAVVQGLEQPHGLVVHPLR.[G], [R].NGDTCVTLLDLELYNPK.[G], [K].NVIALAFDYR.[A], [R].LYWVDAFYDR.[I], [K].LYFSDATLDK.[I], [K].LWWADQVSEK.[M], [R].MYDAQQQQVGTNK.[C], [R].MYDAQQQQVGTNK.[C], [K].HFVCDHDR.[D], [K].KCEWLCLLSPSGPVCTCPNGK.[R], [R].HTVDQTRPGAFER.[E], [K].GPVGLAIDFPESK.[L], [R].GLSHPFSIDVFEDYI…
LGALS1	P09382	0 (1)	0.3 (0.93)	0.12 (0.84)	0.25 (0.9)	0.42 (0.98)	0.22 (0.97)	0.34 (0.91)	0.00047801	0.3124	0.0119196	6.87e-05	0.0289424	0.00035859	5	10	7	[R].LNLEAINYMAADGDFK.[I], [K].DSNNLCLHFNPR.[F], [R].FNAHGDANTIVCNSK.[D], [R].VRGEVAPDAK.[S], [R].GEVAPDAK.[S], [K].LPDGYEFK.[F], [K].SFVLNLGK.[D]	[R].LNLEAINYMAADGDFK.[I], [R].LNLEAINYMAADGDFK.[I], [K].DGGAWGTEQR.[E], [K].DSNNLCLHFNPR.[F], [R].FNAHGDANTIVCNSK.[D], [R].VRGEVAPDAK.[S], [R].EAVFPFQPGSVAEVCITFDQANLTVK.[L], [R].GEVAPDAK.[S], [K].LPDGYEFK.[F], [K].SFVLNLGK.[D]
SPOCK2	Q92563	0 (1)	0.24 (1)	0.22 (1.02)	0.19 (1.11)	0.28 (0.95)	-0.01 (1.16)	0.36 (0.9)	0.000487081	0.0053001	0.0587944	0.00115075	0.419473	1.34e-05	4	27	17	[R].LRDWFQLLHENSK.[Q], [K].KKPGIFIPSCDEDGYYR.[K], [K].SWEDNQQGDEALDTTKDPCQK.[V], [K].SWEDNQQGDEALDTTK.[D], [R].DEVEDDYIK.[S], [K].EGETPGNFMEDEQWLSSISQYSGK.[I], [K].EGETPGNFMEDEQWLSSISQYSGK.[I], [R].DWFQLLHENSK.[Q], [K].DSICKPCHMAQLASVCGSDGHTYSSVCK.[L], [R].FRDEVEDDYIK.[S], [K].LEQQACLSSK.[Q], [K].VCIAQGYQR.[A], [R].EKPPCLAELER.[I], [R].IQIQEAAK.[K], [K].DSIGWMFSK.[L], [K].DSIGWMFSK.[L], [K].KPGIF…	[R].LRDWFQLLHENSK.[Q], [K].MQCDQSSGDCWCVDQLGLELTGTR.[T], [K].MQCDQSSGDCWCVDQLGLELTGTR.[T], [R].HKVCIAQGYQR.[A], [K].LDTSADLFLDQTELAAINLDK.[Y], [K].KPGIFIPSCDEDGYYR.[K], [K].KKPGIFIPSCDEDGYYR.[K], [K].SWEDNQQGDEALDTTKDPCQK.[V], [K].SWEDNQQGDEALDTTK.[D], [R].DEVEDDYIK.[S], [K].EGETPGNFMEDEQWLSSISQYSGK.[I], [K].EGETPGNFMEDEQWLSSISQYSGK.[I], [R].DWFQLLHENSK.[Q], [K].DSICKPCHMAQLASVCGSDGHTYSSVCK.[L], …
B2M	P61769	0 (1)	0.28 (1.02)	0.28 (1.13)	0.22 (1.03)	0.31 (0.97)	-0.04 (1.14)	0.44 (0.92)	0.000542933	0.0186062	0.0549854	0.000559664	0.689566	5.52e-07	4	10	8	[R].IEKVEHSDLSFSK.[D], [K].VEHSDLSFSK.[D], [R].VNHVTLSQPK.[I], [K].SNFLNCYVSGFHPSDIEVDLLK.[N], [K].DWSFYLLYYTEFTPTEKDEYACR.[V], [K].IQVYSRHPAENGK.[S], [R].HPAENGK.[S], [K].DEYACR.[V]	[R].IEKVEHSDLSFSK.[D], [K].VEHSDLSFSK.[D], [R].VNHVTLSQPK.[I], [K].SNFLNCYVSGFHPSDIEVDLLK.[N], [K].DWSFYLLYYTEFTPTEKDEYACR.[V], [K].DWSFYLLYYTEFTPTEK.[D], [K].IQVYSRHPAENGK.[S], [R].HPAENGK.[S], [K].SNFLNCYVSGFHPSDIEVDLLKNGER.[I], [K].DEYACR.[V]
SERPIND1	P05546	0 (1)	-0.28 (0.98)	-0.4 (0.95)	-0.22 (1.05)	-0.25 (0.96)	-0.05 (0.98)	-0.39 (0.97)	0.000548017	8.48e-05	0.0908881	0.00903865	0.420865	1.62e-05	4	46	26	[K].NGNMAGISDQR.[I], [K].NGNMAGISDQR.[I], [K].NYNLVESLK.[L], [K].GSWVNKFPVEMTHNHNFR.[L], [K].YEITTIHNLFR.[K], [K].QFPILLDFK.[T], [R].SVNDLYIQK.[Q], [R].EYYFAEAQIADFSDPAFISK.[T], [K].DQVNTFDNIFIAPVGISTAMGMISLGLK.[G], [K].DQVNTFDNIFIAPVGISTAMGMISLGLK.[G], [K].DQVNTFDNIFIAPVGISTAMGMISLGLK.[G], [K].DALENIDPATQMMILNCIYFK.[G], [K].DALENIDPATQMMILNCIYFK.[G], [K].GETHEQVHSILHFK.[D], [K].GGETAQSADPQWEQLNN…	[K].NGNMAGISDQR.[I], [K].NGNMAGISDQR.[I], [K].NYNLVESLK.[L], [K].HQGTITVNEEGTQATTVTTVGFMPLSTQVR.[F], [K].HQGTITVNEEGTQATTVTTVGFMPLSTQVR.[F], [K].GNFLAANDQELDCDILQLEYVGGISMLIVVPHK.[M], [K].GSWVNKFPVEMTHNHNFR.[L], [K].GSWVNKFPVEMTHNHNFR.[L], [R].VLKDQVNTFDNIFIAPVGISTAMGMISLGLK.[G], [R].VLKDQVNTFDNIFIAPVGISTAMGMISLGLK.[G], [R].VLKDQVNTFDNIFIAPVGISTAMGMISLGLK.[G], [K].YEITTIHNLFR.[K], [K].VREYYFAEAQI…
NSF	P46459	0 (1)	0.31 (1.01)	0.26 (1.02)	0.12 (1.04)	0.42 (0.97)	-0.25 (0.97)	0.57 (0.91)	0.000555209	0.0426815	0.319391	2.71e-05	0.0124884	5.45e-10	5	11	7	[K].IEVGLVVGNSQVAFEK.[A], [K].DIEAMDPSILK.[G], [K].DFQSGQHVIVR.[T], [K].SIDSNPYDTDK.[M], [K].DIEAMDPSILK.[G], [K].LFGLLVK.[D], [K].GEPATGK.[R]	[K].IEVGLVVGNSQVAFEK.[A], [K].KSIDSNPYDTDK.[M], [K].QCIGTMTIEIDFLQK.[K], [K].DIEAMDPSILK.[G], [K].DFQSGQHVIVR.[T], [K].SIDSNPYDTDK.[M], [K].AENSSLNLIGK.[A], [K].DIEAMDPSILK.[G], [K].LFGLLVK.[D], [R].QKIEVGLVVGNSQVAFEK.[A], [K].GEPATGK.[R]
PLS3	P13797	0 (1)	0.23 (0.83)	0.1 (0.73)	0.26 (0.98)	0.28 (0.79)	0.1 (0.9)	0.29 (0.78)	0.000560401	0.167305	0.0196441	0.000152853	0.315941	2.8e-05	4	18	6	[R].IKVPVDWSK.[V], [K].VDLNSNGFICDYELHELFK.[E], [K].SGNLTEDDKHNNAK.[Y], [K].AVGDGIVLCK.[M], [R].AESMLQQADK.[L], [R].TLSEAGK.[S]	[R].IKVPVDWSK.[V], [K].LNLAFVANLFNK.[Y], [R].IDINMSGFNETDDLKR.[A], [K].VDLNSNGFICDYELHELFK.[E], [K].YPALTKPENQDIDWTLLEGETR.[E], [R].VYALPEDLVEVKPK.[M], [K].SGNLTEDDKHNNAK.[Y], [K].ANDDIIVNWVNR.[T], [RK].AYFHLLNQIAPK.[G], [K].AVGDGIVLCK.[M], [K].INNFSADIK.[D], [K].STSIQSFK.[D], [R].AESMLQQADK.[L], [R].RYTLNVLEDLGDGQK.[A], [R].DGETLEELMK.[L], [R].AESMLQQADK.[L], [R].TLSEAGK.[S], [R].WANFHLENSGWQK.[…
CETP	P11597	0 (1)	-0.26 (1.27)	-0.3 (1.32)	-0.34 (1.21)	-0.21 (1.28)	-0.24 (1.39)	-0.27 (1.21)	0.000604706	0.0014354	0.021564	0.0078793	0.00798979	0.00131731	6	13	6	[K].GVSLFDIINPEIITR.[D], [R].LEVVFTALMNSK.[G], [R].ASYPDITGEK.[A], [R].VFHSLAK.[V], [R].LMLSLMGDEFK.[A], [K].VAFQDGR.[L]	[R].ITKPALLVLNHETAK.[V], [K].GVSLFDIINPEIITR.[D], [K].GTSHEAGIVCR.[I], [K].AMMLLGQVK.[Y], [R].LEVVFTALMNSK.[G], [R].ASYPDITGEK.[A], [R].VFHSLAK.[V], [R].LMLSLMGDEFK.[A], [K].LFLSLLDFQITPK.[T], [K].KLFLSLLDFQITPK.[T], [K].LLLHLQGER.[E], [K].VAFQDGR.[L], [K].VIQTAFQR.[A]
ACYP2	P14621	0 (1)	0.3 (1.13)	0.18 (1.21)	0.21 (1.15)	0.41 (1.07)	-0.3 (1.25)	0.59 (0.94)	0.000609198	0.0702822	0.0804993	0.00012614	0.031327	2.34e-09	4	13	10	[K].GTVTGQVQGPEDKVNSMK.[S], [K].GTVTGQVQGPEDKVNSMK.[S], [K].GTVTGQVQGPEDK.[V], [K].SVDYEVFGR.[V], [R].MYTEDEAR.[K], [K].LEYSNFSIR.[Y], [K].IGVVGWVK.[N], [R].MYTEDEAR.[K], [R].TNFSNEK.[T], [R].VQGVCFR.[M]	[K].GTVTGQVQGPEDKVNSMK.[S], [K].GTVTGQVQGPEDKVNSMK.[S], [K].GTVTGQVQGPEDK.[V], [R].KIGVVGWVK.[N], [K].SVDYEVFGR.[V], [R].MYTEDEAR.[K], [K].LEYSNFSIR.[Y], [K].IGVVGWVK.[N], [R].MYTEDEAR.[K], [R].MYTEDEARK.[I], [R].TNFSNEK.[T], [R].VQGVCFR.[M], [K].LEYSNFSIRY.[-]
GRN	P28799	0 (1)	0.35 (1)	0.39 (1)	0.24 (1.03)	0.37 (0.98)	0.44 (1.14)	0.3 (0.92)	0.000625168	0.00246386	0.192581	0.000844209	0.00115463	0.00428695	5	15	8	[R].QHCCPAGYTCNVK.[A], [K].DVECGEGHFCHDNQTCCR.[D], [K].CDMEVSCPDGYTCCR.[L], [R].CPDGSTCCELPSGK.[Y], [R].QGVCCADRR.[H], [R].QGVCCADR.[R], [R].HCCPAGFR.[C], [R].QGWACCPYR.[Q]	[R].GSEIVAGLEK.[M], [R].VHCCPHGAFCDLVHTR.[C], [R].QHCCPAGYTCNVK.[A], [K].DVECGEGHFCHDNQTCCR.[D], [K].CDMEVSCPDGYTCCR.[L], [K].CDMEVSCPDGYTCCR.[L], [R].CPDGSTCCELPSGK.[Y], [R].WDAPLRDPALR.[Q], [R].GFHCSADGR.[S], [R].QGVCCADRR.[H], [K].LPAHTVGDVK.[C], [R].QGVCCADR.[R], [R].HCCPAGFR.[C], [R].QGWACCPYR.[Q], [K].GTCEQGPHQVPWMEK.[A]
IGHV3-35	A0A0C4DH35	0 (1)	-0.31 (1.09)	-0.44 (1.17)	-0.22 (1.02)	-0.29 (1.08)	-0.17 (1.12)	-0.38 (1.07)	0.000654659	0.0003085	0.0683913	0.00815062	0.13708	0.000116867	4	4	3	[R].AEDTAVYYCVR.[-], [R].THYADSVK.[G], [R].NTLYLQTNSLR.[A]	[R].AEDTAVYYCVR.[-], [R].THYADSVK.[G], [R].NTLYLQTNSLR.[A], [K].GLEWVSGVSWNGSRTHYADSVK.[G]
S100B	P04271	0 (1)	0.33 (1.11)	0.33 (1.19)	0.17 (0.99)	0.42 (1.12)	0.5 (1.1)	0.25 (1.11)	0.000749706	0.0267585	0.168777	0.000208805	3.56e-05	0.0226698	5	5	2	[K].ELINNELSHFLEEIKEQEVVDK.[V], [K].ELINNELSHFLEEIK.[E]	[K].ELINNELSHFLEEIKEQEVVDK.[V], [K].ELINNELSHFLEEIK.[E], [K].AMVALIDVFHQYSGR.[E], [K].AMVALIDVFHQYSGR.[E], [K].EQEVVDK.[V]
CAMK2G	Q13555	0 (1)	0.27 (1.09)	0.24 (1.2)	0.28 (0.93)	0.29 (1.11)	-0.25 (1.2)	0.52 (0.94)	0.000793209	0.00836262	0.0141071	0.00556439	0.141274	4.24e-08	5	5	3	[K].ITEQLIEAINNGDFEAYTK.[I], [K].ICDPGLTSFEPEALGNLVEGMDFHK.[F], [K].FYFENLLSK.[N]	[K].ITEQLIEAINNGDFEAYTK.[I], [K].ICDPGLTSFEPEALGNLVEGMDFHK.[F], [K].ICDPGLTSFEPEALGNLVEGMDFHK.[F], [K].WLNVHYHCSGAPAAPLQ.[-], [K].FYFENLLSK.[N]
SERPINB1	P30740	0 (1)	0.33 (0.96)	0.19 (1.09)	0.23 (0.78)	0.45 (0.96)	0.34 (1.17)	0.33 (0.84)	0.000807735	0.322058	0.0531595	4.27e-05	0.0226311	0.000910045	4	21	8	[R].GNTAAQLSK.[T], [R].VLELPYQGEELSMVILLPDDIEDESTGLKK.[I], [R].FQSLNADINKR.[G], [K].FAYGYIEDLK.[C], [K].ADLSGMSGAR.[D], [R].GASYILK.[L], [R].DIFISK.[I], [K].GQTEGK.[I]	[K].LHEWTKPENLDFIEVNVSLPR.[F], [R].GNTAAQLSK.[T], [K].LEESYTLNSDLAR.[L], [K].KIEEQLTLEK.[L], [R].VLELPYQGEELSMVILLPDDIEDESTGLKK.[I], [R].VLELPYQGEELSMVILLPDDIEDESTGLK.[K], [K].TFHFNTVEEVHSR.[F], [R].FKLEESYTLNSDLAR.[L], [R].FQSLNADINK.[R], [R].FQSLNADINKR.[G], [R].LGVQDLFNSSK.[A], [K].FAYGYIEDLK.[C], [K].IEEQLTLEK.[L], [R].KTINQWVK.[G], [K].ADLSGMSGAR.[D], [K].EATTNAPFR.[L], [R].GASYILK.[L], [K].…
NUTF2	P61970	0 (1)	0.32 (0.95)	0.23 (1.02)	0.29 (0.91)	0.39 (0.93)	-0.16 (0.94)	0.56 (0.86)	0.000885731	0.0707255	0.0401558	0.000515768	0.0592685	1.37e-08	4	9	7	[K].IQHSITAQDHQPTPDSCIISMVVGQLK.[A], [-].MGDKPIWEQIGSSFIQHYYQLFDNDR.[T], [R].TQLGAIYIDASCLTWEGQQFQGK.[A], [K].ADEDPIMGFHQMFLLK.[N], [K].ADEDPIMGFHQMFLLK.[N], [K].LSSLPFQK.[I], [K].NINDAWVCTNDMFR.[L]	[K].IQHSITAQDHQPTPDSCIISMVVGQLK.[A], [-].MGDKPIWEQIGSSFIQHYYQLFDNDR.[T], [R].TQLGAIYIDASCLTWEGQQFQGK.[A], [K].ADEDPIMGFHQMFLLK.[N], [K].ADEDPIMGFHQMFLLK.[N], [K].ADEDPIMGFHQMFLLK.[N], [K].LSSLPFQK.[I], [K].NINDAWVCTNDMFR.[L], [K].IQHSITAQDHQPTPDSCIISMVVGQLK.[A]
IGKV2-40	A0A087WW87	0 (1)	-0.29 (1.03)	-0.29 (0.96)	-0.27 (1.06)	-0.3 (1.06)	-0.03 (1.01)	-0.41 (1.02)	0.000901821	0.0127669	0.0324785	0.00278519	0.763805	1.02e-05	5	4	2	[R].ASGVPDRFSGSGSGTDFTLKISR.[V], [R].ASGVPDRFSGSGSGTDFTLK.[I]	[R].ASGVPDRFSGSGSGTDFTLKISR.[V], [R].ASGVPDRFSGSGSGTDFTLK.[I], [R].VEAEDVGVYYCMQR.[I], [R].VEAEDVGVYYCMQR.[I]
ALB	P02768-1	0 (1)	-0.28 (1.04)	-0.43 (0.92)	-0.24 (1.13)	-0.22 (1.05)	0.07 (0.96)	-0.45 (1.04)	0.000962012	5.31e-05	0.0713257	0.0275657	0.805541	2.58e-06	4	145	89	[K].LVAASQAALGL.[-], [R].LSQRFPKAEFAEVSK.[L], [K].LKECCEKPLLEK.[S], [R].NECFLQHKDDNPNLPR.[L], [R].NECFLQHK.[D], [R].LVRPEVDVMCTAFHDNEETFLKK.[Y], [R].LVRPEVDVMCTAFHDNEETFLK.[K], [R].LVRPEVDVMCTAFHDNEETFLK.[K], [R].LVRPEVDVMCTAFHDNEETFLKK.[Y], [R].LVRPEVDVMCTAFHDNEETFLKKYLYEIAR.[R], [K].LVTDLTKVHTECCHGDLLECADDR.[A], [K].LVNEVTEFAKTCVADESAENCDK.[S], [K].LVNEVTEFAK.[T], [R].MPCAEDYLSVVLNQLCVLHEKTPVSD…	[K].LVAASQAALGL.[-], [R].LSQRFPKAEFAEVSK.[L], [K].LKECCEKPLLEK.[S], [R].NECFLQHKDDNPNLPR.[L], [R].NECFLQHK.[D], [K].NYAEAKDVFLGMFLYEYAR.[R], [K].NYAEAKDVFLGMFLYEYAR.[R], [K].NYAEAKDVFLGMFLYEYARR.[H], [K].NYAEAKDVFLGMFLYEYARR.[H], [R].LVRPEVDVMCTAFHDNEETFLKK.[Y], [R].LVRPEVDVMCTAFHDNEETFLK.[K], [R].LVRPEVDVMCTAFHDNEETFLK.[K], [R].LVRPEVDVMCTAFHDNEETFLKK.[Y], [R].LVRPEVDVMCTAFHDNEETFLKKYLYEIAR.[R],…
CYTL1	Q9NRR1	0 (1)	0.26 (0.95)	0.19 (1.07)	0.35 (0.95)	0.24 (0.88)	0.14 (0.95)	0.31 (0.95)	0.000982889	0.0472515	0.00506664	0.00422006	0.204251	0.000132332	5	10	6	[R].LYLDIHNYCVLDK.[L], [R].KLYTIMNSFCR.[R], [K].VAQVDSLKDK.[A], [R].DFNLLQVSEPSEPCVR.[Y], [K].VAQVDSLK.[D], [R].ALSQEITR.[D]	[K].LYTIMNSFCR.[R], [R].LYLDIHNYCVLDK.[L], [R].KLYTIMNSFCR.[R], [K].VAQVDSLKDK.[A], [R].DFNLLQVSEPSEPCVR.[Y], [R].DFVASPPCWK.[V], [K].VAQVDSLK.[D], [R].ALSQEITR.[D], [K].LYTIMNSFCR.[R], [R].KLYTIMNSFCR.[R]
ADAM28	Q9UKQ2	0 (1)	0.26 (1.1)	0.09 (1.2)	0.09 (1.09)	0.43 (1.04)	0.06 (1.26)	0.35 (1.01)	0.000989941	0.194703	0.429879	7.07e-06	0.407072	4.65e-05	3	9	5	[K].EPEQQEQFETELK.[Y], [R].EAKEPEQQEQFETELK.[Y], [K].IAVLYLK.[K], [R].YFIEPLSPIHR.[D], [R].GYFSQGDQR.[Y]	[K].VSDASISTCR.[G], [K].EPEQQEQFETELK.[Y], [R].EAKEPEQQEQFETELK.[Y], [R].DGQEHALFK.[Y], [K].IAVLYLK.[K], [R].YFIEPLSPIHR.[D], [R].GYFSQGDQR.[Y], [K].KYEVVYPIR.[L], [K].ELPGVK.[K]
PCDHGC5	Q9Y5F6	0 (1)	-0.32 (1.09)	0.02 (1.14)	-0.25 (1.07)	-0.54 (1.02)	-0.79 (1.18)	-0.1 (0.96)	0.000989941	0.674554	0.106705	4.29e-07	1.65e-09	0.278917	3	19	14	[R].ISESAASGAR.[F], [R].NLFGLDPSSGAIHVLGPIDFEESR.[F], [R].HQLVLTAVDGGTPAR.[S], [R].VGIPENAPIGTLLLR.[L], [K].TLKDGKPFPELVLEQQLDR.[E], [R].YSVVEESEPGTLVGNVAQDLGLK.[M], [R].RLQLGSEENGR.[Y], [R].SAPPGSLVTK.[V], [K].DGKPFPELVLEQQLDR.[E], [R].ESLCGASTSCLLPVQVVTEHPLELIR.[V], [R].EATSHYIIELLASDAGSPSLHK.[H], [R].ALLEDDSDTQQVVVLVR.[D], [R].LQLGSEENGR.[Y], [R].FYEIHAR.[A]	[R].ISESAASGAR.[F], [R].LTYSIVGNQVQGAPASSFVYVNPEDGR.[I], [R].NLFGLDPSSGAIHVLGPIDFEESR.[F], [R].HQLVLTAVDGGTPAR.[S], [K].IDRESLCGASTSCLLPVQVVTEHPLELIR.[V], [R].VGIPENAPIGTLLLR.[L], [R].VEVEILDLNDNSPSFATPER.[E], [K].TLKDGKPFPELVLEQQLDR.[E], [R].YSVVEESEPGTLVGNVAQDLGLK.[M], [R].RLQLGSEENGR.[Y], [R].SAPPGSLVTK.[V], [K].DGKPFPELVLEQQLDR.[E], [R].ESLCGASTSCLLPVQVVTEHPLELIR.[V], [R].EATSHYIIELLASDAGSPSL…
TNFRSF1A	P19438	0 (1)	0.26 (0.9)	0.29 (0.94)	0.24 (0.83)	0.25 (0.92)	0.2 (0.93)	0.28 (0.88)	0.00101862	0.00940024	0.0134879	0.00769623	0.0279815	0.00105801	6	7	2	[R].HCLSCSK.[C], [R].DSVCPQGK.[Y]	[R].HCLSCSK.[C], [K].GTYLYNDCPGPGQDTDCR.[E], [K].QNTVCTCHAGFFLR.[E], [R].ENECVSCSNCK.[K], [R].ECESGSFTASENHLR.[H], [R].DSVCPQGK.[Y], [R].ENECVSCSNCKK.[S]
SELENBP1	Q13228	0 (1)	-0.32 (1.08)	0.04 (1.04)	-0.29 (1)	-0.51 (1.09)	-0.44 (0.95)	-0.26 (1.13)	0.00115539	0.866949	0.0242843	9.04e-06	0.000212557	0.0183025	5	33	13	[K].LNPNFLVDFGKEPLGPALAHELR.[Y], [K].NEGGTWSVEK.[V], [K].LVLPSLISSR.[I], [R].HNVMISTEWAAPNVLR.[D], [K].GPREEIVYLPCIYR.[N], [R].VAGGPQMIQLSLDGKR.[L], [R].TKLVLPSLISSR.[I], [K].SQPEPLVVK.[G], [R].FLHNPDAAQGFVGCALSSTIQR.[F], [R].EGSVMLQVDVDTVK.[G], [K].DGLIPLEIR.[F], [K].QFYPDLIR.[E], [K].VIQVPPK.[K]	[R].LTGQLFLGGSIVK.[G], [K].LNPNFLVDFGKEPLGPALAHELR.[Y], [K].LNPNFLVDFGK.[E], [K].NEGGTWSVEK.[V], [R].NTGTEAPDYLATVDVDPK.[S], [R].IYVVDVGSEPR.[A], [K].LVLPSLISSR.[I], [R].HNVMISTEWAAPNVLR.[D], [R].HNVMISTEWAAPNVLR.[D], [K].GPREEIVYLPCIYR.[N], [R].VAGGPQMIQLSLDGKR.[L], [R].VAGGPQMIQLSLDGKR.[L], [R].VAGGPQMIQLSLDGK.[R], [R].QYDISDPQRPR.[L], [K].RVAGGPQMIQLSLDGK.[R], [R].TKLVLPSLISSR.[I], [K].SQPEPLV…
IGHV3-7	P01780	0 (1)	-0.29 (1)	-0.38 (1.12)	-0.18 (0.91)	-0.3 (0.97)	-0.03 (1)	-0.42 (0.97)	0.00122889	0.00135947	0.120378	0.00596792	0.599619	3.14e-05	4	5	3	[K].GLEWVANIK.[Q], [K].YYVDSVKGR.[F], [K].YYVDSVK.[G]	[R].QAPGKGLEWVANIK.[Q], [K].GLEWVANIK.[Q], [K].GLEWVANIKQDGSEK.[Y], [K].YYVDSVKGR.[F], [K].YYVDSVK.[G]
MDK	P21741	0 (1)	0.27 (1.04)	0.29 (1.09)	0.33 (1.04)	0.23 (1.02)	0.36 (1.03)	0.22 (1.05)	0.00125067	0.00886788	0.00838994	0.0142297	0.000443187	0.0147751	6	8	5	[K].KGGPGSECAEWAWGPCTPSSK.[D], [R].YNAQCQETIR.[V], [R].EGTCGAQTQR.[I], [K].GGPGSECAEWAWGPCTPSSK.[D], [K].EFGADCK.[Y]	[K].KGGPGSECAEWAWGPCTPSSK.[D], [R].YNAQCQETIR.[V], [R].EGTCGAQTQR.[I], [K].GGPGSECAEWAWGPCTPSSK.[D], [K].YKFENWGACDGGTGTK.[V], [K].EFGADCK.[Y], [K].FENWGACDGGTGTK.[V], [R].VTKPCTPK.[T]
CCN2	P29279	0 (1)	0.28 (0.91)	0.29 (0.9)	0.34 (1)	0.25 (0.88)	0.04 (1.02)	0.4 (0.83)	0.00125948	0.0129732	0.0118702	0.00927374	0.94516	6.98e-06	5	15	6	[K].YQCTCLDGAVGCMPLCSMDVR.[L], [K].YQCTCLDGAVGCMPLCSMDVR.[L], [R].SGESFQSSCK.[Y], [K].CCEEWVCDEPK.[D], [K].IGVCTAK.[D], [R].CPDEPAPR.[C]	[K].YQCTCLDGAVGCMPLCSMDVR.[L], [K].YQCTCLDGAVGCMPLCSMDVR.[L], [K].YQCTCLDGAVGCMPLCSMDVR.[L], [K].QLGELCTERDPCDPHK.[G], [R].SGESFQSSCK.[Y], [K].DGAPCIFGGTVYR.[S], [K].CCEEWVCDEPK.[D], [K].QLGELCTER.[D], [K].TCACHYNCPGDNDIFESLYYR.[K], [R].KIGVCTAK.[D], [R].LEDTFGPDPTMIR.[A], [K].IGVCTAK.[D], [R].CPDEPAPR.[C], [R].LPSPDCPFPR.[R], [R].TTTLPVEFK.[C]
FBLN5	Q9UBX5	0 (1)	0.26 (0.98)	0.25 (0.87)	0.1 (1.04)	0.35 (1)	0.14 (1.15)	0.32 (0.89)	0.00132741	0.0168955	0.412145	0.000258596	0.156907	0.000294413	4	22	10	[R].YPGAYYIFQIK.[S], [R].SCQDINECEHR.[N], [R].SVPADIFQMQATTR.[Y], [R].SVPADIFQMQATTR.[Y], [R].GDMMCVNQNGGYLCIPR.[T], [R].CMCPAENPGCR.[D], [R].DMDVVSGR.[S], [R].DMDVVSGR.[S], [R].CEEPYLR.[I], [R].TIPEACR.[G]	[R].GPYSNPYSTPYSGPYPAAAPPLSAPNYPTISRPLICR.[F], [R].YPGAYYIFQIK.[S], [R].SCQDINECEHR.[N], [R].QTGPISATLVMTRPIKGPR.[E], [R].QTGPISATLVMTRPIK.[G], [R].QSGQCLDIDECR.[T], [R].SVPADIFQMQATTR.[Y], [R].SVPADIFQMQATTR.[Y], [R].EIQLDLEMITVNTVINFR.[G], [R].EIQLDLEMITVNTVINFR.[G], [R].GDMMCVNQNGGYLCIPR.[T], [R].GDMMCVNQNGGYLCIPR.[T], [R].GDMMCVNQNGGYLCIPR.[T], [R].CMCPAENPGCR.[D], [R].CMCPAENPGCR.[D], [K].CI…
ENPP4	Q9Y6X5	0 (1)	0.29 (1.09)	0.39 (1.11)	0.18 (1.12)	0.29 (1.06)	0.23 (1.11)	0.32 (1.08)	0.00141338	0.000667145	0.161209	0.00810834	0.022417	0.00195946	5	12	5	[K].LLLVSFDGFR.[AW], [K].NYEFPHLQNFIK.[E], [K].KIDDLIGDLVQR.[L], [R].FYYQHNDR.[I], [R].TEVYNK.[L]	[R].IQPIILVADEGWTIVLNESSQK.[L], [K].LLLVSFDGFR.[AW], [K].NCSPHMNVYLK.[E], [K].NYEFPHLQNFIK.[E], [K].IDDLIGDLVQR.[L], [K].KIDDLIGDLVQR.[L], [K].YGPEDKENMSR.[V], [K].LGDHGYDNSLPSMHPFLAAHGPAFHK.[G], [R].FYYQHNDR.[I], [K].NCSPHMNVYLK.[E], [K].YGPEDKENMSR.[V], [R].TEVYNK.[L]
SFRP1	Q8N474	0 (1)	0.31 (0.93)	0.3 (0.94)	0.27 (1)	0.35 (0.9)	0.46 (1.08)	0.24 (0.85)	0.00141338	0.0482133	0.0613859	0.00117229	0.000780346	0.0132345	5	6	5	[R].LCHNVGYK.[K], [K].SEAIIEHLCASEFALR.[M], [K].QQASSWVPLLNK.[N], [K].SQYLLTAIHK.[W], [R].FYTKPPQCVDIPADLR.[L]	[R].LCHNVGYK.[K], [K].SEAIIEHLCASEFALR.[M], [K].QQASSWVPLLNK.[N], [K].SQYLLTAIHK.[W], [R].FYTKPPQCVDIPADLR.[L], [RK].LVLYLK.[DN]
NTNG1	Q9Y2I2	0 (1)	-0.3 (1.04)	0.02 (1.08)	-0.32 (1.1)	-0.45 (0.96)	-0.47 (1.07)	-0.22 (1.02)	0.0014282	0.670392	0.0280204	6.04e-06	0.000191362	0.0238076	5	21	9	[R].LLRPAVGEIFVDELHLAR.[Y], [K].NYQGRPWSPGSYLPIPK.[G], [K].TQIYTEEGK.[V], [R].YFYAISDIK.[V], [K].VWDYMACQPESTDMTK.[Y], [K].CNLHATVCVYDNSK.[L], [R].CLCPAAYTGILCEK.[L], [R].DFFTVTDLR.[I], [R].GQHCELCR.[L]	[K].LTCECEHNTTGPDCGK.[C], [R].LLRPAVGEIFVDELHLAR.[Y], [R].NMASLYGQLDTTKK.[L], [K].NYQGRPWSPGSYLPIPK.[G], [K].TQIYTEEGK.[V], [R].TWQPYQYYATDCLDAFHMDPK.[S], [R].YFYAISDIK.[V], [K].VWDYMACQPESTDMTK.[Y], [K].VWDYMACQPESTDMTK.[Y], [K].VWDYMACQPESTDMTK.[Y], [K].TIELTDNIVITFESGRPDQMILEK.[S], [K].DLSQHTVLEIICTEEYSTGYTTNSK.[I], [K].CNLHATVCVYDNSK.[L], [R].CLCPAAYTGILCEK.[L], [R].DFFTVTDLR.[I], [K].IIHFEIK…
ANXA5	P08758	0 (1)	0.31 (1.18)	0.25 (1.33)	0.21 (1.17)	0.38 (1.11)	0.44 (1.24)	0.24 (1.15)	0.00149408	0.0538015	0.171511	0.000386784	0.000932308	0.0130047	4	16	12	[R].GTVTDFPGFDER.[A], [R].DLLDDLKSELTGK.[F], [R].ETSGNLEQLLLAVVK.[S], [K].GLGTDEESILTLLTSR.[S], [K].GAGTDDHTLIR.[V], [R].QEISAAFK.[T], [K].ALLLLCGEDD.[-], [R].LYDAYELK.[H], [K].GDTSGDYKK.[A], [K].LIVALMKPSR.[L], [K].WGTDEEK.[F], [R].ADAETLR.[K]	[R].GTVTDFPGFDER.[A], [R].SEIDLFNIR.[K], [R].DLLDDLKSELTGK.[F], [R].DPDAGIDEAQVEQDAQALFQAGELK.[W], [R].ETSGNLEQLLLAVVK.[S], [K].GLGTDEESILTLLTSR.[S], [K].GAGTDDHTLIR.[V], [R].QEISAAFK.[T], [K].ALLLLCGEDD.[-], [R].LYDAYELK.[H], [K].VLTEIIASR.[T], [K].GDTSGDYKK.[A], [K].LIVALMKPSR.[L], [K].FITIFGTR.[S], [K].WGTDEEK.[F], [R].ADAETLR.[K]
IGKV4-1	P06312	0 (1)	-0.28 (1.17)	-0.42 (1.35)	-0.25 (1.06)	-0.21 (1.13)	0.03 (1.27)	-0.42 (1.1)	0.00154933	9.49e-05	0.0436928	0.0546064	0.753701	2.77e-05	4	6	5	[K].NYLAWYQQKPGQPPK.[L], [K].SSQSVLYSSNNK.[N], [K].LLIYWASTR.[E], [R].ATINCK.[S], [R].ESGVPDR.[F]	[K].NYLAWYQQKPGQPPKLLIYWASTR.[E], [K].NYLAWYQQKPGQPPK.[L], [K].SSQSVLYSSNNK.[N], [K].LLIYWASTR.[E], [R].ATINCK.[S], [R].ESGVPDR.[F]
IGFBP2	P18065	0 (1)	0.27 (1.02)	0.12 (0.92)	0.18 (1.07)	0.39 (1.03)	0.29 (1.16)	0.25 (0.95)	0.00156006	0.28845	0.092012	0.000108473	0.00355029	0.00707736	4	24	19	[K].HHLGLEEPK.[K], [K].HHLGLEEPKK.[L], [R].GPLEHLYSLHIPNCDK.[H], [R].LAACGPPPVAPPAAVAAVAGGAR.[M], [R].TPCQQELDQVLER.[I], [R].CYPHPGSELPLQALVMGEGTCEK.[R], [R].CYPHPGSELPLQALVMGEGTCEK.[R], [R].DAEYGASPEQVADNGDDHSEGGLVENHVDSTMNMLGGGGSAGR.[K], [R].DAEYGASPEQVADNGDDHSEGGLVENHVDSTMNMLGGGGSAGR.[K], [R].EPGCGCCSVCAR.[L], [R].GDPECHLFYNEQQEAR.[G], [R].GECWCVNPNTGK.[L], [K].HGLYNLK.[Q], [R].EKVTEQHR.[Q], […	[R].MPCAELVREPGCGCCSVCAR.[L], [R].MPCAELVREPGCGCCSVCAR.[L], [K].HHLGLEEPK.[K], [K].HHLGLEEPKK.[L], [R].GPLEHLYSLHIPNCDKHGLYNLK.[Q], [R].GPLEHLYSLHIPNCDK.[H], [R].LEGEACGVYTPR.[C], [R].LAACGPPPVAPPAAVAAVAGGAR.[M], [R].TPCQQELDQVLER.[I], [R].CYPHPGSELPLQALVMGEGTCEK.[R], [R].CYPHPGSELPLQALVMGEGTCEK.[R], [R].DAEYGASPEQVADNGDDHSEGGLVENHVDSTMNMLGGGGSAGR.[K], [R].DAEYGASPEQVADNGDDHSEGGLVENHVDSTMNMLGGGGS…
DLST	P36957	0 (1)	0.25 (0.94)	0.23 (0.9)	0.07 (1.05)	0.34 (0.9)	-0.23 (0.99)	0.48 (0.82)	0.0015872	0.0356448	0.390799	0.000200972	0.0421318	3.18e-08	5	5	2	[K].TPAFAESVTEGDVR.[W], [K].DDLVTVK.[T]	[K].TPAFAESVTEGDVR.[W], [K].AKPAEAPAAAAPK.[A], [K].AVGDTVAEDEVVCEIETDK.[T], [K].DDLVTVK.[T], [K].VEGGTPLFTLR.[K]
HTRA1	Q92743	0 (1)	0.29 (1.19)	0.23 (1.15)	0.32 (1.15)	0.31 (1.24)	0.4 (1.39)	0.24 (1.08)	0.0016655	0.0585763	0.02669	0.0026442	0.0021751	0.00985778	5	32	15	[K].IAPAVVHIELFR.[K], [K].YNFIADVVEK.[I], [K].VTAGISFAIPSDK.[I], [R].SAPLAAGCPDR.[C], [R].DACGCCEVCGAPEGAACGLQEGPCGEGLQCVVPFGVPASATVR.[R], [R].DFPDVISGAYIIEVIPDTPAEAGGLK.[E], [K].ENDVIISINGQSVVSANDVSDVIK.[R], [R].CPPQPEHCEGGR.[A], [R].GACGQGQEDPNSLR.[H], [R].ESTLNMVVR.[R], [R].MMSLTSSK.[A], [K].ADIALIK.[I], [R].MMSLTSSK.[A], [K].IKDVDEK.[A], [R].KIPFSK.[R]	[R].LHRPPVIVLQR.[G], [R].HKYNFIADVVEK.[I], [R].HRDFPDVISGAYIIEVIPDTPAEAGGLK.[E], [R].GNEDIMITVIPEEIDP.[-], [K].IDHQGKLPVLLLGR.[S], [K].IAPAVVHIELFR.[K], [K].YNFIADVVEK.[I], [K].VTAGISFAIPSDK.[I], [R].RGNEDIMITVIPEEIDP.[-], [R].SAPLAAGCPDR.[C], [R].SSELRPGEFVVAIGSPFSLQNTVTTGIVSTTQR.[G], [R].DACGCCEVCGAPEGAACGLQEGPCGEGLQCVVPFGVPASATVR.[R], [R].DFPDVISGAYIIEVIPDTPAEAGGLK.[E], [K].ENDVIISINGQSVVSANDV…
HEPACAM	Q14CZ8	0 (1)	0.25 (1.11)	0.27 (1.2)	0.17 (1.12)	0.27 (1.05)	-0.16 (1.14)	0.45 (1.03)	0.00174138	0.0119702	0.116581	0.00280127	0.380964	1.37e-06	4	6	4	[K].DKDSPETEENPAPEPR.[S], [R].EQDEAGPVEISA.[-], [R].LIHGTVGK.[S], [R].LKPEADTLPR.[S]	[R].DKPVTVVQSIGTEVIGTLRPDYR.[D], [K].DKDSPETEENPAPEPR.[S], [R].EQDEAGPVEISA.[-], [K].DSPETEENPAPEPR.[S], [R].LIHGTVGK.[S], [R].LKPEADTLPR.[S]
IGKV2D-29	A0A075B6S2	0 (1)	-0.25 (0.99)	-0.35 (0.91)	-0.14 (0.97)	-0.26 (1.04)	0.02 (0.99)	-0.38 (0.97)	0.00191898	0.000649948	0.141223	0.0145103	0.989409	1.76e-05	4	1	0		[K].TYLYWYLQKPGQPPQLLIYEVSNR.[F]
ADA2	Q9NZK5	0 (1)	0.36 (1.37)	0.5 (1.57)	0.28 (1.34)	0.33 (1.28)	0.58 (1.47)	0.26 (1.31)	0.00197842	0.00967696	0.0100383	0.023033	0.000159359	0.0355514	6	25	11	[K].LPYFFHAGETDWQGTSIDR.[N], [K].GLSYDFYEVFMGIGGMK.[A], [R].IGHGFALSK.[H], [K].YSTLLESEK.[N], [R].SKDVAVIAESIR.[M], [K].FVETHPEFIGIK.[I], [K].WILLEDYR.[K], [R].SQVFNILR.[M], [R].AHLLLK.[E], [K].EELANER.[L], [R].LVLNTK.[E]	[K].LPYFFHAGETDWQGTSIDR.[N], [R].IKFPTVVAGFDLVGHEDTGHSLHDYK.[E], [K].GLSYDFYEVFMGIGGMK.[A], [K].GLSYDFYEVFMGIGGMK.[A], [K].GLSYDFYEVFMGIGGMK.[A], [R].IGHGFALSK.[H], [K].YSTLLESEK.[N], [R].SKDVAVIAESIR.[M], [K].GAALHLHDIGIVTMDWLVR.[N], [K].GAALHLHDIGIVTMDWLVR.[N], [K].FVETHPEFIGIK.[I], [K].EALMIPAK.[D], [K].QLAMNSIK.[Y], [K].TYQEVAQK.[F], [K].FIADVATK.[-], [K].NTFMEIWK.[K], [K].QLAMNSIK.[Y], [K].W…
GPNMB	Q14956	0 (1)	0.27 (0.92)	0.24 (0.95)	0.23 (0.9)	0.31 (0.91)	0.15 (0.95)	0.33 (0.9)	0.00201558	0.0458392	0.0291905	0.00418507	0.183959	0.000462615	5	9	6	[R].IPDENCQINR.[Y], [R].EHNQLNGWSSDENDWNEK.[L], [K].DVYVVTDQIPVFVTMFQK.[N], [K].EDANGNIVYEK.[N], [R].AYVPIAQVK.[D], [K].LYPVWK.[R]	[R].IPDENCQINR.[Y], [R].EHNQLNGWSSDENDWNEK.[L], [K].DVYVVTDQIPVFVTMFQK.[N], [K].DVYVVTDQIPVFVTMFQK.[N], [K].EDANGNIVYEK.[N], [R].AYVPIAQVK.[D], [R].CQKEDANGNIVYEK.[N], [R].FHDVLGNERPSAYMR.[E], [K].LYPVWK.[R]
RBP4	P02753	0 (1)	-0.25 (0.98)	-0.32 (0.94)	-0.21 (1.05)	-0.24 (0.96)	-0.01 (1.01)	-0.37 (0.94)	0.00209535	0.00439825	0.0992914	0.00832171	0.649141	6.67e-05	4	23	17	[R].LLNNWDVCADMVGTFTDTEDPAK.[F], [R].LLNNWDVCADMVGTFTDTEDPAK.[F], [R].LLNLDGTCADSYSFVFSR.[D], [R].LIVHNGYCDGR.[S], [K].MKYWGVASFLQK.[G], [K].KDPEGLFLQDNIVAEFSVDETGQMSATAK.[G], [K].KDPEGLFLQDNIVAEFSVDETGQMSATAK.[G], [K].GNDDHWIVDTDYDTYAVQYSCR.[L], [K].YWGVASFLQK.[G], [R].QRQEELCLAR.[Q], [R].DPNGLPPEAQK.[I], [K].DPEGLFLQDNIVAEFSVDETGQMSATAK.[G], [K].DPEGLFLQDNIVAEFSVDETGQMSATAK.[G], [R].FSGTWYAMAK.…	[R].LLNNWDVCADMVGTFTDTEDPAKFK.[M], [R].LLNNWDVCADMVGTFTDTEDPAKFK.[M], [R].LLNNWDVCADMVGTFTDTEDPAK.[F], [R].LLNNWDVCADMVGTFTDTEDPAK.[F], [R].LLNLDGTCADSYSFVFSR.[D], [R].LIVHNGYCDGR.[S], [K].MKYWGVASFLQK.[G], [K].MKYWGVASFLQK.[G], [K].KDPEGLFLQDNIVAEFSVDETGQMSATAKGR.[V], [K].KDPEGLFLQDNIVAEFSVDETGQMSATAK.[G], [K].KDPEGLFLQDNIVAEFSVDETGQMSATAK.[G], [K].GNDDHWIVDTDYDTYAVQYSCR.[L], [K].YWGVASFLQK.[G],…
AFM	P43652	0 (1)	-0.25 (1.04)	-0.46 (0.93)	-0.25 (1.2)	-0.15 (1.01)	0.05 (0.96)	-0.4 (1.05)	0.00213452	3.15e-05	0.0692834	0.0859632	0.996149	2.19e-05	3	52	40	[R].NPFVFAPTLLTVAVHFEEVAK.[S], [R].HPDLSIPELLR.[I], [K].HELTDEELQSLFTNFANVVDK.[C], [K].HVCGALLK.[F], [R].GQCIINSNKDDRPK.[D], [R].GQCIINSNK.[D], [K].IAPQLSTEELVSLGEK.[M], [K].ICAMEGLPQK.[H], [K].ICAMEGLPQK.[H], [K].KSDVGFLPPFPTLDPEEK.[C], [K].VMNHICSK.[Q], [R].TINPAVDHCCK.[T], [K].VVHFIYIAILSQK.[F], [R].RHPDLSIPELLR.[I], [K].SDVGFLPPFPTLDPEEK.[C], [K].SCCEEQNKVNCLQTR.[A], [R].DADPDTFFAK.[F], [K].E…	[K].LKHELTDEELQSLFTNFANVVDK.[C], [R].NCCNTENPPGCYR.[Y], [R].NPFVFAPTLLTVAVHFEEVAK.[S], [R].HPDLSIPELLR.[I], [K].HNFSHCCSK.[V], [K].HELTDEELQSLFTNFANVVDK.[C], [K].HVCGALLK.[F], [R].GQCIINSNKDDRPK.[D], [R].GQCIINSNK.[D], [K].IAPQLSTEELVSLGEK.[M], [K].ICAMEGLPQK.[H], [K].ICAMEGLPQK.[H], [K].KSDVGFLPPFPTLDPEEK.[C], [K].VMNHICSK.[Q], [R].TINPAVDHCCK.[T], [K].TYVPPPFSQDLFTFHADMCQSQNEELQR.[K], [K].TYVPP…
WIF1	Q9Y5W5	0 (1)	-0.26 (1.05)	0.01 (1.06)	-0.23 (1.16)	-0.4 (0.96)	-0.39 (1.01)	-0.19 (1.06)	0.00224853	0.90975	0.0611833	3.27e-05	0.00116942	0.0185782	4	11	2	[K].TCQQAECPGGCR.[N], [K].CQCQEGWHGR.[H]	[K].MAPFTHDFR.[K], [K].GIMADPTVNVPLLGTVPHK.[A], [K].GYQGDLCSKPVCEPGCGAHGTCHEPNK.[C], [R].ICECPDGFHGPHCEK.[A], [K].TCQQAECPGGCR.[N], [K].CQCQEGWHGR.[H], [K].CICPPGLEGEQCEISK.[C], [K].ASVVQVGFPCLGK.[Q], [R].VLIGFEEDILIVSEGK.[M], [K].MAPFTHDFR.[K], [R].QHTPSLK.[K]
VTN	P04004	0 (1)	-0.25 (1.11)	-0.51 (1.1)	-0.2 (1.22)	-0.13 (1.03)	0.04 (1.07)	-0.38 (1.1)	0.00234843	6.69e-06	0.125348	0.103655	0.892486	3.71e-05	3	19	14	[R].MDWLVPATCEPIQSVFFFSGDK.[Y], [R].MDWLVPATCEPIQSVFFFSGDK.[Y], [R].GQYCYELDEK.[A], [R].RVDTVDPPYPR.[S], [R].CTEGFNVDKK.[C], [R].FEDGVLDPDYPR.[N], [R].DWHGVPGQVDAAMAGR.[I], [R].DWHGVPGQVDAAMAGR.[I], [R].GDVFTMPEDEYTVYDDGEEK.[N], [R].GDVFTMPEDEYTVYDDGEEK.[N], [K].CQCDELCSYYQSCCTDYTAECKPQVTR.[G], [R].VDTVDPPYPR.[S], [R].CTEGFNVDK.[K], [R].INCQGK.[T]	[R].NISDGFDGIPDNVDAALALPAHSYSGR.[E], [R].IYISGMAPRPSLAK.[K], [R].MDWLVPATCEPIQSVFFFSGDK.[Y], [R].MDWLVPATCEPIQSVFFFSGDK.[Y], [R].GQYCYELDEK.[A], [R].RVDTVDPPYPR.[S], [R].SIAQYWLGCPAPGHL.[-], [R].CTEGFNVDKK.[C], [R].FEDGVLDPDYPR.[N], [R].DWHGVPGQVDAAMAGR.[I], [R].DWHGVPGQVDAAMAGR.[I], [R].GDVFTMPEDEYTVYDDGEEK.[N], [R].GDVFTMPEDEYTVYDDGEEK.[N], [K].CQCDELCSYYQSCCTDYTAECKPQVTR.[G], [R].VDTVDPPYPR.[S…
HK1	P19367	0 (1)	0.29 (1.11)	0.15 (1.11)	0.15 (0.95)	0.44 (1.17)	-0.23 (1.18)	0.54 (0.99)	0.00245237	0.636454	0.356242	8.3e-06	0.0139632	2.17e-08	4	32	12	[R].HIDLVEGDEGR.[M], [K].FLSQIESDR.[L], [K].ASGVEGADVVK.[L], [K].ATDCVGHDVVTLLR.[D], [R].VQVNHEK.[N], [K].QTHNNAVVK.[M], [R].GQISETLK.[T], [R].LSDETLIDIMTR.[F], [K].TVCGVVSR.[R], [K].EGLLFEGR.[I], [R].NILIDFTK.[KR], [K].THPQYSR.[R]	[R].LVDEYSLNAGK.[Q], [R].MCINTEWGAFGDDGSLEDIR.[T], [R].HIDLVEGDEGR.[M], [R].LGVEPSDDDCVSVQHVCTIVSFR.[S], [K].KLPVGFTFSFPCQQSK.[I], [R].KQTHNNAVVK.[M], [R].TTVGVDGSLYK.[T], [R].SANLVAATLGAILNR.[L], [R].DFNPTATVK.[M], [R].AILQQLGLNSTCDDSILVK.[T], [R].GKFNTSDVSAIEK.[N], [K].FLSQIESDR.[L], [K].FNTSDVSAIEK.[N], [K].ASGVEGADVVK.[L], [K].GAAMVTAVAYR.[L], [K].ATDCVGHDVVTLLR.[D], [R].VQVNHEK.[N], [K].QTHN…
CD109	Q6YHK3	0 (1)	0.26 (0.86)	0.2 (0.79)	0.12 (0.96)	0.36 (0.84)	0.27 (0.92)	0.25 (0.84)	0.0025818	0.0882734	0.384369	0.000213939	0.0162746	0.00541415	4	45	22	[R].ISVTQPDSIVGIVAVDK.[S], [R].NNVVITVTQR.[N], [R].IVTLFSDFKPYK.[T], [K].IEFPILEDSSELQLK.[A], [K].KVEYDHGK.[L], [K].VGSPFELVVSGNK.[R], [R].VIHSELQGGNK.[S], [K].RISVFIQTDK.[A], [K].SNGEFWDPGR.[V], [K].ENKDDLNHVDLNVCTSFSGPGR.[S], [R].ADGNQLTLEER.[R], [R].GQLVAVGK.[Q], [K].IPVQLVFK.[N], [K].FLIDTHNR.[L], [K].LSDSWQPR.[S], [K].VKAEPSEK.[V], [R].SYNSEVK.[L], [K].QLTDNLK.[E], [K].AYFLGSK.[S], [K].MEAVQ…	[R].ISVTQPDSIVGIVAVDK.[S], [R].NSLGGFASTQDTTVALK.[A], [R].NNVVITVTQR.[N], [R].IVTLFSDFKPYK.[T], [K].IEFPILEDSSELQLK.[A], [K].KVEYDHGK.[L], [K].VGSPFELVVSGNK.[R], [R].VIHSELQGGNK.[S], [K].YQPNIDVQESIHFLESEFSR.[G], [K].VSNTQDASVSIVDYYEPR.[R], [K].RISVFIQTDK.[A], [K].SNLIQQWLSQQSDLGVISK.[T], [K].SNGEFWDPGR.[V], [K].FEVTLQTPLYCSMNSK.[H], [K].ENKDDLNHVDLNVCTSFSGPGR.[S], [K].DYIDGVYDNAEYAER.[F], [R].ED…
LINGO3	P0C6S8	0 (1)	-0.29 (1.03)	-0.11 (0.99)	-0.29 (0.97)	-0.38 (1.08)	-0.33 (1.04)	-0.27 (1.03)	0.00260972	0.367902	0.0203458	0.000897827	0.00156493	0.0192831	5	10	3	[R].HLAIASLEDQNFR.[R], [R].RLEVGDNDLVFVSR.[R], [R].LLWIVQR.[R]	[R].HLAIASLEDQNFR.[R], [R].VTATAGEDVR.[F], [R].RLEVGDNDLVFVSR.[R], [R].AFAGLLALEELTLER.[C], [R].AEGEPAPTVAWVTPQHRPVTATSAGR.[A], [R].VDGNPLACDCR.[L], [R].CECTVQTR.[A], [R].LTAVPDGIPAETR.[L], [K].TLNFDGR.[L], [R].LLWIVQR.[R]
GPLD1	P80108	0 (1)	-0.23 (1.08)	-0.38 (1.08)	-0.12 (1.04)	-0.21 (1.09)	0.01 (1.15)	-0.34 (1.03)	0.00270851	0.000145213	0.272146	0.0246155	0.494583	0.000176893	4	32	14	[R].IADVTSGLIGGEDGR.[V], [R].TLLLVGSPTWK.[N], [R].FGGVLHLSDLDDDGLDEIIMAAPLR.[I], [K].ETTLGDMTGK.[C], [R].ALEFLQLHNGR.[V], [R].ILEGFQPSGR.[F], [K].HVSSPLASYFLSFPYAR.[L], [K].GAVYVYFGSK.[Q], [K].DLLGIYEK.[L], [R].FGSSLITVR.[S], [K].ETTLGDMTGK.[C], [K].LYPTYSTK.[S], [R].VYVYNGK.[E], [R].WYVPVK.[D]	[K].GIVAAFYSGPSLSDKEK.[L], [R].GVFFSVNSWTPDSMSFIYK.[A], [R].LGHLLHIR.[D], [R].IADVTSGLIGGEDGR.[V], [R].TLLLVGSPTWK.[N], [R].TMFIGGSQLSQK.[H], [K].VAFLTVTLHQGGATR.[M], [R].VYGYFPPNGQSWFTISGDK.[A], [R].VYLIYGNDLGLPPVDLDLDKEAHR.[I], [R].VYLIYGNDLGLPPVDLDLDK.[E], [R].FGGVLHLSDLDDDGLDEIIMAAPLR.[I], [R].FGGVLHLSDLDDDGLDEIIMAAPLR.[I], [R].ELLLEHQDAYQAGIVFPDCFYPSICK.[G], [K].ETTLGDMTGK.[C], [R].ALEFLQLHN…
SERPINA4	P29622	0 (1)	-0.26 (1.1)	-0.5 (0.99)	-0.19 (1.16)	-0.17 (1.1)	0.07 (1.01)	-0.42 (1.1)	0.00274897	8.56e-06	0.183742	0.0893909	0.909684	2.65e-05	3	26	18	[K].IVDLVSELKK.[D], [K].IVDLVSELK.[K], [K].LFHTNFYDTVGTIQLINDHVK.[K], [K].KLELHLPK.[F], [K].IAPANADFAFR.[F], [R].VGSALFLSHNLK.[F], [R].VPMMLQDQEHHWYLHDR.[Y], [R].VPMMLQDQEHHWYLHDR.[Y], [K].WADLSGITK.[Q], [K].DFYVDENTTVR.[V], [R].GFQHLLHTLNLPGHGLETR.[V], [K].ALWEKPFISSR.[T], [R].FYYLIASETPGK.[N], [K].ATLDVDEAGTEAAAATSFAIK.[F], [K].DVLMVLVNYIYFK.[A], [R].LGFTDLFSK.[W], [K].FFSAQTNR.[H], [R].YLPCSVL…	[K].IVDLVSELKK.[D], [K].IVDLVSELK.[K], [K].LFHTNFYDTVGTIQLINDHVK.[K], [K].KLELHLPK.[F], [K].IAPANADFAFR.[F], [R].VGSALFLSHNLK.[F], [R].VPMMLQDQEHHWYLHDR.[Y], [R].VPMMLQDQEHHWYLHDR.[Y], [R].VPMMLQDQEHHWYLHDR.[Y], [K].WADLSGITK.[Q], [K].DFYVDENTTVR.[V], [R].EIEEVLTPEMLMR.[W], [R].GFQHLLHTLNLPGHGLETR.[V], [K].ALWEKPFISSR.[T], [K].FSISGSYVLDQILPR.[L], [K].GDATVFFILPNQGK.[M], [R].FYYLIASETPGK.[N], [K]…
MAMDC2	Q7Z304	0 (1)	0.28 (1.09)	0.09 (1.06)	0.24 (1.03)	0.4 (1.13)	0.4 (1.04)	0.22 (1.11)	0.00334386	0.683954	0.0256072	0.000393293	0.00112558	0.0292259	5	18	7	[R].NVHSILPQDHTFK.[S], [R].RGETPTSYTGPK.[G], [R].SDIAIDDVK.[F], [R].QHQIIFEAIR.[G], [R].FEDESFDR.[L], [R].RGEQSISWLR.[A], [R].GETPTSYTGPK.[G]	[K].LPPPPGECTFEQDECTFTQEK.[R], [R].NVHSILPQDHTFK.[S], [K].MTTGYCIECDFEENHLCGFVNR.[W], [K].KEEDSEESLLWR.[R], [R].RGETPTSYTGPK.[G], [R].SDIAIDDVK.[F], [R].QHQIIFEAIR.[G], [K].EEDSEESLLWR.[R], [R].FEDESFDR.[L], [R].ALIEYSCER.[Q], [R].RGEQSISWLR.[A], [K].FTSQPGYIGR.[L], [R].GETPTSYTGPK.[G], [R].FHYAIYGFLK.[M], [K].VVFMSLCK.[S], [R].LYGPSLPGNLQYCLR.[F], [K].MTTGYCIECDFEENHLCGFVNR.[W], [R].AGDHTTGLGYYL…
BLMH	Q13867	0 (1)	0.1 (0.88)	0.05 (0.8)	0.14 (1.03)	0.12 (0.83)	-0.21 (0.98)	0.25 (0.78)	0.00334927	0.129067	0.0273995	0.00404773	0.00524999	1.54e-08	5	23	12	[K].LNSDPQFVLAQNVGTTHDLLDICLK.[R], [R].NLVHSGATK.[G], [K].ICLVNDPRPQHK.[Y], [K].LGLSDMNLYDHELVFGVSLK.[N], [R].VENSWGEDHGHK.[G], [K].TLYNNQPIDFLKK.[M], [R].AQHVFQHAVPQEGKPITNQK.[S], [R].EHVKPLFNMEDK.[I], [R].MNDILNHK.[M], [K].MVAASIK.[D], [K].MVAASIK.[D], [K].YGVIPK.[K]	[K].LNSDPQFVLAQNVGTTHDLLDICLKR.[A], [K].LNSDPQFVLAQNVGTTHDLLDICLK.[R], [R].NLVHSGATK.[G], [K].LYTVEYLSNMVGGR.[K], [K].ICLVNDPRPQHK.[Y], [K].LGLSDMNLYDHELVFGVSLK.[N], [R].VENSWGEDHGHK.[G], [K].TLYNNQPIDFLKK.[M], [R].VVCICLGNPPETFTWEYR.[D], [R].EHVKPLFNMEDK.[I], [R].AQHVFQHAVPQEGKPITNQK.[S], [R].EHVKPLFNMEDK.[I], [K].IGPITPLEFYR.[E], [R].MNDILNHK.[M], [R].MNDILNHK.[M], [K].KCFPESYTTEATR.[R], [K].TL…
PAPPA2	Q9BXP8	0 (1)	-0.27 (1.03)	-0.1 (0.96)	-0.15 (1.1)	-0.41 (1.02)	-0.25 (1.14)	-0.27 (0.98)	0.00336013	0.505044	0.164294	0.000101273	0.0491774	0.00349951	4	38	11	[K].IGNDHCDPECEHPLTGYDGGDCR.[L], [R].SKESLGEAGIQK.[G], [K].SPPEESNQNGGEGSYR.[E], [K].ESVHLGPLDTFCDIPLTIK.[L], [K].ESLGEAGIQK.[G], [R].AYSSHEDK.[K], [K].VCFNRPGEAR.[A], [R].EKLPILCTK.[E], [R].VGISAVALR.[T], [R].ESCNDPCK.[E], [K].CAITCQR.[G]	[R].LQHEALNEAFSR.[Y], [R].LLLRPEVLAEIPR.[E], [R].MHCYLDLVYQQWTESR.[K], [R].LGEECDDGDLVSGDGCSK.[V], [K].IGNDHCDPECEHPLTGYDGGDCR.[L], [K].LCENLQGECPPPPSELNSVEYK.[C], [K].VCELEEGFNCVGEPSLCYMYEGDGICEPFER.[K], [K].YECKPGYYVAESAEGK.[V], [R].YQPGTWTHVAATYDGR.[H], [K].SELCREPEPTSDTCGFTR.[F], [R].SKESLGEAGIQK.[G], [R].SKPDTEGNAVSLVPPDLTENPAGLR.[G], [K].SPPEESNQNGGEGSYR.[E], [R].DGLCHVECNNMLNDFDDGDCCDPQVAD…
LRRN1	Q6UXK5	0 (1)	-0.23 (1)	-0.08 (1.01)	-0.22 (1.1)	-0.31 (0.93)	-0.47 (1.14)	-0.12 (0.9)	0.00340938	0.468432	0.0242843	0.000882393	1.63e-05	0.117262	4	21	9	[R].YALDNLPELTK.[L], [R].SVPALESLMLNNNALNAIYQK.[T], [K].ELGINNMGELVSVDR.[Y], [R].EATTVDCNDLR.[L], [R].AMAEPEPEIYWVTPIGNK.[I], [K].LEATNNPK.[L], [R].LHLNSNK.[L], [K].TVESLPNLR.[E], [K].IQEGDFK.[N]	[K].VNSNVMTSNLK.[W], [K].VNSNVMTSNLK.[W], [R].YALDNLPELTK.[L], [R].YTCVAQNVQGADTR.[V], [K].QTESHSILVSWK.[V], [R].SVPALESLMLNNNALNAIYQK.[T], [K].ELGINNMGELVSVDR.[Y], [R].EATTVDCNDLR.[L], [R].AMAEPEPEIYWVTPIGNK.[I], [R].AMAEPEPEIYWVTPIGNK.[I], [K].FLDLNKNPIHK.[I], [K].LEATNNPK.[L], [K].IDNPHITYTAR.[V], [R].LKELGINNMGELVSVDR.[Y], [R].LHLNSNK.[L], [K].VPQLALQK.[V], [K].WSSATMK.[I], [K].ITVETLSDK.[Y],…
PTPRN	Q16849	0 (1)	-0.29 (1.08)	0.05 (1.11)	-0.13 (1.08)	-0.53 (1.01)	-0.81 (1.12)	-0.03 (0.97)	0.00350985	0.470183	0.292444	8.5e-07	3.71e-10	0.667312	3	21	16	[R].NPGGVVNVGADIKK.[T], [R].LAAVLAGYGVELR.[Q], [K].SELEAQTGLQILQTGVGQR.[E], [R].QLTPEQLSTLLTLLQLLPK.[G], [K].EGLGDRGEKPASPAVQPDAALQR.[L], [R].GEKPASPAVQPDAALQR.[L], [R].AEDSPEGYEK.[E], [R].AEDSPEGYEKEGLGDR.[G], [K].TMEGPVEGR.[D], [K].KTMEGPVEGR.[D], [R].LPEQGSSSR.[A], [K].TMEGPVEGR.[D], [K].AEAPALFSR.[T], [R].LPQPPVGK.[G], [R].DTAELPAR.[T], [K].KTMEGPVEGR.[D]	[R].NPGGVVNVGADIKK.[T], [R].HNEQNLSLADVTQQAGLVK.[S], [R].LAAVLAGYGVELR.[Q], [R].VSEGSPGMVSVGPLPK.[A], [K].SELEAQTGLQILQTGVGQR.[E], [R].QLTPEQLSTLLTLLQLLPK.[G], [K].EGLGDRGEKPASPAVQPDAALQR.[L], [R].GEKPASPAVQPDAALQR.[L], [K].GIFGDHPGHSYGDLPGPSPAQLFQDSGLLYLAQELPAPSR.[A], [R].AEDSPEGYEK.[E], [R].AEDSPEGYEKEGLGDR.[G], [K].TMEGPVEGR.[D], [R].NPGGVVNVGADIK.[K], [K].KTMEGPVEGR.[D], [R].LPEQGSSSR.[A], [K…
SHISA5	Q8N114	0 (1)	0.26 (0.99)	0.32 (0.88)	0.19 (1)	0.25 (1.04)	-0.19 (0.95)	0.47 (0.94)	0.00364801	0.00525362	0.167423	0.0111337	0.0911254	6.13e-07	4	4	4	[R].GLSLFPESCPDFCCGTCDDQYCCSDVLKK.[F], [R].GLSLFPESCPDFCCGTCDDQYCCSDVLK.[K], [K].KFVWSEER.[C], [K].FVWSEER.[C]	[R].GLSLFPESCPDFCCGTCDDQYCCSDVLKK.[F], [R].GLSLFPESCPDFCCGTCDDQYCCSDVLK.[K], [K].KFVWSEER.[C], [K].FVWSEER.[C]
GC	P02774	0 (1)	-0.21 (1)	-0.35 (0.92)	-0.2 (1.07)	-0.15 (1)	0.13 (0.9)	-0.38 (1)	0.0039142	0.000429792	0.0886734	0.0634482	0.595431	1.78e-05	3	42	34	[K].HLSLLTTLSNR.[V], [K].KELSSFIDK.[G], [K].KELSSFIDKGQELCADYSENTFTEYK.[K], [R].KFPSGTFEQVSQLVK.[E], [K].VMDKYTFELSR.[R], [R].VCSQYAAYGEK.[K], [K].VPTADLEDVLPLAEDITNILSK.[C], [R].RTHLPEVFLSK.[V], [K].SCESNSPFPVHPGTAECCTK.[E], [K].SYLSMVGSCCTSASPTVCFLK.[E], [K].SYLSMVGSCCTSASPTVCFLK.[E], [K].TAMDVFVCTYFMPAAQLPELPDVELPTNK.[D], [K].TAMDVFVCTYFMPAAQLPELPDVELPTNK.[D], [R].THLPEVFLSK.[V], [K].SLGECCDVE…	[K].LPDATPTELAK.[L], [K].NSKFEDCCQEK.[T], [K].HLSLLTTLSNR.[V], [K].KELSSFIDK.[G], [K].KELSSFIDKGQELCADYSENTFTEYK.[K], [R].KFPSGTFEQVSQLVK.[E], [K].LAQKVPTADLEDVLPLAEDITNILSK.[C], [K].VMDKYTFELSR.[R], [R].VCSQYAAYGEK.[K], [K].VCKEFSHLGKEDFTSLSLVLYSR.[K], [K].VPTADLEDVLPLAEDITNILSK.[C], [R].RTHLPEVFLSK.[V], [K].SCESNSPFPVHPGTAECCTK.[E], [K].SYLSMVGSCCTSASPTVCFLK.[E], [K].SYLSMVGSCCTSASPTVCFLK.[E], …
IGHG3	P01860	0 (1)	-0.2 (0.93)	-0.36 (0.92)	-0.23 (0.94)	-0.1 (0.92)	-0.04 (0.95)	-0.28 (0.91)	0.00404093	0.000336765	0.0275021	0.134333	0.369269	0.000550231	4	10	7	[R].TPEVTCVVVDVSHEDPEVQFK.[W], [K].TPLGDTTHTCPR.[C], [K].WYVDGVEVHNAK.[T], [R].WQQGNIFSCSVMHEALHNR.[F], [K].GFYPSDIAVEWESSGQPENNYNTTPPMLDSDGSFFLYSK.[L], [R].CPAPELLGGPSVFLFPPKPK.[D], [K].SCDTPPPCPR.[C]	[R].VELKTPLGDTTHTCPR.[C], [R].TPEVTCVVVDVSHEDPEVQFK.[W], [K].TPLGDTTHTCPR.[C], [K].WYVDGVEVHNAK.[T], [R].WQQGNIFSCSVMHEALHNR.[F], [R].WQQGNIFSCSVMHEALHNR.[F], [K].GFYPSDIAVEWESSGQPENNYNTTPPMLDSDGSFFLYSK.[L], [R].CPAPELLGGPSVFLFPPKPK.[D], [K].SCDTPPPCPR.[C], [K].RVELKTPLGDTTHTCPR.[C]
IGHV5-51	A0A0C4DH38	0 (1)	-0.29 (1.19)	-0.53 (1.16)	-0.25 (1.11)	-0.19 (1.23)	-0.06 (1.17)	-0.4 (1.18)	0.00407319	0.000207842	0.0343003	0.141809	0.768411	0.000145582	4	4	4	[R].YSPSFQGQVTISADK.[S], [K].GLEWMGIIYPGDSDTR.[Y], [K].GLEWMGIIYPGDSDTR.[Y], [K].KPGESLK.[I]	[R].YSPSFQGQVTISADK.[S], [K].GLEWMGIIYPGDSDTR.[Y], [K].GLEWMGIIYPGDSDTR.[Y], [K].KPGESLK.[I]
FCGR3A	P08637	0 (1)	0.24 (0.96)	0.04 (1.01)	0.24 (0.89)	0.34 (0.95)	0.15 (0.85)	0.28 (1)	0.00414498	0.697618	0.0413068	0.000380375	0.325943	0.000685386	4	5	2	[K].AVVFLEPQWYR.[V], [R].KYFHHNSDFYIPK.[A]	[R].VLEKDSVTLK.[C], [K].AVVFLEPQWYR.[V], [R].KYFHHNSDFYIPK.[A], [K].YFHHNSDFYIPK.[A], [R].GLFGSK.[N]
SPRING1	Q9H741	0 (1)	-0.2 (1.01)	-0.04 (0.88)	-0.08 (0.95)	-0.34 (1.08)	-0.45 (0.91)	-0.08 (1.03)	0.00419791	0.30832	0.366246	0.000122578	3.69e-06	0.195774	3	10	7	[R].NLLQVHDHNQPIPWK.[V], [K].HLITDELGYVCER.[K], [R].TSSQSVQHENTYRDPIAK.[Y], [K].DLLVNGCCNVNVPSTK.[Q], [R].AAVAFQNLFMAVEDHFELCLAK.[C], [R].AAVAFQNLFMAVEDHFELCLAK.[C], [R].NSIQGK.[H]	[R].NLLQVHDHNQPIPWK.[V], [K].HLITDELGYVCER.[K], [R].KDLLVNGCCNVNVPSTK.[Q], [R].TSSQSVQHENTYRDPIAK.[Y], [K].QYCCDGCWPNGCCSAYEYCVSCCLQPNK.[Q], [K].DLLVNGCCNVNVPSTK.[Q], [R].AAVAFQNLFMAVEDHFELCLAK.[C], [R].AAVAFQNLFMAVEDHFELCLAK.[C], [R].TSSQSVQHENTYR.[D], [R].NSIQGK.[H]
CD5L	O43866	0 (1)	-0.14 (1.37)	-0.27 (1.41)	-0.21 (1.13)	-0.03 (1.45)	-0.11 (1.48)	-0.15 (1.31)	0.0043261	0.0003085	0.0548005	0.106104	0.0249487	0.00799585	4	19	10	[R].LVGGDNLCSGR.[L], [K].NTCNHDEDTWVECEDPFDLR.[L], [K].GQWGTVCDDGWDIKDVAVLCR.[E], [K].GVWGSVCDDNWGEKEDQVVCK.[Q], [R].ELGCGAASGTPSGILYEPPAEK.[E], [R].EATLQDCPSGPWGK.[N], [R].FWGFHDCTHQEDVAVICSG.[-], [K].CYGPGVGR.[I], [K].QLGCGK.[S], [R].LVGGLHR.[C]	[R].LVGGDNLCSGR.[L], [K].NTCNHDEDTWVECEDPFDLR.[L], [K].HQNQWYTVCQTGWSLR.[A], [K].GQWGTVCDDGWDIKDVAVLCR.[E], [K].GVWGSVCDDNWGEKEDQVVCK.[Q], [R].KPIWLSQMSCSGR.[E], [R].LADGPGHCK.[G], [R].CSGEEQSLEQCQHR.[F], [R].ELGCGAASGTPSGILYEPPAEK.[E], [R].EATLQDCPSGPWGK.[N], [R].FWGFHDCTHQEDVAVICSG.[-], [R].KPIWLSQMSCSGR.[E], [K].CYGPGVGR.[I], [K].GQWGTVCDDGWDIK.[D], [K].QLGCGK.[S], [K].EDQVVCK.[Q], [R].LVGGLHR…
KNG1	P01042	0 (1)	-0.25 (1.1)	-0.38 (1.01)	-0.22 (1.22)	-0.19 (1.07)	0.01 (1.08)	-0.37 (1.09)	0.00437421	0.00039855	0.139648	0.055162	0.764725	0.000166891	3	49	36	[K].IYPTVNCQPLGMISLMK.[R], [K].IYPTVNCQPLGMISLMK.[R], [K].IYPTVNCQPLGMISLMK.[R], [K].LDDDLEHQGGHVLDHGHK.[H], [K].LGQSLDCNAEVYVVPWEK.[K], [K].LGQSLDCNAEVYVVPWEKK.[I], [K].KIYPTVNCQPLGMISLMK.[R], [K].KIYPTVNCQPLGMISLMK.[R], [K].KLGQSLDCNAEVYVVPWEK.[K], [R].KHNLGHGHK.[H], [R].IASFSQNCDIYPGKDFVQPPTK.[I], [R].IASFSQNCDIYPGK.[D], [K].KYNSQNQSNNQFVLYR.[I], [K].TVGSDTFYSFK.[Y], [K].TWQDCEYKDAAK.[A], [K].…	[K].IYPTVNCQPLGMISLMK.[R], [K].IYPTVNCQPLGMISLMK.[R], [K].IYPTVNCQPLGMISLMK.[R], [K].HNLGHGHKHER.[D], [K].LDDDLEHQGGHVLDHGHK.[H], [K].LGQSLDCNAEVYVVPWEK.[K], [K].LGQSLDCNAEVYVVPWEKK.[I], [K].KIYPTVNCQPLGMISLMK.[R], [K].KIYPTVNCQPLGMISLMK.[R], [K].KIYPTVNCQPLGMISLMK.[R], [K].KLGQSLDCNAEVYVVPWEK.[K], [R].KHNLGHGHKHER.[D], [R].KHNLGHGHK.[H], [R].IASFSQNCDIYPGKDFVQPPTK.[I], [R].IASFSQNCDIYPGK.[D], [K…
METRNL	Q641Q3	0 (1)	-0.26 (0.99)	-0.42 (0.91)	-0.26 (1.04)	-0.19 (1.01)	0 (0.95)	-0.39 (0.99)	0.00442281	0.000119979	0.0775041	0.121143	0.857302	5.46e-05	3	12	6	[R].VFEPVPEGDGHWQGR.[V], [R].TTGFQYELVR.[R], [R].GLNPCEVGTD.[-], [R].LLVPDGDGRPGR.[V], [K].EVEQVYLR.[C], [R].KEVEQVYLR.[C]	[R].GSIQQVTHEPER.[Q], [K].GSGLTHEAHR.[K], [R].VFEPVPEGDGHWQGR.[V], [R].TTGFQYELVR.[R], [R].VQCFGLEQGGLFVEATPQQDIGR.[R], [R].QDSAIHLR.[V], [R].SFTDSSGANIYLEK.[T], [R].ASDLHELSAPCRPCSDTEVLLAVCTSDFAVR.[G], [R].GLNPCEVGTD.[-], [R].LLVPDGDGRPGR.[V], [K].EVEQVYLR.[C], [R].KEVEQVYLR.[C]
SNED1	Q8TER0	0 (1)	-0.19 (0.95)	-0.27 (0.92)	-0.1 (0.94)	-0.2 (0.98)	-0.07 (1)	-0.25 (0.93)	0.00442281	0.0030691	0.210121	0.0162202	0.399602	0.000566014	4	45	18	[K].NDISRPAVLLAR.[T], [R].LGAVALYACDR.[G], [K].VGYTGEDCAK.[E], [K].QDDGGSGLRPLSVPFPFFGAEHSGLYVNNNGIISFLK.[E], [R].SSHQLQALAAGR.[A], [R].SPCVNGGTCEDR.[D], [R].CQCPAGFGGPTCETAQSPCDTK.[E], [K].ESCESTSLK.[K], [R].CQAEVDCGPPEEVK.[H], [R].ERVPDDCECR.[N], [R].RCELACIK.[V], [R].CELACIK.[V], [R].FSELVDGR.[G], [R].AGDVYYR.[E], [R].EATDPAMLR.[R], [R].IDDAQVR.[V], [K].LASYTVR.[D], [R].ATEDVR.[H]	[K].NDISRPAVLLAR.[T], [R].LGAVALYACDR.[G], [K].VGYTGEDCAK.[E], [R].VAGYLCLCSTGYEGAHCELER.[D], [R].VCQPHGVWSEPPQCLEIDECR.[S], [R].YTIQLTTLSGLR.[G], [R].YQLSVIAVQSTELGPQHSEPAHLYIITSPR.[D], [R].VSLALQLPEHGSK.[D], [R].RCQAEVDCGPPEEVK.[H], [K].QDDGGSGLRPLSVPFPFFGAEHSGLYVNNNGIISFLK.[E], [R].QMLDGYAVTYVSSDGSYR.[R], [R].TADMAEVETTTNVGVPGR.[W], [R].SQPTASAQLENMEEAPK.[R], [R].SSHQLQALAAGR.[A], [R].SPCVNGGT…
MET	P08581	0 (1)	-0.27 (1.02)	-0.09 (1.03)	-0.16 (0.94)	-0.42 (1.03)	-0.54 (0.98)	-0.14 (1.01)	0.00453573	0.572812	0.257109	8.14e-05	2.21e-06	0.230403	3	24	12	[R].MVINVHEAGR.[N], [K].GNDIDPEAVKGEVLK.[V], [K].GNDIDPEAVK.[G], [K].YVHAFESNNFIYFLTVQR.[E], [R].QIGASLNDDILFGVFAQSKPDSAEPMDR.[S], [K].SVSNSILECYTPAQTISTEFAVK.[L], [K].TGPVLEHPDCFPCQDCSSK.[A], [R].EDPIVYEIHPTK.[S], [K].AFFMLDGILSK.[Y], [R].ETSIFSYR.[E], [R].HISIGGK.[T], [K].LKIDLANR.[E]	[R].MVINVHEAGR.[N], [R].HFQSCSQCLSAPPFVQCGWCHDK.[C], [K].GNDIDPEAVKGEVLK.[V], [K].GNDIDPEAVK.[G], [K].YVHAFESNNFIYFLTVQR.[E], [K].SCENIHLHSEAVLCTVPNDLLK.[L], [R].QIGASLNDDILFGVFAQSKPDSAEPMDR.[S], [K].SVSNSILECYTPAQTISTEFAVK.[L], [K].TGPVLEHPDCFPCQDCSSK.[A], [R].SNSEIICCTTPSLQQLNLQLPLK.[T], [K].EVFNILQAAYVSKPGAQLAR.[Q], [R].EDPIVYEIHPTK.[S], [K].GDLTIANLGTSEGR.[F], [K].AFFMLDGILSK.[Y], [K].YVNDFFN…
SERPINF2	P08697	0 (1)	-0.25 (1.04)	-0.43 (0.97)	-0.23 (1.14)	-0.17 (1.02)	0.06 (0.97)	-0.4 (1.04)	0.00456436	9.33e-05	0.120378	0.10478	0.761045	4.26e-05	3	28	23	[R].LQQVLHAGSGPCLPHLLSR.[L], [K].LVPPMEEDYPQFGSPK.[-], [K].LVPPMEEDYPQFGSPK.[-], [K].HQMDLVATLSQLGLQELFQAPDLR.[G], [R].LCQDLGPGAFR.[L], [K].LGNQEPGGQTALK.[S], [R].WFLLEQPEIQVAHFPFK.[N], [K].QEDDLANINQWVK.[E], [R].ELKEQQDSPGNK.[D], [R].DSFHLDEQFTVPVEMMQAR.[T], [R].DSFHLDEQFTVPVEMMQAR.[T], [R].DSFHLDEQFTVPVEMMQAR.[T], [K].EDFLEQSEQLFGAKPVSLTGK.[Q], [K].EQQDSPGNKDFLQSLK.[G], [K].GFPIKEDFLEQSEQLFGAKP…	[R].LQQVLHAGSGPCLPHLLSR.[L], [K].LVPPMEEDYPQFGSPK.[-], [K].LVPPMEEDYPQFGSPK.[-], [K].HQMDLVATLSQLGLQELFQAPDLR.[G], [K].HQMDLVATLSQLGLQELFQAPDLR.[G], [R].LCQDLGPGAFR.[L], [K].LGNQEPGGQTALK.[S], [R].WFLLEQPEIQVAHFPFK.[N], [K].QEDDLANINQWVK.[E], [R].QLTSGPNQEQVSPLTLLK.[L], [K].SPPGVCSRDPTPEQTHR.[L], [R].ELKEQQDSPGNKDFLQSLK.[G], [R].ELKEQQDSPGNK.[D], [R].DSFHLDEQFTVPVEMMQAR.[T], [R].DSFHLDEQFTVPVEMMQ…
SYT1	P21579	0 (1)	0.24 (1.07)	0.25 (0.96)	0.28 (1.16)	0.21 (1.07)	-0.3 (1.06)	0.49 (0.97)	0.00459316	0.0332151	0.00875877	0.0381484	0.0136841	9.68e-08	6	10	5	[K].HDIIGEFK.[V], [K].VPMNTVDFGHVTEEWR.[D], [K].DDDAETGLTDGEEKEEPKEEEK.[L], [K].VPYSELGGK.[T], [K].EDAFSK.[L]	[K].HDIIGEFK.[V], [R].KTLNPVFNEQFTFK.[V], [K].TLVMAVYDFDR.[F], [K].VPMNTVDFGHVTEEWR.[D], [K].DDDAETGLTDGEEKEEPKEEEK.[L], [K].VPYSELGGK.[T], [R].DLQSAEKEEQEK.[L], [K].FMNELHK.[I], [K].TLNPVFNEQFTFK.[V], [K].EDAFSK.[L]
ENPP5	Q9UJA9	0 (1)	0.23 (1.03)	0.23 (1.08)	0.24 (1.13)	0.23 (0.95)	-0.24 (0.96)	0.46 (0.98)	0.00468055	0.0227409	0.0668528	0.0144749	0.0307622	2.62e-07	5	16	5	[R].LIELDQYLDKDHYTLIDQSPVAAILPK.[E], [K].LGYLIQMLK.[K], [K].VLLVSFDGFR.[W], [K].QVTNVFITK.[T], [R].WDYLYK.[V]	[R].LIELDQYLDKDHYTLIDQSPVAAILPK.[E], [K].LGYLIQMLK.[K], [K].LGYLIQMLK.[K], [K].VLLVSFDGFR.[W], [K].VPTPHFHYIMK.[Y], [K].SDDFLLGNHGYDNALADMHPIFLAHGPAFR.[K], [R].AGHTSGAAMWPGTDVK.[I], [R].AGHTSGAAMWPGTDVK.[I], [K].QVTNVFITK.[T], [K].SFSLDHMNIYDSK.[F], [K].SFSLDHMNIYDSK.[F], [K].LGYLIQMLKK.[A], [K].LGYLIQMLKK.[A], [K].IIEWFTSK.[E], [R].WDYLYK.[V], [K].YGVHVK.[Q]
LILRA2	Q8N149	0 (1)	0.21 (1.09)	0.13 (1.12)	0.14 (1.21)	0.28 (1.01)	-0.1 (1.25)	0.36 (0.97)	0.00494409	0.15913	0.0589905	0.00352838	0.880096	7.21e-05	3	10	4	[R].GQFHTFLLTK.[E], [R].SEHQAQQNQAEFR.[M], [K].EGEDEHPQR.[L], [R].LNSHSHAR.[G]	[K].NGQFPIPSITWEHAGR.[Y], [R].MGPVTSAHVGTYR.[C], [R].MGPVTSAHVGTYR.[C], [R].GQFHTFLLTK.[E], [R].SEHQAQQNQAEFR.[M], [R].CQGSLQAEEYHLYR.[E], [K].EGEDEHPQR.[L], [R].LNSHSHAR.[G], [R].GWSWAIFSVGPVSPSR.[R], [K].EGAGHPPLHLR.[S]
IGHV3-15	A0A0B4J1V0	0 (1)	-0.25 (1.04)	-0.39 (1)	-0.2 (1.01)	-0.21 (1.07)	0.04 (1.05)	-0.4 (1.01)	0.00502965	0.00112477	0.11864	0.049506	0.758289	5.08e-05	4	8	6	[K].NTLYLQMNSLK.[T], [K].NTLYLQMNSLK.[T], [K].TDGGTTDYAAPVK.[G], [K].SKTDGGTTDYAAPVK.[G], [R].DDSKNTLYLQMNSLK.[T], [R].DDSKNTLYLQMNSLK.[T]	[K].NTLYLQMNSLK.[T], [K].NTLYLQMNSLK.[T], [K].TDGGTTDYAAPVK.[G], [K].SKTDGGTTDYAAPVK.[G], [R].DDSKNTLYLQMNSLK.[T], [R].DDSKNTLYLQMNSLK.[T], [K].TDGGTTDYAAPVKGR.[F], [R].LSCAASGFTFSNAWMSWVR.[Q]
PON1	P27169	0 (1)	-0.2 (1.04)	-0.37 (1)	-0.19 (1.07)	-0.11 (1.04)	0.01 (1.07)	-0.29 (1.01)	0.00515649	0.000134727	0.109921	0.113728	0.662217	0.000303219	3	17	14	[R].IQNILTEEPK.[V], [K].IFFYDSENPPASEVLR.[I], [K].YVYIAELLAHK.[I], [R].VVAEGFDFANGINISPDGK.[Y], [K].SLDFNTLVDNISVDPETGDLWVGCHPNGMK.[I], [K].SLDFNTLVDNISVDPETGDLWVGCHPNGMK.[I], [K].SFNPNSPGK.[I], [R].EVQPVELPNCNLVK.[G], [K].FDVSSFNPHGISTFTDEDNAMYLLVVNHPDAK.[S], [K].FDVSSFNPHGISTFTDEDNAMYLLVVNHPDAK.[S], [K].GIETGSEDLEILPNGLAFISSGLK.[Y], [R].NHQSSYQTR.[L], [K].IHVYEK.[H], [K].SLLHIK.[TL]	[R].IQNILTEEPK.[V], [K].ILLMDLNEEDPTVLELGITGSK.[F], [K].ILLMDLNEEDPTVLELGITGSK.[F], [K].IFFYDSENPPASEVLR.[I], [K].YVYIAELLAHK.[I], [K].VTQVYAENGTVLQGSTVASVYK.[G], [R].VVAEGFDFANGINISPDGK.[Y], [K].SLDFNTLVDNISVDPETGDLWVGCHPNGMK.[I], [K].SLDFNTLVDNISVDPETGDLWVGCHPNGMK.[I], [K].SFNPNSPGK.[I], [R].EVQPVELPNCNLVK.[G], [K].FDVSSFNPHGISTFTDEDNAMYLLVVNHPDAK.[S], [K].FDVSSFNPHGISTFTDEDNAMYLLVVNHPDAK.[S], …
CHST7	Q9NS84	0 (1)	0.23 (1.07)	0.27 (1.12)	0.25 (1.13)	0.2 (1.02)	-0.34 (1.22)	0.5 (0.88)	0.00518059	0.00943933	0.0351799	0.0426086	0.0157453	1.52e-07	6	7	3	[R].SGEEGDAEQPR.[E], [R].AAEEGGANQSPR.[F], [R].EGETPLEMDADGAT.[-]	[R].SGEEGDAEQPR.[E], [R].AAEEGGANQSPR.[F], [R].AEVGLVEDTACER.[S], [K].GAEHCPGLQR.[S], [R].EGETPLEMDADGAT.[-], [R].EGETPLEMDADGAT.[-], [R].LLDLGVLVPLLR.[D]
IGHV4-39	P01824	0 (1)	-0.25 (1.11)	-0.31 (1.14)	-0.22 (1.07)	-0.24 (1.13)	0.03 (0.99)	-0.39 (1.15)	0.00534389	0.0050714	0.127527	0.0255863	0.997111	0.000118199	4	1	0		[K].GLEWIGSIYYSGSTYYNPSLK.[S]
STX12	Q86Y82	0 (1)	0.22 (0.95)	0.2 (0.94)	0.19 (0.99)	0.25 (0.94)	-0.35 (0.88)	0.5 (0.86)	0.00535217	0.114968	0.0379352	0.00789988	0.00102035	9.71e-09	5	6	3	[R].ISQATAQIK.[N], [K].NLMSQLGTK.[Q], [R].NPGPSGPQLR.[D]	[R].ISQATAQIK.[N], [R].LMNDFSAALNNFQAVQR.[R], [K].NLMSQLGTK.[Q], [R].LMNDFSAALNNFQAVQR.[R], [R].NPGPSGPQLR.[D], [K].NLMSQLGTK.[Q]
IGKC	P01834	0 (1)	-0.24 (1.1)	-0.27 (1.19)	-0.2 (1.01)	-0.25 (1.11)	0.07 (1.13)	-0.39 (1.06)	0.00565829	0.00539415	0.142016	0.024728	0.728176	5.77e-05	4	3	2	[R].TVAAPSVFIFPPSDEQLK.[S], [-].RTVAAPSVFIFPPSDEQLK.[S]	[R].TVAAPSVFIFPPSDEQLKSGTASVVCLLNNFYPR.[E], [R].TVAAPSVFIFPPSDEQLK.[S], [-].RTVAAPSVFIFPPSDEQLK.[S]
IGFBP4	P22692	0 (1)	0.25 (1.05)	0.22 (1.09)	0.25 (1.04)	0.26 (1.03)	0.13 (1.15)	0.3 (0.99)	0.00579043	0.0466194	0.0328361	0.020273	0.271078	0.00147846	5	13	6	[K].QCHPALDGQR.[G], [R].EDARPVPQGSCQSELHR.[A], [K].GELDCHQLADSFR.[E], [K].GELDCHQLADSFRE.[-], [K].LPGGLEPK.[G], [R].NGNFHPK.[Q]	[K].QCHPALDGQR.[G], [R].THEDLYIIPIPNCDR.[N], [R].CRPPVGCEELVREPGCGCCATCALGLGMPCGVYTPR.[C], [R].CRPPVGCEELVR.[E], [K].DEGDHPNNSFSPCSAHDR.[R], [R].EPGCGCCATCALGLGMPCGVYTPR.[C], [R].EDARPVPQGSCQSELHR.[A], [K].GELDCHQLADSFR.[E], [K].GELDCHQLADSFRE.[-], [K].LPGGLEPK.[G], [R].NGNFHPK.[Q], [R].LAASQSR.[T], [K].CWCVDRK.[T]
IGHG2	P01859	0 (1)	-0.24 (1.06)	-0.29 (1.1)	-0.18 (1.04)	-0.25 (1.06)	0.1 (1.02)	-0.41 (1.05)	0.00592535	0.00328909	0.203282	0.0250683	0.327729	1.28e-05	4	18	12	[K].TTPPMLDSDGSFFLYSK.[L], [K].TTPPMLDSDGSFFLYSK.[L], [K].VSNKGLPAPIEKTISK.[T], [K].VSNKGLPAPIEK.[T], [R].VVSVLTVVHQDWLNGK.[E], [K].GFYPSDISVEWESNGQPENNYK.[T], [K].CCVECPPCPAPPVAGPSVFLFPPKPKDTLMISR.[T], [K].CCVECPPCPAPPVAGPSVFLFPPKPK.[D], [R].EEQFNSTFR.[V], [K].GLPAPIEK.[T], [K].VDKTVERK.[C], [K].VDKTVER.[K]	[R].KCCVECPPCPAPPVAGPSVFLFPPKPK.[D], [R].TPEVTCVVVDVSHEDPEVQFNWYVDGVEVHNAK.[T], [K].TTPPMLDSDGSFFLYSKLTVDKSR.[W], [K].TTPPMLDSDGSFFLYSKLTVDKSR.[W], [K].TTPPMLDSDGSFFLYSK.[L], [K].TTPPMLDSDGSFFLYSK.[L], [K].VSNKGLPAPIEKTISK.[T], [K].VSNKGLPAPIEK.[T], [R].VVSVLTVVHQDWLNGKEYK.[C], [R].VVSVLTVVHQDWLNGK.[E], [K].GFYPSDISVEWESNGQPENNYK.[T], [K].CCVECPPCPAPPVAGPSVFLFPPKPKDTLMISR.[T], [K].CCVECPPCPAPPVAG…
IGLV1-47	P01703	0 (1)	-0.25 (1.06)	-0.44 (1.07)	-0.2 (1.08)	-0.18 (1.04)	-0.02 (1.08)	-0.36 (1.04)	0.00605382	0.000824971	0.0414526	0.129151	0.799009	0.00026724	4	3	2	[K].LLIYGNSNRPSGVPDR.[F], [R].VTISCTGSSSNIGAGYDVHWYQQLPGTAPK.[L]	[K].LLIYGNSNRPSGVPDR.[F], [R].VTISCTGSSSNIGAGYDVHWYQQLPGTAPK.[L], [K].LLIYGNSNRPSGVPDRFSGSK.[S]
PRAP1	Q96NZ9	0 (1)	-0.22 (1.01)	-0.31 (1.06)	-0.16 (0.96)	-0.2 (1.01)	0.28 (1.03)	-0.46 (0.91)	0.00625124	0.00338103	0.198644	0.0273189	0.0230644	3.71e-07	5	6	6	[R].LWVMPNHQVLLGPEEDQDHIYHPQ.[-], [R].LWVMPNHQVLLGPEEDQDHIYHPQ.[-], [K].HWPSEQDPEK.[A], [R].VVEPPEKDDQLVVLFPVQKPK.[L], [K].LLTTEEKPR.[G], [R].GPILPGTK.[A]	[R].LWVMPNHQVLLGPEEDQDHIYHPQ.[-], [R].LWVMPNHQVLLGPEEDQDHIYHPQ.[-], [K].HWPSEQDPEK.[A], [R].VVEPPEKDDQLVVLFPVQKPK.[L], [K].LLTTEEKPR.[G], [R].GPILPGTK.[A]
PDGFA	P04085	0 (1)	0.16 (0.96)	0.15 (0.87)	0.01 (0.96)	0.23 (1)	-0.09 (0.92)	0.28 (0.96)	0.00627034	0.0340489	0.75363	0.00100362	0.914469	0.000124373	4	8	4	[R].LLEIDSVGSEDSLDTSLR.[A], [R].SIEEAVPAVCK.[T], [R].TVIYEIPR.[S], [R].SQIHSIR.[D]	[R].LLEIDSVGSEDSLDTSLR.[A], [R].LEEHLECACATTSLNPDYR.[E], [R].SIEEAVPAVCK.[T], [R].SQVDPTSANFLIWPPCVEVK.[R], [R].CTGCCNTSSVK.[C], [R].AHGVHATK.[H], [R].TVIYEIPR.[S], [R].SQIHSIR.[D]
CDH9	Q9ULB4	0 (1)	-0.24 (1.01)	0.07 (0.99)	-0.22 (1.05)	-0.42 (0.97)	-0.65 (1.05)	-0.05 (0.93)	0.00636664	0.458865	0.130106	1.53e-05	4.17e-08	0.538031	3	13	7	[K].LHTDQDKGDGNLK.[Y], [K].IHDINDNEPK.[F], [K].YILTGDGAGSLFVIDENTGDIHAAK.[K], [K].VVYSILQGQPYFSVDPESGIIK.[T], [R].QVEPESEFIIK.[I], [K].DTAVVK.[I], [K].DNTAGIMTR.[K]	[K].ISVEDIDEPPVFTK.[V], [K].LHTDQDKGDGNLK.[Y], [K].IHDINDNEPK.[F], [K].YILTGDGAGSLFVIDENTGDIHAAK.[K], [K].VVYSILQGQPYFSVDPESGIIK.[T], [R].QVEPESEFIIK.[I], [R].FLHLGPFK.[D], [K].DNTAGIMTR.[K], [K].LHTDQDK.[G], [R].VDASNTHPDPR.[F], [R].FPQSTYQFNSPESVPLGTHLGR.[I], [K].DTAVVK.[I], [K].DNTAGIMTR.[K]
IDH1	O75874	0 (1)	0.27 (1.2)	0.04 (0.91)	0.36 (1.21)	0.35 (1.31)	0.23 (1.47)	0.29 (1.05)	0.00654333	0.677682	0.019721	0.00191525	0.313038	0.00149268	4	20	8	[K].LIFPYVELDLHSYDLGIENR.[D], [K].TVEAEAAHGTVTR.[H], [K].CATITPDEK.[R], [K].VEITYTPSDGTQK.[V], [R].DATNDQVTK.[D], [R].NILGGTVFR.[E], [K].DLAACIK.[G], [K].IWYEHR.[L]	[R].LIDDMVAQAMK.[S], [K].LIFPYVELDLHSYDLGIENR.[D], [R].LVSGWVKPIIIGR.[H], [K].TVEAEAAHGTVTR.[H], [K].CATITPDEK.[R], [K].VEITYTPSDGTQK.[V], [R].DATNDQVTK.[D], [R].FKDIFQEIYDK.[Q], [R].NILGGTVFR.[E], [R].IIWELIK.[E], [K].DLAACIK.[G], [K].SQFEAQK.[I], [K].GWPLYLSTK.[N], [K].SEGGFIWACK.[N], [K].DIFQEIYDK.[Q], [K].KHNVGVK.[C], [R].HAYGDQYR.[A], [K].HNVGVK.[C], [K].IWYEHR.[L], [R].EAIICK.[N]
ACAN	P16112	0 (1)	0.22 (1.03)	0.33 (1.05)	0.15 (1.17)	0.19 (0.96)	0.2 (1.12)	0.22 (0.99)	0.00672441	0.00647671	0.233348	0.0188038	0.107696	0.00482082	4	25	10	[R].LEGEVFFATR.[L], [R].TPCVGDKDSSPGVR.[T], [K].CYAGWLADGSLR.[Y], [R].EGCYGDKDEFPGVR.[T], [K].GEWNDVPCNYHLPFTCK.[K], [K].ARPNCGGNLLGVR.[T], [K].EVVLLVATEGR.[V], [R].VNSAYQDK.[V], [K].GIVFHYR.[A], [R].YTLDFDR.[A]	[K].GTVACGEPPVVEHAR.[T], [R].LEGEVFFATR.[L], [K].KGTVACGEPPVVEHAR.[T], [R].TPCVGDKDSSPGVR.[T], [R].TYGVRPSTETYDVYCFVDR.[L], [R].TGAVIASPEQLQAAYEAGYEQCDAGWLR.[D], [K].CYAGWLADGSLR.[Y], [R].EGCYGDKDEFPGVR.[T], [K].EKEVVLLVATEGR.[V], [K].DRYEINSLVR.[Y], [K].GEWNDVPCNYHLPFTCK.[K], [R].CEVMHGIEDSEATLEVVVK.[G], [R].CEVMHGIEDSEATLEVVVK.[G], [K].FTFQEAANECR.[R], [K].ARPNCGGNLLGVR.[T], [R].YQCTEGFVQR.[H],…
CDH10	Q9Y6N8	0 (1)	-0.27 (1.08)	0.06 (1.05)	-0.34 (1.17)	-0.4 (1.02)	-0.7 (1.26)	-0.06 (0.92)	0.00679604	0.418425	0.0258012	9.7e-05	2.58e-07	0.437297	4	20	15	[K].ISIEDVDEPPVFSR.[S], [R].IIDGDGTDMFDIVTEKDTQEGIITVK.[K], [R].IIDGDGTDMFDIVTEKDTQEGIITVK.[K], [R].IIDGDGTDMFDIVTEK.[D], [R].IIDGDGTDMFDIVTEK.[D], [K].LHSDQDKGDGSLK.[Y], [K].VEAENTHVDPR.[F], [R].TLRPVEPESEFVIK.[I], [K].YILSGDGAGTLFIIDEK.[T], [R].DPDSISSPIR.[F], [K].TGDIHATR.[R], [K].KPLDYESR.[R], [R].VLESSPVGTAIGSVK.[A], [K].NAEVEYR.[I], [R].TALPNMNR.[E]	[K].ISIEDVDEPPVFSR.[S], [R].IIDGDGTDMFDIVTEKDTQEGIITVK.[K], [R].IIDGDGTDMFDIVTEKDTQEGIITVK.[K], [R].IIDGDGTDMFDIVTEK.[D], [R].IIDGDGTDMFDIVTEK.[D], [K].LHSDQDKGDGSLK.[Y], [K].VEAENTHVDPR.[F], [R].TLRPVEPESEFVIK.[I], [K].YILSGDGAGTLFIIDEK.[T], [R].DPDSISSPIR.[F], [R].FPQNTIHLR.[V], [K].ATDADTGKNAEVEYR.[I], [K].TGDIHATR.[R], [R].FYYLGPFK.[D], [K].KPLDYESR.[R], [R].VLESSPVGTAIGSVK.[A], [K].NAEVEYR.[…
MOG	Q16653	0 (1)	0.24 (1.12)	0.3 (1.21)	0.11 (1.05)	0.26 (1.1)	0.06 (1.35)	0.32 (0.97)	0.00684763	0.00382444	0.414651	0.0138857	0.294876	0.0017298	4	8	6	[R].NGKDQDGDQAPEYR.[G], [R].DHSYQEEAAMELK.[V], [R].DHSYQEEAAMELK.[V], [K].DQDGDQAPEYR.[G], [R].ALVGDEVELPCR.[I], [K].DAIGEGK.[V]	[R].NGKDQDGDQAPEYR.[G], [R].TELLKDAIGEGK.[V], [R].DHSYQEEAAMELK.[V], [R].DHSYQEEAAMELK.[V], [K].DQDGDQAPEYR.[G], [R].ALVGDEVELPCR.[I], [R].FSDEGGFTCFFR.[D], [K].DAIGEGK.[V]
NOTCH1	P46531	0 (1)	-0.21 (1.04)	-0.05 (1.06)	-0.25 (1.04)	-0.28 (1.02)	-0.33 (1.16)	-0.16 (0.97)	0.00697287	0.801305	0.0268911	0.00120159	0.000530895	0.0827454	4	31	8	[R].VASFYCECPHGR.[T], [R].QDVNECGQKPGLCR.[H], [R].DAHGQQMIFPYYGR.[E], [K].AICTCPSGYTGPACSQDVDECSLGANPCEHAGK.[C], [R].CECPSGWTGLYCDVPSVSCEVAAQR.[Q], [R].DNAYLCFCLK.[G], [R].CPPGWSGK.[S], [R].CESVINGCK.[G]	[R].NCETDIDDCRPNPCHNGGSCTDGINTAFCDCLPGFR.[G], [K].NGGTCAVASNTAR.[G], [K].NGGACVDGVNTYNCR.[C], [R].GTQGVHCEINVDDCNPPVDPVSR.[S], [R].GVADYACSCALGFSGPLCLTPLDNACLTNPCR.[N], [R].GTFCEEDINECASDPCR.[N], [R].VNDFHCECR.[A], [R].VASFYCECPHGR.[T], [R].QDVNECGQKPGLCR.[H], [R].QSEDYESFSCVCPTGWQGQTCEVDINECVLSPCR.[H], [R].DIPPPLIEEACELPECQEDAGNK.[V], [R].DAHGQQMIFPYYGR.[E], [R].CSQPGETCLNGGK.[C], [K].AICTCPSGYT…
IGHM	P01871	0 (1)	-0.16 (1.27)	-0.28 (1.27)	-0.26 (1.07)	-0.04 (1.35)	-0.24 (1.2)	-0.12 (1.31)	0.00703626	0.0012247	0.0150525	0.206481	0.0024146	0.0478705	5	30	24	[K].LICQATGFSPR.[Q], [K].NVPLPVIAELPPK.[V], [K].GVALHRPDVYLLPPAR.[E], [R].VFAIPPSFASIFLTK.[S], [K].YAATSQVLLPSKDVMQGTDEHVVCK.[V], [K].YAATSQVLLPSKDVMQGTDEHVVCK.[V], [K].YAATSQVLLPSK.[D], [K].YVTSAPMPEPQAPGR.[Y], [K].YVTSAPMPEPQAPGR.[Y], [K].QVGSGVTTDQVQAEAK.[E], [K].STGKPTLYNVSLVMSDTAGTCY.[-], [K].STGKPTLYNVSLVMSDTAGTCY.[-], [K].DVMQGTDEHVVCK.[V], [K].DVMQGTDEHVVCK.[V], [R].FTCTVTHTDLPSPLK.[Q], […	[K].LTCLVTDLTTYDSVTISWTR.[EQ], [K].LICQATGFSPR.[Q], [K].NVPLPVIAELPPK.[V], [K].GVALHRPDVYLLPPAR.[E], [R].VFAIPPSFASIFLTK.[S], [R].YFAHSILTVSEEEWNTGETYTCVVAHEALPNR.[V], [K].YAATSQVLLPSKDVMQGTDEHVVCK.[V], [K].YAATSQVLLPSKDVMQGTDEHVVCK.[V], [K].YAATSQVLLPSK.[D], [K].YVTSAPMPEPQAPGR.[Y], [K].YVTSAPMPEPQAPGR.[Y], [K].QVGSGVTTDQVQAEAK.[E], [K].STGKPTLYNVSLVMSDTAGTCY.[-], [K].STGKPTLYNVSLVMSDTAGTCY.[-],…
IGLV8-61	A0A075B6I0	0 (1)	-0.24 (1.1)	-0.22 (0.86)	-0.41 (1.43)	-0.18 (1.02)	-0.06 (0.97)	-0.33 (1.15)	0.00717538	0.0239583	0.00733323	0.0885649	0.740903	0.000425531	4	4	4	[R].TLIYSTNTR.[S], [R].FSGSILGNK.[A], [R].SSGVPDRFSGSILGNK.[A], [R].SSGVPDR.[F]	[R].TLIYSTNTR.[S], [R].FSGSILGNK.[A], [R].SSGVPDRFSGSILGNK.[A], [R].SSGVPDR.[F]
FUT11	Q495W5	0 (1)	-0.24 (1)	-0.13 (0.86)	-0.19 (0.91)	-0.32 (1.1)	-0.02 (0.88)	-0.34 (1.04)	0.00738314	0.127278	0.108948	0.00532848	0.57305	0.000733809	3	15	2	[R].LQDTATATTEDPELLAFLSR.[Y], [R].HSDYPLSLQWLPGTAYLR.[R]	[R].LQDTATATTEDPELLAFLSR.[Y], [R].HSDYPLSLQWLPGTAYLR.[R], [K].LAEFIDFLDKNDEEYMK.[Y], [K].LAEFIDFLDKNDEEYMK.[Y], [K].FHLALENAICNDYMTEK.[L], [K].FHLALENAICNDYMTEK.[L], [K].FWDYLHEIFMK.[R], [K].QPGGITNQFLLDSLK.[H], [K].FWDYLHEIFMK.[R], [K].LWRPMHLGAVPVYR.[G], [R].ASAAPLPR.[L], [R].GYAPLLYLQSHCDVPADR.[D], [R].ALLFYGTDFR.[A], [K].LAEFIDFLDK.[N], [R].RPVPPPMER.[A]
LTBP1	Q14766	0 (1)	0.24 (1.02)	0.24 (0.96)	0.27 (1.08)	0.22 (1.02)	0.18 (1.11)	0.26 (0.97)	0.0075963	0.0766997	0.0221539	0.0273189	0.284433	0.00212612	4	52	17	[R].IKVVFTPSICK.[V], [K].LYQHSQQPGK.[A], [K].LCQIPVHGASVPK.[L], [K].IGFGPDPTFSSCVPDPPVISEEKGPCYR.[L], [R].TSTDLDVDVDQPKEEK.[K], [R].VQEGYTCDCFDGYHLDTAK.[M], [K].DQCEDIDECQHR.[H], [K].CVDIDECTQVQHLCSQGR.[C], [K].EEPVEALTFSR.[E], [R].CEDIDECLNPSTCPDEQCVNSPGSYQCVPCTEGFR.[G], [K].CINTDGSYK.[C], [R].ASGLGDHCEDINECLEDK.[S], [K].QGTYYDPVK.[L], [K].CQCPPNFTGK.[L], [R].CEYCDSGYR.[M], [R].IDGPTGQK.[T], [K]…	[R].IKVVFTPSICK.[V], [K].NGFCLNTRPGYECYCK.[Q], [K].LYQHSQQPGK.[A], [K].MTCVDVNECDELNNR.[M], [K].MTCVDVNECDELNNR.[M], [R].HLCAHGQCR.[N], [R].KCVDIDECTQVQHLCSQGR.[C], [K].LCQIPVHGASVPK.[L], [K].IGFGPDPTFSSCVPDPPVISEEKGPCYR.[L], [K].IGFGPDPTFSSCVPDPPVISEEK.[G], [R].TSTDLDVDVDQPKEEK.[K], [R].TSTDLDVDVDQPK.[E], [R].YTCICYEGYR.[F], [R].VQEGYTCDCFDGYHLDTAK.[M], [K].VVFTPSICK.[V], [K].QEDCCGTVGTSWGFNK.[C…
LYVE1	Q9Y5Y7	0 (1)	-0.25 (1.06)	-0.1 (1.14)	-0.19 (1.03)	-0.36 (1.03)	-0.4 (1.04)	-0.18 (1.07)	0.00761905	0.626315	0.229355	0.000263062	0.00102913	0.072049	3	9	7	[R].LLGLSLAGK.[D], [R].IMGITLVSK.[K], [K].NGVGVLIWK.[V], [K].KANQQLNFTEAK.[E], [R].AEELSIQVSCR.[I], [K].ASFETCSYGWVGDGFVVISR.[I], [K].DQVETALK.[A]	[R].LLGLSLAGK.[D], [R].IMGITLVSK.[K], [R].IMGITLVSK.[K], [K].NGVGVLIWK.[V], [K].KANQQLNFTEAK.[E], [K].ANQQLNFTEAK.[E], [R].AEELSIQVSCR.[I], [K].ASFETCSYGWVGDGFVVISR.[I], [K].DQVETALK.[A]
PROZ	P22891	0 (1)	-0.24 (1.1)	-0.39 (1.1)	-0.17 (1.18)	-0.2 (1.07)	-0.16 (1.15)	-0.28 (1.08)	0.00779167	0.000829221	0.1896	0.0705212	0.135178	0.00485217	3	15	9	[R].TSQDPLMIK.[I], [K].QCVPHDQCACGVLTSEK.[R], [R].SSVAAMHWMDGSVVTR.[E], [R].SSVAAMHWMDGSVVTR.[E], [R].ENFVLTTAK.[C], [K].DFCGGVIIR.[E], [R].GLLSGWAR.[N], [K].NECHPER.[T], [R].YSLWFK.[Q]	[R].TSQDPLMIK.[I], [K].RAPDLQDLPWQVK.[L], [K].QCVPHDQCACGVLTSEKR.[A], [K].QCVPHDQCACGVLTSEK.[R], [R].SSVAAMHWMDGSVVTR.[E], [R].SSVAAMHWMDGSVVTR.[E], [R].TDGCQHFCLPGQESYTCSCAQGYR.[L], [K].DFAEHLLIPR.[T], [R].ENFVLTTAK.[C], [R].TSQDPLMIK.[I], [K].DFCGGVIIR.[E], [R].APDLQDLPWQVK.[L], [R].GLLSGWAR.[N], [K].NECHPER.[T], [R].YSLWFK.[Q]
SCG2	P13521	0 (1)	-0.26 (1.05)	0.1 (1.08)	-0.17 (1.03)	-0.5 (0.99)	-0.73 (1.11)	-0.03 (0.94)	0.00805118	0.224713	0.268965	2.31e-06	1.03e-08	0.712808	3	72	57	[R].NLQIPPEDLIEMLK.[T], [R].NLQIPPEDLIEMLK.[T], [K].NFPMDMSDDYETQQWPERK.[L], [K].NFPMDMSDDYETQQWPERK.[L], [K].NFPMDMSDDYETQQWPER.[K], [R].NQLLQKEPDLR.[L], [K].LYTDDEDDIYK.[A], [R].MDEEQKLYTDDEDDIYK.[A], [R].MDEEQKLYTDDEDDIYK.[A], [K].HMQFPPMYEENSR.[D], [R].LFEKPLDSQSIYQLIEISR.[N], [K].IESQTQEEVRDSKENIEK.[N], [K].IESQTQEEVRDSK.[E], [K].IESQTQEEVR.[D], [R].TNEIVEEQYTPQSLATLESVFQELGK.[L], [K].TSYFPN…	[R].NLQIPPEDLIEMLK.[T], [R].NLQIPPEDLIEMLK.[T], [K].NFPMDMSDDYETQQWPERK.[L], [K].NFPMDMSDDYETQQWPERK.[L], [K].NFPMDMSDDYETQQWPERK.[L], [K].NFPMDMSDDYETQQWPER.[K], [K].NFPMDMSDDYETQQWPER.[K], [K].NFPMDMSDDYETQQWPER.[K], [R].NQLLQKEPDLR.[L], [K].LYTDDEDDIYKANNIAYEDVVGGEDWNPVEEK.[I], [K].LYTDDEDDIYK.[A], [R].MDEEQKLYTDDEDDIYK.[A], [R].MDEEQKLYTDDEDDIYK.[A], [K].HMQFPPMYEENSR.[D], [K].HMQFPPMYEENSR.[…
CCDC173	Q0VFZ6	0 (1)	-0.22 (0.96)	-0.25 (0.88)	-0.24 (1.14)	-0.19 (0.91)	-0.06 (0.99)	-0.29 (0.94)	0.00809919	0.00430071	0.240307	0.030074	0.572228	0.000859419	4	1	1	[K].DAEEIK.[R]	[K].DAEEIK.[R]
IGG-1	P0DOX5	0 (1)	-0.23 (1.03)	-0.3 (1.09)	-0.21 (0.97)	-0.21 (1.03)	0.05 (1.04)	-0.37 (1)	0.00811123	0.00905484	0.105755	0.0400697	0.794351	0.000140769	4	25	15	[R].LSCAASGFTFSR.[Y], [K].GPSVFPLAPSSK.[S], [K].GPSVFPLAPSSKSTSGGTAALGCLVK.[D], [R].TPEVTCVVVDVSHEDPEVK.[F], [K].TTPPVLDSDGSFFLYSKLTVDKSR.[W], [K].TTPPVLDSDGSFFLYSK.[L], [K].SCDKTHTCPPCPAPELLGGPSVFLFPPKPK.[D], [K].THTCPPCPAPELLGGPSVFLFPPKPKDTLMISR.[T], [K].THTCPPCPAPELLGGPSVFLFPPKPKDTLMISR.[T], [K].THTCPPCPAPELLGGPSVFLFPPKPK.[D], [R].EEQYNSTYR.[V], [K].DTLMISRTPEVTCVVVDVSHEDPEVK.[F], [K].FNWYVDGV…	[R].LSCAASGFTFSR.[Y], [K].GPSVFPLAPSSK.[S], [K].GPSVFPLAPSSKSTSGGTAALGCLVK.[D], [R].TPEVTCVVVDVSHEDPEVK.[F], [K].TTPPVLDSDGSFFLYSKLTVDKSR.[W], [K].TTPPVLDSDGSFFLYSK.[L], [K].SCDKTHTCPPCPAPELLGGPSVFLFPPKPK.[D], [K].THTCPPCPAPELLGGPSVFLFPPKPKDTLMISR.[T], [K].THTCPPCPAPELLGGPSVFLFPPKPKDTLMISR.[T], [K].THTCPPCPAPELLGGPSVFLFPPKPK.[D], [R].DELTKNQVSLTCLVK.[G], [R].EPQVYTLPPSRDELTK.[N], [R].EEQYNSTYR.[V…
SERPINF1	P36955	0 (1)	-0.27 (1.18)	-0.21 (1.2)	-0.35 (1.17)	-0.27 (1.17)	0.09 (1.29)	-0.45 (1.08)	0.00811123	0.148437	0.00806993	0.0314347	0.260197	1.68e-05	4	24	14	[K].LQSLFDSPDFSK.[I], [K].LSYEGEVTK.[S], [R].LDLQEINNWVQAQMK.[G], [K].IAQLPLTGSMSIIFFLPLK.[V], [K].TVQAVLTVPK.[L], [R].YGLDSDLSCK.[I], [K].SSFVAPLEK.[S], [K].ELLDTVTAPQK.[N], [R].ALYYDLISSPDIHGTYK.[E], [R].TESIIHR.[A], [R].VPMMSDPK.[A], [R].VPMMSDPK.[A], [R].VPMMSDPK.[A], [R].VLTGNPR.[L]	[K].LQSLFDSPDFSK.[I], [K].LSYEGEVTK.[S], [K].LKLSYEGEVTK.[S], [R].LDLQEINNWVQAQMK.[G], [R].LDLQEINNWVQAQMK.[G], [K].IAQLPLTGSMSIIFFLPLK.[V], [K].IAQLPLTGSMSIIFFLPLK.[V], [K].TVQAVLTVPK.[L], [R].YGLDSDLSCK.[I], [R].STKEIPDEISILLLGVAHFKGQWVTK.[F], [R].SSTSPTTNVLLSPLSVATALSALSLGAEQR.[T], [K].SSFVAPLEK.[S], [K].SLQEMKLQSLFDSPDFSK.[I], [K].ELLDTVTAPQK.[N], [K].EIPDEISILLLGVAHFKGQWVTK.[F], [K].EIPDEISI…
IGHV3-30	P01768	0 (1)	-0.27 (1.17)	-0.43 (1.22)	-0.14 (1.09)	-0.25 (1.17)	0 (1.17)	-0.39 (1.15)	0.00814745	0.0016547	0.521123	0.0210935	0.927883	0.000314783	4	3	2	[K].GLEWVAVISYDGSNK.[Y], [K].YYADSVK.[G]	[K].GLEWVAVISYDGSNK.[Y], [K].YYADSVKGR.[F], [K].YYADSVK.[G]
ENDOD1	O94919	0 (1)	0.26 (0.93)	0.37 (0.91)	0.17 (0.92)	0.24 (0.95)	-0.15 (0.93)	0.45 (0.87)	0.00839265	0.00227335	0.339709	0.0308842	0.079318	3.32e-06	4	24	15	[K].ILEVVNQIQDEER.[M], [K].LLPFNPQLFQNNCGETEQDTEK.[M], [K].HTRDSDIIEDVMVK.[D], [R].GQLYPFSLSSDVQVATFTLTNSAPMTQSFQER.[W], [R].GQLYPFSLSSDVQVATFTLTNSAPMTQSFQER.[W], [K].KILEVVNQIQDEER.[M], [R].WYVNLHSLMDR.[A], [R].WYVNLHSLMDR.[A], [K].FFYAGTPPAGLAADSHVK.[I], [R].DSDIIEDVMVK.[D], [R].DSDIIEDVMVK.[D], [R].ALTPQCGSGEDLYILTGTVPSDYR.[V], [K].VAVPEFVWLAACCAVPGGGWAMGFVK.[H], [R].FATLYSTR.[D], [K].SSSPLSST…	[R].LVGEEEAGFGECDKFFYAGTPPAGLAADSHVK.[I], [R].LVGEEEAGFGECDK.[F], [K].ILEVVNQIQDEER.[M], [K].LLPFNPQLFQNNCGETEQDTEK.[M], [K].HTRDSDIIEDVMVK.[D], [R].GQLYPFSLSSDVQVATFTLTNSAPMTQSFQER.[W], [R].GQLYPFSLSSDVQVATFTLTNSAPMTQSFQER.[W], [K].KILEVVNQIQDEER.[M], [K].VAVPEFVWLAACCAVPGGGWAMGFVK.[H], [R].WYVNLHSLMDR.[A], [R].WYVNLHSLMDR.[A], [R].WLVEPQIDDPNSNLEEAINEAEAITSVNSLGSK.[Q], [K].QALNTDYLDSDYQR.[G], […
GAA	P10253	0 (1)	0.24 (0.92)	0.22 (0.99)	0.3 (0.87)	0.22 (0.9)	0.02 (0.93)	0.35 (0.89)	0.00839265	0.0605042	0.0227578	0.0367791	0.847838	0.000414524	4	24	10	[R].LDVMMETENR.[L], [R].EPAIHSEGQWVTLPAPLDTINVHLR.[A], [R].AGYIIPLQGPGLTTTESR.[Q], [R].GELFWDDGESLEVLER.[G], [K].AITQEQCEAR.[G], [R].GAYTQVIFLAR.[N], [R].GTRPFVISR.[S], [R].LHFTIK.[D], [R].LDVMMETENR.[L], [R].FDCAPDK.[A]	[R].LHFTIKDPANR.[R], [R].LDVMMETENR.[L], [R].WGYSSTAITR.[Q], [K].VTVLGVATAPQQVLSNGVPVSNFTYSPDTK.[V], [R].QQPMALAVALTK.[G], [R].DAQAHPGRPR.[A], [R].DFPAMVQELHQGGR.[R], [R].EPAIHSEGQWVTLPAPLDTINVHLR.[A], [R].ELSGSSPVLEETHPAHQQGASRPGPR.[D], [K].DSSTWTVDHQLLWGEALLITPVLQAGK.[A], [R].AGYIIPLQGPGLTTTESR.[Q], [R].AHFPLDVQWNDLDYMDSR.[R], [R].AHFPLDVQWNDLDYMDSR.[R], [R].GELFWDDGESLEVLER.[G], [K].AITQEQCEAR…
NXPH3	O95157	0 (1)	-0.22 (1.08)	-0.17 (1.16)	-0.13 (1.13)	-0.29 (1)	-0.44 (1.1)	-0.12 (1.05)	0.00856819	0.0764626	0.520174	0.00178837	3.39e-05	0.212071	3	8	4	[R].TSLCTHDPAK.[I], [K].TVALNLLVTGK.[I], [R].DDHEGQPRPR.[V], [K].VCPDYNYHSDTPYYPSG.[-]	[K].IFGWGDFYSNIK.[T], [R].TSLCTHDPAK.[I], [K].TVALNLLVTGK.[I], [R].DHAQSSATWSCSQPFK.[V], [R].DDHEGQPRPR.[V], [K].AVEFHQEQQIFIEAK.[A], [K].VCPDYNYHSDTPYYPSG.[-], [R].GHISPK.[S]
IGLV5-39	A0A0G2JS06	0 (1)	-0.25 (1.12)	-0.3 (1.11)	-0.28 (1.07)	-0.22 (1.15)	-0.01 (1.1)	-0.37 (1.12)	0.00863168	0.00920692	0.0736525	0.0552737	0.725459	0.000612791	3	2	1	[R].SGINVGTYR.[I]	[R].SGINVGTYR.[I], [R].IYWYQQKPGSLPR.[Y]
SELENOP	P49908	0 (1)	-0.16 (1.09)	-0.16 (1.19)	-0.14 (1.16)	-0.17 (1.01)	0.01 (1.18)	-0.24 (1.04)	0.00887678	0.00581094	0.18182	0.0377412	0.289348	0.00265219	4	12	5	[R].DMPASEDLQDLQK.[K], [K].DDFLIYDR.[C], [R].DMPASEDLQDLQKK.[L], [K].LPTDSELAPR.[S], [R].VSLATVDK.[T]	[R].LVYHLGLPFSFLTFPYVEEAIK.[I], [R].DMPASEDLQDLQK.[K], [R].DMPASEDLQDLQK.[K], [K].DDFLIYDR.[C], [R].DMPASEDLQDLQKK.[L], [K].LPTDSELAPR.[S], [R].CINQLLCK.[L], [R].LKYTHLK.[N], [R].VSLATVDK.[T], [R].HLIFEK.[T], [K].DEDFCKR.[V], [K].DEDFCK.[R]
FTL	P02792	0 (1)	0.29 (1.05)	0.04 (0.86)	0.2 (1.01)	0.47 (1.13)	0.17 (1.03)	0.35 (1.06)	0.00890294	0.958495	0.196101	0.000162883	0.30843	0.00246489	3	11	6	[K].KLNQALLDLHALGSAR.[T], [K].KPAEDEWGK.[T], [K].MGDHLTNLHR.[L], [K].AAMALEK.[K], [R].ALFQDIK.[K], [R].ELAEEKR.[E]	[K].LNQALLDLHALGSAR.[T], [K].KPAEDEWGKTPDAMK.[A], [K].KPAEDEWGKTPDAMK.[A], [K].KLNQALLDLHALGSAR.[T], [R].TDPHLCDFLETHFLDEEVK.[L], [K].KPAEDEWGK.[T], [K].MGDHLTNLHR.[L], [K].AAMALEK.[K], [R].ALFQDIK.[K], [R].ELAEEKR.[E], [K].AAMALEK.[K]
IGL-1	P0DOX8	0 (1)	-0.24 (1.08)	-0.45 (1.11)	-0.11 (0.95)	-0.2 (1.11)	0.01 (1.11)	-0.37 (1.04)	0.00895546	0.000480968	0.394039	0.0560609	0.873437	0.000213872	3	7	6	[K].AGVETTKPSKQSNNK.[Y], [K].AGVETTKPSK.[Q], [K].ANPTVTLFPPSSEELQANK.[A], [K].ADGSPVKAGVETTKPSK.[Q], [K].VTVLGQPK.[A], [K].VIIYEVNK.[R]	[K].AGVETTKPSKQSNNKYAASSYLSLTPEQWK.[S], [K].AGVETTKPSKQSNNK.[Y], [K].AGVETTKPSK.[Q], [K].ANPTVTLFPPSSEELQANK.[A], [K].ADGSPVKAGVETTKPSK.[Q], [K].VTVLGQPK.[A], [K].VIIYEVNK.[R]
ATP1A2	P50993	0 (1)	0.18 (1.04)	0.17 (1.16)	0.13 (0.9)	0.21 (1.04)	-0.1 (1.14)	0.32 (0.96)	0.00896863	0.0585763	0.17014	0.00976035	0.570588	8.29e-05	3	11	6	[K].EVAMDDHK.[L], [K].EVAMDDHK.[L], [K].LSLDELGR.[K], [K].AGQENISVSK.[R], [K].ELDELKK.[E], [K].NHTEIVFAR.[T]	[R].IISSHGCK.[V], [K].MQINAEEVVVGDLVEVK.[G], [K].MQINAEEVVVGDLVEVK.[G], [K].EVAMDDHK.[L], [K].EVAMDDHK.[L], [K].LSLDELGR.[K], [K].AGQENISVSK.[R], [K].ELDELKK.[E], [R].CSTILVQGK.[E], [R].AQDVLAR.[D], [K].NHTEIVFAR.[T]
APOA4	P06727	0 (1)	-0.2 (0.98)	-0.23 (0.92)	-0.24 (1.1)	-0.16 (0.96)	-0.05 (1.02)	-0.27 (0.96)	0.00907465	0.0049385	0.110246	0.0608608	0.416006	0.00170947	3	44	33	[R].LTPYADEFK.[V], [K].LNHQLEGLTFQMK.[K], [K].LNHQLEGLTFQMK.[K], [K].IDQTVEELRR.[S], [K].IDQNVEELKGR.[L], [K].IDQNVEELK.[G], [K].LGEVNTYAGDLQK.[K], [K].LGPHAGDVEGHLSFLEK.[D], [R].VEPYGENFNK.[A], [K].VKIDQTVEELRR.[S], [K].SELTQQLNALFQDK.[L], [R].RRVEPYGENFNK.[A], [R].RVEPYGENFNK.[A], [K].SLAELGGHLDQQVEEFRR.[R], [K].SLAELGGHLDQQVEEFR.[R], [R].DKVNSFFSTFK.[E], [K].EEIGKELEELR.[A], [R].ENADSLQASLRPHA…	[R].LTPYADEFK.[V], [K].LNHQLEGLTFQMK.[K], [K].LNHQLEGLTFQMK.[K], [R].LLPHANEVSQK.[I], [K].IDQTVEELRR.[S], [K].IDQNVEELKGR.[L], [K].IDQNVEELK.[G], [K].LGEVNTYAGDLQK.[K], [K].LGPHAGDVEGHLSFLEK.[D], [R].VEPYGENFNK.[A], [R].VLRENADSLQASLRPHADELK.[A], [K].VKIDQTVEELRR.[S], [R].TQVSTQAEQLR.[R], [K].TLSLPELEQQQEQQQEQQQEQVQMLAPLES.[-], [K].TLSLPELEQQQEQQQEQQQEQVQMLAPLES.[-], [K].SELTQQLNALFQDK.[L], [R].R…
CRP	P02741	0 (1)	-0.14 (0.99)	0 (1.05)	-0.16 (1.04)	-0.2 (0.93)	0.04 (0.98)	-0.22 (0.99)	0.00923577	0.31514	0.0484808	0.00592005	0.636172	0.000887704	4	8	4	[R].GYSIFSYATK.[R], [R].QDNEILIFWSK.[D], [K].ESDTSYVSLK.[A], [R].KAFVFPK.[E]	[R].GYSIFSYATK.[R], [K].RQDNEILIFWSK.[D], [R].QDNEILIFWSK.[D], [K].ESDTSYVSLK.[A], [R].ALKYEVQGEVFTKPQLWP.[-], [K].YEVQGEVFTKPQLWP.[-], [K].APLTKPLK.[A], [R].KAFVFPK.[E]
IGA-2	P0DOX2	0 (1)	-0.23 (1.11)	-0.37 (1.3)	-0.12 (1)	-0.21 (1.05)	-0.01 (1.23)	-0.33 (1.03)	0.00960766	0.000206674	0.484752	0.0679622	0.668355	0.000865871	3	5	3	[R].NTVYLQMNSLR.[A], [R].NTVYLQMNSLR.[A], [R].GGTTYYADSVK.[G]	[R].NTVYLQMNSLR.[A], [K].GTTVTVSSASPTSPK.[V], [-].EVQLVETGGGLIQPGGSLR.[L], [R].NTVYLQMNSLR.[A], [R].GGTTYYADSVK.[G]
SORCS1	Q8WY21	0 (1)	-0.23 (1.01)	0.09 (1.08)	-0.17 (0.98)	-0.43 (0.95)	-0.56 (1.06)	-0.07 (0.95)	0.0098057	0.399815	0.283811	1.1e-05	1.86e-06	0.408787	3	39	23	[R].LNFYIQSLLFHPK.[Q], [R].HLWLSFDEGR.[S], [R].HSNGQCLPAFWFNPSSLSK.[D], [K].HVYQNVGIFR.[V], [R].GPEGNIMIDLYEVAGIK.[G], [R].GTGASMAVAAR.[S], [R].GTGASMAVAAR.[S], [R].WQLIQEGVVPNR.[F], [R].QIFEEEHSVLYLDQGGVLVAMK.[H], [R].DGGQQEPGTR.[E], [K].EPDLVHLEAR.[T], [R].EQYTAKPQK.[C], [R].GFSHQGRPGR.[A], [R].APATPLPLVVRPLFSVAPGDR.[A], [R].FYWSVMGSNKEPDLVHLEAR.[T], [K].LYSSAEFGR.[R], [K].TIAVYEEFR.[S], [R].NA…	[R].LSFSPNLDDYNPDIPEWR.[R], [R].LNFYIQSLLFHPK.[Q], [K].IMLLTDPEIESSLLISSDEGATYQK.[Y], [R].HLWLSFDEGR.[S], [R].HSNGQCLPAFWFNPSSLSK.[D], [K].HVYQNVGIFR.[V], [R].GPEGNIMIDLYEVAGIK.[G], [R].GPEGNIMIDLYEVAGIK.[G], [R].GTGASMAVAAR.[S], [R].GTGASMAVAAR.[S], [K].TILSYLYVCPTNK.[R], [R].TVDGHSHYLTCR.[M], [K].YAGAMESEPCVCTEADFDCDYGYER.[H], [R].WQLIQEGVVPNR.[F], [K].YAGAMESEPCVCTEADFDCDYGYER.[H], [K].VSENPYT…
NPTX1	Q15818	0 (1)	-0.26 (1.09)	0.09 (1.1)	-0.22 (1.2)	-0.45 (0.99)	-0.68 (1.27)	-0.06 (0.93)	0.00981998	0.221463	0.187143	7.39e-06	4.41e-07	0.507347	3	26	23	[K].LTPGEVYNLATCSTK.[A], [K].LPFVINDGK.[W], [K].IETALTSLHQR.[I], [R].KLTPGEVYNLATCSTK.[A], [R].VNTLEEGKGGPR.[N], [R].TPAAETLSQLGQTLQSLK.[T], [K].SSATPGVGTPFSYAVPGQANELVLIEWGNNPMEILINDK.[V], [K].SLPEMYAFTVCMWLK.[S], [K].ALSGNVIAWAESHIEIYGGATK.[W], [R].CESQSTLDPGAGEAR.[A], [K].DNRPGDKFQLTFPLR.[T], [R].LENLEQYSR.[L], [K].TRLENLEQYSR.[L], [R].VNTLEEGK.[G], [K].NTMGDLSR.[T], [R].TNYMYAK.[V], [K].FQLTF…	[K].LTPGEVYNLATCSTK.[A], [K].LPFVINDGK.[W], [K].IETALTSLHQR.[I], [R].KLTPGEVYNLATCSTK.[A], [R].VNTLEEGKGGPR.[N], [R].VKIETALTSLHQR.[I], [R].TPAAETLSQLGQTLQSLK.[T], [K].SSATPGVGTPFSYAVPGQANELVLIEWGNNPMEILINDK.[V], [K].SSATPGVGTPFSYAVPGQANELVLIEWGNNPMEILINDK.[V], [K].SLPEMYAFTVCMWLK.[S], [K].SLPEMYAFTVCMWLK.[S], [K].ALSGNVIAWAESHIEIYGGATK.[W], [R].CESQSTLDPGAGEAR.[A], [K].DNRPGDKFQLTFPLR.[T], [R].L…
IGFBP3	P17936	0 (1)	0.25 (1.07)	0.18 (1.25)	0.16 (1.11)	0.33 (0.95)	0.31 (1.29)	0.22 (0.95)	0.0101537	0.5469	0.18326	0.000871323	0.072161	0.0118378	3	16	11	[K].RETEYGPCR.[R], [R].CQPSPDEARPLQALLDGR.[G], [R].EMEDTLNHLK.[F], [R].EMEDTLNHLK.[F], [R].ALAQCAPPPAVCAELVR.[E], [K].YGQPLPGYTTK.[G], [R].SAGSVESPSVSSTHR.[V], [R].GFCWCVDK.[Y], [K].FLNVLSPR.[G], [R].ETEYGPCR.[R], [R].CEPCDAR.[A]	[R].YKVDYESQSTDTQNFSSESK.[R], [K].RETEYGPCR.[R], [R].CQPSPDEARPLQALLDGR.[G], [R].EPGCGCCLTCALSEGQPCGIYTER.[C], [R].EMEDTLNHLK.[F], [R].EMEDTLNHLK.[F], [R].ALAQCAPPPAVCAELVR.[E], [R].GLCVNASAVSR.[L], [K].YGQPLPGYTTK.[G], [R].SAGSVESPSVSSTHR.[V], [R].GFCWCVDK.[Y], [K].FLNVLSPR.[G], [R].GVHIPNCDKK.[G], [R].ETEYGPCR.[R], [K].FHPLHSK.[I], [R].CEPCDAR.[A]
SORCS3	Q9UPU3	0 (1)	-0.2 (1.01)	0.17 (1.05)	-0.25 (1.04)	-0.37 (0.93)	-0.43 (1.11)	-0.09 (0.94)	0.0103917	0.208802	0.0277085	8.2e-05	0.000243874	0.15261	4	36	13	[K].EADLVHMEVR.[T], [R].GLHVVTTDGR.[L], [R].AGGSAAEDLR.[L], [R].AVASQWPEELASAR.[R], [R].LLQAPDVDLR.[G], [K].LYSSMDFGR.[R], [R].KPGAQCALGR.[D], [K].TYITYNK.[G], [K].GIFLANK.[K], [R].EAFAQIK.[L], [R].GIPAPAK.[L], [R].AQPPITQER.[G], [R].WQLMHER.[I]	[R].LTFYIQSLLFHPK.[Q], [R].HGESQCVPAFWYNPASPSK.[D], [R].KDIGNVIK.[R], [R].TTDGYAHYLTCR.[I], [K].TVLSYLYVNPTNK.[R], [K].QEDWVLAYSLDQK.[L], [R].DHSGSVVSEPCVCANWDFECDYGYER.[H], [K].EDYQTWHLLNQGEPCVMGER.[K], [K].EDYQTWHLLNQGEPCVMGER.[K], [K].EADLVHMEVR.[T], [R].AGPELLPQQGGGR.[G], [R].GLHVVTTDGR.[L], [R].AGGSAAEDLR.[L], [R].GGEMQVEAGGTSPAGER.[R], [R].GGEMQVEAGGTSPAGER.[R], [R].AVASQWPEELASAR.[R], [R].…
MGP	P08493	0 (1)	0.22 (1.06)	0.22 (1.07)	0.2 (1.13)	0.23 (1.03)	0.28 (1.02)	0.19 (1.08)	0.0104218	0.0566998	0.225411	0.00986036	0.00940449	0.0408425	4	6	4	[R].YAMVYGYNAAYNR.[Y], [R].RNANTFISPQQR.[W], [R].SKPVHELNR.[E], [R].EACDDYR.[L]	[R].NANTFISPQQR.[W], [R].YAMVYGYNAAYNR.[Y], [R].RNANTFISPQQR.[W], [R].YAMVYGYNAAYNR.[Y], [R].SKPVHELNR.[E], [R].EACDDYR.[L]
SERPINA6	P08185	0 (1)	-0.22 (1)	-0.31 (0.86)	-0.31 (1.08)	-0.12 (1.02)	0.05 (0.96)	-0.35 (0.99)	0.0104823	0.00294364	0.0311957	0.176336	0.866786	0.000281274	4	23	15	[K].NIFISPVSISMALAMLSLGTCGHTR.[A], [K].MNTVIAALSR.[D], [K].HLVALSPK.[K], [K].HYYESEVLAMNFQDWATASR.[Q], [K].HYYESEVLAMNFQDWATASR.[Q], [K].KNIFISPVSISMALAMLSLGTCGHTR.[A], [K].KNIFISPVSISMALAMLSLGTCGHTR.[A], [K].KNIFISPVSISMALAMLSLGTCGHTR.[A], [R].SETEIHQGFQHLHQLFAK.[S], [R].EENFYVDETTVVK.[V], [R].GLASANVDFAFSLYK.[H], [K].GTWTQPFDLASTR.[E], [R].ITQDAQLK.[S], [K].HLVALSPKK.[N], [R].QINSYVK.[N]	[K].NIFISPVSISMALAMLSLGTCGHTR.[A], [K].NIFISPVSISMALAMLSLGTCGHTR.[A], [K].MNTVIAALSR.[D], [K].MNTVIAALSR.[D], [K].HLVALSPK.[K], [K].HYYESEVLAMNFQDWATASR.[Q], [K].HYYESEVLAMNFQDWATASR.[Q], [K].KNIFISPVSISMALAMLSLGTCGHTR.[A], [K].KNIFISPVSISMALAMLSLGTCGHTR.[A], [K].KNIFISPVSISMALAMLSLGTCGHTR.[A], [R].WSAGLTSSQVDLYIPK.[V], [K].SDTSLEMTMGNALFLDGSLELLESFSADIK.[H], [K].SDTSLEMTMGNALFLDGSLELLESFSADIK.[H…
PTPRN2	Q92932	0 (1)	-0.23 (0.9)	0.09 (0.92)	-0.13 (0.9)	-0.45 (0.84)	-0.69 (0.89)	-0.01 (0.82)	0.0106347	0.238619	0.277937	5.44e-06	2.29e-10	0.906928	3	34	22	[K].LSGTGFTWQDDYTQYVMDQELADLPK.[T], [R].KKSEHPESSLSSEEETAGVENVK.[S], [K].KSEHPESSLSSEEETAGVENVK.[S], [R].YEVSPVALQR.[L], [K].WPSPLGDSEDPSSTGDGAR.[I], [K].SEHPESSLSSEEETAGVENVK.[S], [R].THTAQDRPPAEGDDR.[F], [K].DLLGQQPHSEPGAAAFGELQNQMPGPSK.[E], [K].DKLEETSGLK.[I], [K].EEQSLPAGAQEALSDGLQLEVQPSEEEAR.[G], [R].GDSFPDDGVQDDDDRLYQEVHR.[L], [R].AALGESGEQADGPK.[A], [R].RPEASSPARPSK.[H], [R].EGGAALANALR.[R…	[K].LSGTGFTWQDDYTQYVMDQELADLPK.[T], [K].LSGTGFTWQDDYTQYVMDQELADLPK.[T], [R].LLQVPSSAFADVEVLGPAVTFK.[V], [R].HLPFLEALSQAPASDVLAR.[T], [R].GLSGLELDGMAELMAGLMQGVDHGVAR.[G], [R].GYIVTDRDPLRPEEGR.[R], [R].LGCLLEEGLCGASEACVNDGVFGR.[C], [R].KKSEHPESSLSSEEETAGVENVK.[S], [K].KSEHPESSLSSEEETAGVENVK.[S], [R].YEVSPVALQR.[L], [K].WPSPLGDSEDPSSTGDGAR.[I], [K].SEHPESSLSSEEETAGVENVK.[S], [R].THTAQDRPPAEGDDR.[F],…
QDPR	P09417	0 (1)	0.2 (1.02)	0.2 (0.96)	-0.01 (1.11)	0.3 (0.99)	0.03 (1)	0.28 (1.02)	0.0113455	0.0446138	0.839406	0.00212423	0.631874	0.00127345	4	13	7	[K].NRPSSGSLIQVVTTEGR.[T], [K].MTDSFTEQADQVTAEVGK.[L], [K].VDAILCVAGGWAGGNAK.[S], [K].EGGLLTLAGAK.[A], [K].AALDGTPGMIGYGMAK.[G], [K].GAVHQLCQSLAGK.[N], [R].RVLVYGGR.[G]	[R].NWWVASVDVVENEEASASIIVK.[M], [K].NRPSSGSLIQVVTTEGR.[T], [K].MTDSFTEQADQVTAEVGK.[L], [K].MTDSFTEQADQVTAEVGK.[L], [K].VDAILCVAGGWAGGNAK.[S], [K].EGGLLTLAGAK.[A], [K].AALDGTPGMIGYGMAK.[G], [K].GAVHQLCQSLAGK.[N], [K].AALDGTPGMIGYGMAK.[G], [R].RVLVYGGR.[G], [K].NCDLMWK.[Q], [R].TELTPAYF.[-], [K].NCDLMWK.[Q]
NDRG2	Q9UN36	0 (1)	0.2 (0.97)	0.15 (0.93)	0.18 (0.96)	0.23 (0.99)	-0.24 (1.05)	0.41 (0.85)	0.0115255	0.10211	0.105125	0.0146524	0.0936958	8.45e-06	3	17	6	[R].NIITHAPNLDNIELYWNSYNNR.[R], [K].MADSGGQPQLTQPGK.[L], [K].GWMDWAAHK.[L], [R].TLSQSSESGTLSSGPPGHTMEVSC.[-], [K].RPAILTYHDVGLNYK.[S], [K].EAELAAR.[I]	[R].NIITHAPNLDNIELYWNSYNNRR.[D], [R].NIITHAPNLDNIELYWNSYNNR.[R], [K].MADSGGQPQLTQPGK.[L], [K].MADSGGQPQLTQPGK.[L], [K].GWMDWAAHK.[L], [K].GWMDWAAHK.[L], [K].LDPTQTSFLK.[M], [R].TLSQSSESGTLSSGPPGHTMEVSC.[-], [R].YALNHPDTVEGLVLINIDPNAK.[G], [K].RPAILTYHDVGLNYK.[S], [K].SCFQPLFQFEDMQEIIQNFVR.[V], [K].SCFQPLFQFEDMQEIIQNFVR.[V], [R].CPVMLVVGDQAPHEDAVVECNSK.[L], [K].LTGLTSSIPEMILGHLFSQEELSGNSELIQK.[Y],…
PTGDS	P41222	0 (1)	0.21 (1.16)	0.24 (1.24)	0.27 (1.15)	0.17 (1.11)	-0.2 (1.32)	0.41 (1.01)	0.0116248	0.0208576	0.0171121	0.118838	0.284433	4.11e-05	4	22	15	[K].KAALSMCK.[S], [R].TMLLQPAGSLGSYSYR.[S], [K].SVVAPATDGGLNLTSTFLR.[K], [R].SPHWGSTYSVSVVETDYDQYALLYSQGSK.[G], [K].AQGFTEDTIVFLPQTDK.[C], [K].KAALSMCK.[S], [K].EKFTAFCK.[A], [K].AALSMCK.[S], [K].AALSMCK.[S], [R].TQTPRAELK.[E], [R].MATLYSR.[T], [R].MATLYSR.[T], [R].KNQCETRTMLLQPAGSLGSYSYR.[S], [K].GPGEDFR.[M], [R].KNQCETR.[T]	[K].KAALSMCK.[S], [R].TMLLQPAGSLGSYSYR.[S], [R].TMLLQPAGSLGSYSYR.[S], [R].WFSAGLASNSSWLR.[E], [K].SVVAPATDGGLNLTSTFLR.[K], [R].SPHWGSTYSVSVVETDYDQYALLYSQGSKGPGEDFR.[M], [R].SPHWGSTYSVSVVETDYDQYALLYSQGSK.[G], [K].AQGFTEDTIVFLPQTDKCMTEQ.[-], [K].AQGFTEDTIVFLPQTDKCMTEQ.[-], [K].AQGFTEDTIVFLPQTDK.[C], [K].KAALSMCK.[S], [K].EKFTAFCK.[A], [R].EKKAALSMCK.[S], [K].AALSMCK.[S], [K].AALSMCK.[S], [R].TQTPRA…
SCRG1	O75711	0 (1)	0.22 (1.13)	0.32 (0.98)	0.17 (1.24)	0.19 (1.15)	-0.02 (1.13)	0.34 (1.11)	0.0122364	0.00405624	0.159466	0.0770451	0.90299	0.000697647	3	6	4	[K].DHNCHNLPEGVADLTQIDVNVQDHFWDGK.[G], [K].GCEMICYCNFSELLCCPK.[D], [K].ISFVIPCNNQ.[-], [K].DVFFGPK.[I]	[K].ILKDHNCHNLPEGVADLTQIDVNVQDHFWDGK.[G], [K].DHNCHNLPEGVADLTQIDVNVQDHFWDGK.[G], [K].GCEMICYCNFSELLCCPK.[D], [K].GCEMICYCNFSELLCCPK.[D], [K].ISFVIPCNNQ.[-], [K].DVFFGPK.[I]
NIF3L1	Q9GZT8	0 (1)	0.25 (1.05)	0.18 (1.08)	0.21 (1.04)	0.3 (1.05)	-0.09 (1.02)	0.41 (1.03)	0.0123061	0.203177	0.135003	0.00694623	0.287157	4.71e-05	3	13	4	[R].VGIYSPHTAYDAAPQGVNNWLAK.[G], [R].DMLDSHLENK.[I], [K].APNYPTEGNHR.[V], [RK].TLESQVK.[VY]	[K].INIILSETDRDPLQVV.[-], [R].LCTLDESVSLATMIDR.[I], [R].VGIYSPHTAYDAAPQGVNNWLAK.[G], [R].DMLDSHLENK.[I], [R].DMLDSHLENK.[I], [K].APNYPTEGNHR.[V], [K].ALMQVVDFLSR.[N], [K].GIDGVSVTSFSAR.[T], [K].ALMQVVDFLSR.[N], [R].INLNCTQK.[A], [R].VEFNVNYTQDLDK.[V], [R].TGNEEQTR.[I], [RK].TLESQVK.[VY]
AHSG	P02765	0 (1)	-0.22 (1.08)	-0.4 (1.03)	-0.2 (1.24)	-0.13 (1)	0.01 (1.02)	-0.33 (1.08)	0.0123762	0.000904657	0.188123	0.123268	0.880096	0.000756335	3	15	11	[K].HTLNQIDEVK.[V], [R].HTFMGVVSLGSPSGEVSHPR.[K], [R].TVVQPSVGAAAGPVVPPCPGR.[I], [K].VWPQQPSGELFEIEIDTLETTCHVLDPTPVAR.[C], [R].QPNCDDPETEEAALVAIDYINQNLPWGYK.[H], [K].EHAVEGDCDFQLLK.[L], [R].AQLVPLPPSTYVEFTVSGTDCVAK.[E], [K].FSVVYAK.[C], [K].EATEAAK.[C], [R].VVHAAK.[A], [K].ATLSEK.[L]	[K].HTLNQIDEVK.[V], [R].HTFMGVVSLGSPSGEVSHPR.[K], [R].HTFMGVVSLGSPSGEVSHPR.[K], [R].TVVQPSVGAAAGPVVPPCPGR.[I], [K].VWPQQPSGELFEIEIDTLETTCHVLDPTPVAR.[C], [R].QPNCDDPETEEAALVAIDYINQNLPWGYK.[H], [R].QLKEHAVEGDCDFQLLK.[L], [K].EHAVEGDCDFQLLK.[L], [K].EATEAAKCNLLAEK.[Q], [K].AALAAFNAQNNGSNFQLEEISR.[A], [R].AQLVPLPPSTYVEFTVSGTDCVAK.[E], [K].FSVVYAK.[C], [K].EATEAAK.[C], [R].VVHAAK.[A], [K].ATLSEK.[L]
MMP17	Q9ULZ9	0 (1)	0.25 (1.2)	0.44 (1.2)	0.37 (1.2)	0.1 (1.19)	-0.16 (1.24)	0.45 (1.14)	0.0127317	0.00042064	0.0167748	0.453957	0.0824657	9.01e-06	4	17	8	[R].GLPLHLDSVDAVYER.[T], [R].FGYLPPADPTTGQLQTQEELSK.[A], [R].CSTHFDAVAQIR.[G], [R].WSDGASYFFR.[G], [R].VWQLYGVR.[E], [R].YGLPYEDK.[V], [R].GEAFFFK.[G], [R].ALMYYALK.[V]	[R].HLVSLQPAQMHR.[F], [R].HLVSLQPAQMHR.[F], [R].GLPLHLDSVDAVYER.[T], [K].VLDGELEVAPGYPQSTAR.[D], [R].FGYLPPADPTTGQLQTQEELSK.[A], [R].CSTHFDAVAQIR.[G], [K].AITAMQQFGGLEATGILDEATLALMK.[T], [K].AITAMQQFGGLEATGILDEATLALMK.[T], [K].AITAMQQFGGLEATGILDEATLALMK.[T], [R].WSDGASYFFR.[G], [R].AEDLSLGVEWLSR.[F], [R].VWQLYGVR.[E], [R].YGLPYEDK.[V], [R].GEAFFFK.[G], [R].ALMYYALK.[V], [R].ALMYYALK.[V], [R].GVPS…
PLAUR	Q03405	0 (1)	0.19 (0.95)	0.18 (1.03)	0.22 (0.98)	0.18 (0.9)	-0.09 (0.91)	0.32 (0.95)	0.0127677	0.14369	0.0273995	0.0329922	0.656102	0.000219198	4	8	4	[K].ITSLTEVVCGLDLCNQGNSGR.[A], [R].VEECALGQDLCR.[T], [K].SGCNHPDLDVQYR.[S], [R].QCYSCK.[G]	[K].ITSLTEVVCGLDLCNQGNSGR.[A], [R].LWEEGEELELVEK.[S], [R].GPMNQCLVATGTHEPK.[N], [R].VEECALGQDLCR.[T], [K].SGCNHPDLDVQYR.[S], [R].SPEEQCLDVVTHWIQEGEEGRPK.[D], [R].QCYSCK.[G], [R].HQSLQCR.[S]
CDH8	P55286	0 (1)	-0.23 (1.06)	0.16 (1.11)	-0.26 (0.99)	-0.4 (1.02)	-0.72 (1.1)	0.01 (0.95)	0.0129128	0.120659	0.0255107	7.26e-05	1.64e-08	0.851122	4	18	10	[K].VEAANVHIDPR.[F], [K].YILSGDGAGTIFQINDVTGDIHAIK.[R], [R].QFNINADDGK.[I], [R].DPDITSSPIR.[F], [K].EEYLVVIQAK.[D], [R].LHTDLDPGSKK.[I], [K].ITLATPLDR.[E], [R].LRKPLDFETK.[K], [K].FAQSLYHFSVPEDVVLGTAIGR.[V], [R].VPVAIK.[V]	[K].VEAANVHIDPR.[F], [K].YILSGDGAGTIFQINDVTGDIHAIKR.[L], [K].YILSGDGAGTIFQINDVTGDIHAIK.[R], [R].QFNINADDGK.[I], [R].DPDITSSPIR.[F], [K].EEYLVVIQAK.[D], [R].EAKEEYLVVIQAK.[D], [K].ANDQDIGENAQSSYDIIDGDGTALFEITSDAQAQDGIIR.[L], [R].LHTDLDPGSKK.[I], [R].LHTDLDPGSK.[K], [K].ITLATPLDR.[E], [R].LRKPLDFETK.[K], [K].FAQSLYHFSVPEDVVLGTAIGR.[V], [R].GPFKDTATVK.[I], [K].AEYTLTAQAVDWETSKPLEPPSEFIIK.[V], [R].GW…
HRG	P04196	0 (1)	-0.21 (1.08)	-0.31 (0.97)	-0.06 (1.13)	-0.22 (1.11)	0.07 (0.96)	-0.34 (1.11)	0.0130043	0.00358833	0.732608	0.0189375	0.877241	0.000432265	4	25	20	[K].HPLKPDNQPFPQSVSESCPGK.[F], [R].HSHESQDLR.[V], [R].KGEVLPLPEANFPSFPLPHHK.[H], [R].KYWNDCEPPDSR.[R], [K].YKEENDDFASFR.[V], [K].YWNDCEPPDSR.[R], [R].RPSEIVIGQCK.[V], [R].RDGYLFQLLR.[I], [R].SSTTKPPFKPHGSR.[D], [K].SGFPQVSMFFTHTFPK.[-], [R].DGYLFQLLR.[I], [R].DHHHPHKPHEHGPPPPPDER.[D], [K].EENDDFASFR.[V], [K].DSPVLIDFFEDTER.[Y], [R].ADLFYDVEALDLESPK.[N], [K].ALDLINKR.[R], [R].HPNVFGFCR.[A], [R].IA…	[K].HPLKPDNQPFPQSVSESCPGK.[F], [R].HSHESQDLR.[V], [R].KGEVLPLPEANFPSFPLPHHK.[H], [R].KYWNDCEPPDSR.[R], [R].VIDFNCTTSSVSSALANTK.[D], [K].YKEENDDFASFR.[V], [K].YWNDCEPPDSR.[R], [R].RPSEIVIGQCK.[V], [R].RDGYLFQLLR.[I], [R].SSTTKPPFKPHGSR.[D], [K].SGFPQVSMFFTHTFPK.[-], [K].SGFPQVSMFFTHTFPK.[-], [R].DGYLFQLLR.[I], [R].DHHHPHKPHEHGPPPPPDER.[D], [K].EENDDFASFR.[V], [K].DSPVLIDFFEDTER.[Y], [K].GEVLPLPEAN…
IGHV3-9	P01782	0 (1)	-0.22 (1.11)	-0.31 (1.1)	-0.12 (1.12)	-0.22 (1.11)	0 (1.22)	-0.32 (1.04)	0.0136604	0.00825776	0.394039	0.029544	0.84217	0.000994863	4	4	4	[R].LSCAASGFTFDDYAMHWVR.[Q], [R].LSCAASGFTFDDYAMHWVR.[Q], [K].GLEWVSGISWNSGSIGYADSVK.[G], [R].AEDTALYYCAK.[D]	[R].LSCAASGFTFDDYAMHWVR.[Q], [R].LSCAASGFTFDDYAMHWVR.[Q], [K].GLEWVSGISWNSGSIGYADSVK.[G], [R].AEDTALYYCAK.[D]
LTF	P02788	0 (1)	0.18 (1.02)	0.28 (1.24)	0.05 (1)	0.2 (0.89)	0.43 (1.09)	0.06 (0.97)	0.0143256	0.0931693	0.233348	0.0112179	2.59e-05	0.334993	3	34	12	[K].LRPVAAEVYGTER.[Q], [K].YLGPQYVAGITNLK.[K], [R].SVNGKEDAIWNLLR.[Q], [R].THYYAVAVVK.[K], [R].DGAGDVAFIR.[E], [K].DVTVLQNTDGNNNEAWAK.[D], [K].EDAIWNLLR.[Q], [K].GGSFQLNELQGLK.[S], [K].CAFSSQEPYFSYSGAFK.[C], [K].FQLFGSPSGQK.[D], [K].FCLFQSETK.[N], [R].KSEEEVAAR.[R]	[K].LRPVAAEVYGTER.[Q], [K].NLLFNDNTECLAR.[L], [R].NGSDCPDKFCLFQSETK.[N], [R].IDSGLYLGSGYFTAIQNLR.[K], [R].LCAGTGENK.[C], [K].YLGPQYVAGITNLK.[K], [K].YLGPQYVAGITNLKK.[C], [R].RSDTSLTWNSVK.[G], [R].SCHLAMAPNHAVVSR.[M], [R].SCHLAMAPNHAVVSR.[M], [R].SVNGKEDAIWNLLR.[Q], [R].THYYAVAVVK.[K], [K].SQQSSDPDPNCVDRPVEGYLAVAVVR.[R], [R].SNLCALCIGDEQGENK.[C], [R].DGAGDVAFIR.[E], [R].ESTVFEDLSDEAER.[D], [K].DVT…
PTPRZ1	P23471	0 (1)	0.22 (1)	0.36 (1.01)	0.15 (0.99)	0.18 (0.99)	-0.14 (1.06)	0.39 (0.92)	0.0144057	0.00079989	0.262056	0.123054	0.26534	5.81e-05	3	44	22	[K].HNDGKEENDIQTGSALLPLSPESK.[A], [R].KLVEEIGWSYTGALNQK.[N], [R].KKEPQISTTTHYNR.[I], [K].KYPTCNSPK.[Q], [K].TSLENTFIHNTGK.[T], [K].TVEINLTNDYR.[V], [R].VSGGVSEMVFK.[A], [R].VTSVSSDSQTGMDR.[S], [R].QVFSSYTGK.[E], [K].QSPINIDEDLTQVNVNLKK.[L], [K].QSPINIDEDLTQVNVNLK.[K], [K].SPSANGLSQK.[H], [K].DIEEGAIVNPGR.[D], [K].EEEEGKDIEEGAIVNPGR.[D], [K].AIIDGVESVSR.[F], [R].FSSFEEAVK.[G], [K].CMSCSSYR.[E], [K…	[K].LVEEIGWSYTGALNQK.[N], [K].LIHSDEILTSTK.[S], [K].HNDGKEENDIQTGSALLPLSPESK.[A], [K].KEPQISTTTHYNR.[I], [R].GSDGLSIHK.[C], [R].IGLAEGLESEKK.[A], [R].IGLAEGLESEK.[K], [R].KLVEEIGWSYTGALNQK.[N], [R].KKEPQISTTTHYNR.[I], [K].KYPTCNSPK.[Q], [K].TSLENTFIHNTGK.[T], [K].TVEINLTNDYR.[V], [R].VSGGVSEMVFK.[A], [R].VSGGVSEMVFK.[A], [R].VTSVSSDSQTGMDR.[S], [R].VVYDTMIEK.[F], [R].QVFSSYTGK.[E], [K].SDAGLVGGGE…
LUM	P51884	0 (1)	-0.18 (1.06)	-0.29 (1.07)	-0.14 (1.18)	-0.15 (0.98)	0.13 (1.11)	-0.33 (1)	0.0147711	0.0014354	0.219312	0.117802	0.608879	0.000250451	3	11	8	[R].ISETSLPPDMYECLR.[V], [R].LKEDAVSAAFK.[G], [K].NIPTVNENLENYYLEVNQLEK.[F], [R].NNQIDHIDEK.[A], [K].SLEDLQLTHNK.[I], [K].EDAVSAAFK.[G], [K].RFNALQYLR.[L], [R].FNALQYLR.[L]	[R].ISETSLPPDMYECLR.[V], [R].ISETSLPPDMYECLR.[V], [R].LKEDAVSAAFK.[G], [K].NIPTVNENLENYYLEVNQLEK.[F], [R].NNQIDHIDEK.[A], [K].SLEDLQLTHNK.[I], [K].EDAVSAAFK.[G], [K].SLEYLDLSFNQIAR.[L], [K].RFNALQYLR.[L], [R].FNALQYLR.[L], [R].VANEVTLN.[-]
TAC3	Q9UHF0	0 (1)	-0.25 (1.24)	-0.03 (1.33)	-0.19 (1.27)	-0.39 (1.15)	-0.69 (1.44)	-0.04 (1.06)	0.0149154	0.869193	0.220412	0.0002865	7.23e-07	0.607394	3	4	3	[R].SVQPDSPTDVNQENVPSFGILK.[Y], [K].EPQEEVVPGGGR.[S], [K].ALSQASTDPK.[E]	[R].SVQPDSPTDVNQENVPSFGILK.[Y], [K].EPQEEVVPGGGR.[S], [K].ALSQASTDPK.[E], [R].DMHDFFVGLMGK.[R]
F13A1	P00488	0 (1)	-0.16 (1.35)	-0.28 (1.51)	-0.19 (1.28)	-0.08 (1.3)	-0.05 (1.57)	-0.21 (1.23)	0.0150818	0.00105349	0.0894988	0.224727	0.119818	0.0137848	3	29	7	[K].GTYIPVPIVSELQSGK.[W], [K].VDHHTDKYENNK.[L], [K].FQEGQEEER.[L], [R].LSIQSSPK.[C], [R].VGSAMVNAK.[D], [R].VEYVIGR.[Y], [R].AQMDLSGR.[G]	[R].NVWVHLDGPGVTRPMK.[K], [K].KDGTHVVENVDATHIGK.[L], [K].KETFDVTLEPLSFK.[K], [R].HVYGELDVQIQR.[R], [R].GVNLQEFLNVTSVHLFK.[E], [K].GTYIPVPIVSELQSGK.[W], [K].KPLNTEGVMK.[S], [R].VGSAMVNAK.[D], [K].VDHHTDKYENNK.[L], [K].QIGGDGMMDITDTYK.[F], [R].SNVDMDFEVENAVLGK.[D], [R].SNVDMDFEVENAVLGK.[D], [R].EEYVLNDIGVIFYGEVNDIK.[T], [K].ETFDVTLEPLSFKK.[E], [R].CGPASVQAIK.[H], [R].AVPPNNSNAAEDDLPTVELQGVVPR.[G], …
STX1B	P61266	0 (1)	0.18 (1.05)	0.17 (1.01)	0.23 (1.07)	0.15 (1.06)	-0.5 (1.02)	0.5 (0.9)	0.0151027	0.0583864	0.0280204	0.0773395	0.00015108	3.11e-08	4	16	7	[K].QHSAILAAPNPDEK.[T], [K].TKQELEDLTADIK.[K], [R].DHFMDEFFEQVEEIR.[G], [R].DHFMDEFFEQVEEIR.[G], [K].DSDDEEEVVHVDR.[D], [K].LSEDVEQVK.[K], [K].QELEDLTADIK.[K]	[R].TTTNEELEDMLESGK.[L], [K].QHSAILAAPNPDEK.[T], [K].TKQELEDLTADIKK.[T], [K].TKQELEDLTADIK.[K], [R].DHFMDEFFEQVEEIR.[G], [R].DHFMDEFFEQVEEIR.[G], [K].DSDDEEEVVHVDR.[D], [K].LSEDVEQVK.[K], [R].TTTNEELEDMLESGK.[L], [K].KQHSAILAAPNPDEK.[T], [K].QELEDLTADIKK.[T], [K].QELEDLTADIK.[K], [K].QALNEIETR.[H], [K].AIEQSIEQEEGLNR.[S], [R].HNEIIK.[L], [K].LAIFTDDIK.[M]
CTSB	P07858	0 (1)	0.12 (0.91)	0.12 (1.01)	0.07 (0.88)	0.13 (0.88)	0.18 (1.02)	0.09 (0.86)	0.0160488	0.0317131	0.226533	0.0304768	0.0105896	0.0633968	4	21	12	[R].GQDHCGIESEVVAGIPR.[T], [R].LCGTFLGGPKPPQR.[V], [K].ICEPGYSPTYK.[Q], [R].VMFTEDLKLPASFDAR.[E], [K].SGVYQHVTGEMMGGHAIR.[I], [K].SGVYQHVTGEMMGGHAIR.[I], [R].EQWPQCPTIK.[E], [K].DIMAEIYK.[N], [K].DIMAEIYK.[N], [R].VMFTEDLK.[L], [K].LPASFDAR.[E], [R].TDQYWEK.[I]	[K].NGPVEGAFSVYSDFLLYK.[S], [K].HYGYNSYSVSNSEKDIMAEIYK.[N], [K].HYGYNSYSVSNSEKDIMAEIYK.[N], [K].HYGYNSYSVSNSEK.[D], [R].GQDHCGIESEVVAGIPR.[T], [R].LCGTFLGGPKPPQR.[V], [K].ICEPGYSPTYK.[Q], [R].VMFTEDLKLPASFDAR.[E], [R].VMFTEDLKLPASFDAR.[E], [K].SGVYQHVTGEMMGGHAIR.[I], [K].SGVYQHVTGEMMGGHAIR.[I], [K].SGVYQHVTGEMMGGHAIR.[I], [R].DQGSCGSCWAFGAVEAISDR.[I], [R].EQWPQCPTIK.[E], [K].DIMAEIYK.[N], [K].DIM…
CANX	P27824	0 (1)	0.2 (1.01)	0.29 (0.99)	0.24 (1)	0.13 (1.03)	-0.35 (0.95)	0.46 (0.94)	0.016204	0.0071185	0.0395906	0.189335	0.00790452	1.25e-06	5	35	16	[R].KIPNPDFFEDLEPFR.[M], [K].TPELNLDQFHDK.[T], [K].WKPPMIDNPSYQGIWKPR.[K], [K].QKSDAEEDGGTVSQEEEDR.[K], [K].DDTDDEIAK.[Y], [K].GDEEEEGEEKLEEK.[Q], [R].CESAPGCGVWQRPVIDNPNYK.[G], [R].GTLSGWILSK.[A], [K].HHAISAK.[L], [K].AEEDEILNR.[S], [R].KPEDWDERPK.[I], [R].EIEDPEDR.[K], [K].WEVEEMKESK.[L], [K].TYFTDK.[K], [K].TGIYEEK.[H], [K].RPDADLK.[T]	[R].IVDDWANDGWGLKK.[A], [R].IVDDWANDGWGLK.[K], [K].LNKPFLFDTKPLIVQYEVNFQNGIECGGAYVK.[L], [K].IPDPEAVKPDDWDEDAPAK.[I], [K].KDDTDDEIAK.[Y], [R].KIPNPDFFEDLEPFR.[M], [K].TPYTIMFGPDK.[C], [K].TPELNLDQFHDK.[T], [K].YDGKWEVEEMK.[E], [K].WKPPMIDNPSYQGIWKPR.[K], [K].WKPPMIDNPSYQGIWKPR.[K], [K].QKSDAEEDGGTVSQEEEDR.[K], [K].QKSDAEEDGGTVSQEEEDRKPK.[A], [K].DKGDEEEEGEEKLEEK.[Q], [K].DDTDDEIAKYDGK.[W], [K].DD…
ICAM1	P05362	0 (1)	0.25 (1.04)	0.1 (1.14)	0.25 (1.03)	0.33 (0.99)	0.32 (1.19)	0.22 (0.96)	0.0163381	0.958495	0.0522656	0.00265185	0.0415249	0.0319496	4	14	6	[R].VELAPLPSWQPVGK.[N], [K].LLGIETPLPK.[K], [R].CQVEGGAPR.[A], [R].STQGEVTR.[K], [R].DLEGTYLCR.[A], [K].ELLLPGNNR.[K]	[R].VELAPLPSWQPVGK.[N], [K].VYELSNVQEDSQPMCYSNCPDGQSTAK.[T], [K].VYELSNVQEDSQPMCYSNCPDGQSTAK.[T], [K].REPAVGEPAEVTTTVLVR.[R], [K].TFLTVYWTPER.[V], [K].ASVSVTAEDEGTQR.[L], [K].LLGIETPLPK.[K], [R].CQVEGGAPR.[A], [R].STQGEVTR.[K], [R].DLEGTYLCR.[A], [K].VTLNGVPAQPLGPR.[A], [K].KELLLPGNNR.[K], [K].ATPEDNGR.[S], [K].ELLLPGNNR.[K]
TRHDE	Q9UKU6	0 (1)	-0.18 (0.95)	-0.01 (0.95)	-0.11 (0.97)	-0.29 (0.92)	-0.31 (1.01)	-0.11 (0.91)	0.0169305	0.466684	0.374059	0.00138361	0.00302627	0.110909	3	24	7	[K].LISGVTEFLNTEGELK.[E], [K].FHSTTAVSEK.[K], [R].AGLIDDAFSLAR.[A], [R].AVETVEANVR.[W], [R].GSGDYALHITK.[R], [R].LIEFYEDYFK.[V], [R].LLIDQLIR.[N]	[K].ILLEALTCSDDR.[N], [K].LISGVTEFLNTEGELK.[E], [K].NYDGVAAASFSR.[A], [R].MENYNIFNEYILK.[Q], [R].GLQDYLTIHK.[Y], [K].FHSTTAVSEK.[K], [K].DFLPWHAASR.[A], [R].AGLIDDAFSLAR.[A], [R].AGYLPQNIPLEIIR.[Y], [R].AVETVEANVR.[W], [R].EVIMLACSFGNK.[H], [R].GSGDYALHITK.[R], [R].LIEFYEDYFK.[V], [K].QVATTYIK.[L], [R].IIITQQHFIYDISAK.[T], [R].YGEALFMNSK.[L], [R].LLIDQLIR.[N], [K].LDLLAVPK.[H], [R].YVVLHASR.[V], …
B3GAT3	O94766	0 (1)	-0.23 (0.92)	-0.15 (0.84)	-0.07 (0.82)	-0.35 (0.99)	-0.2 (0.9)	-0.25 (0.93)	0.0175177	0.222543	0.707429	0.00146596	0.0339798	0.0391628	4	14	3	[R].GGAVGGEKDPPPPGTQGVVYFADDDNTYSR.[E], [R].GVSVWPVGLVGGLR.[F], [R].GSDPAIEV.[-]	[R].LSQTLSLVPR.[L], [R].RPPPAPAQPPEPEALPTIYVVTPTYAR.[L], [R].FEGPQVQDGR.[V], [R].EGEPGWVHPR.[G], [R].GGAVGGEKDPPPPGTQGVVYFADDDNTYSR.[E], [R].GVSVWPVGLVGGLR.[F], [R].LREGEPGWVHPR.[G], [K].MKQEEQLQR.[Q], [R].ISQLQAELR.[R], [R].GSDPAIEV.[-], [K].QEEQLQR.[Q], [R].ELFEEMR.[W], [K].ALDWLR.[G], [R].AAAEQLR.[Q]
INHBA	P08476	0 (1)	0.25 (0.94)	0.21 (1.05)	0.32 (1.02)	0.23 (0.85)	0.3 (1.05)	0.23 (0.89)	0.0180983	0.20116	0.0398723	0.0344649	0.0273001	0.0459489	5	16	6	[R].IACEQCQESGASLVLLGK.[K], [K].GGGEGGAGADEEK.[E], [R].AEMNELMEQTSEIITFAESGTAR.[K], [K].DIQNMIVEECGCS.[-], [R].GLECDGK.[V], [K].QFFVSFK.[D]	[K].HPQGSLDTGEEAEEVGLK.[G], [R].IACEQCQESGASLVLLGK.[K], [K].EGSDLSVVER.[A], [K].GGGEGGAGADEEK.[E], [R].AEMNELMEQTSEIITFAESGTAR.[K], [K].DIQNMIVEECGCS.[-], [K].KQFFVSFK.[D], [K].DIQNMIVEECGCS.[-], [R].GLECDGK.[V], [K].SCCVPTK.[L], [K].DVPNSQPEMVEAVKK.[H], [R].QSEDHPHR.[R], [R].AEVWLFLK.[V], [K].QFFVSFK.[D], [R].SELLLSEK.[V], [K].VNICCK.[K]
DBH	P09172	0 (1)	-0.17 (1.01)	-0.15 (0.89)	-0.32 (1.11)	-0.11 (1)	-0.12 (1.07)	-0.19 (0.97)	0.0183451	0.0493561	0.00875877	0.179735	0.179225	0.0129289	4	12	4	[K].SAVDAGFLQK.[Y], [R].FQGEWNLQPLPK.[V], [K].YFHLINR.[F], [R].LYYTAK.[L]	[R].HVLAAWALGAK.[A], [K].GQIHLDPQQDYQLLQVQR.[T], [K].VISTLEEPTPQCPTSQGR.[S], [K].SAVDAGFLQK.[Y], [R].EWEIVNQDNHYSPHFQEIR.[M], [R].FQGEWNLQPLPK.[V], [K].AFYYPEEAGLAFGGPGSSR.[Y], [R].TPEGLTLLFK.[R], [K].YEPIVTK.[G], [K].YFHLINR.[F], [R].LYYTAK.[L], [R].ETAFILTGYCTDK.[C]
IGHV6-1	A0A0B4J1U7	0 (1)	-0.2 (1.03)	-0.36 (1.05)	-0.1 (1.11)	-0.17 (0.98)	0.08 (1.03)	-0.33 (1.01)	0.01862	0.00209641	0.520174	0.0663857	0.520086	0.000294413	3	6	5	[K].NQFSLQLNSVTPEDTAVYYCAR.[-], [K].WYNDYAVSVK.[S], [R].ITINPDTSK.[N], [R].QSPSRGLEWLGR.[T], [R].GLEWLGR.[T]	[K].NQFSLQLNSVTPEDTAVYYCAR.[-], [K].WYNDYAVSVK.[S], [R].SKWYNDYAVSVK.[S], [R].ITINPDTSK.[N], [R].QSPSRGLEWLGR.[T], [R].GLEWLGR.[T]
CYCS	P99999	0 (1)	0.2 (1.02)	0.13 (0.95)	0.28 (1.05)	0.19 (1.04)	-0.33 (0.96)	0.45 (0.95)	0.0186451	0.190324	0.0216474	0.0535091	0.00727738	1.64e-06	4	13	5	[R].KTGQAPGYSYTAANKNK.[G], [R].KTGQAPGYSYTAANK.[N], [K].TGQAPGYSYTAANK.[N], [R].ADLIAYLK.[K], [K].MIFVGIK.[K]	[K].GIIWGEDTLMEYLENPKK.[Y], [K].GIIWGEDTLMEYLENPK.[K], [R].KTGQAPGYSYTAANKNK.[G], [R].KTGQAPGYSYTAANK.[N], [K].TGQAPGYSYTAANKNK.[G], [K].TGQAPGYSYTAANK.[N], [R].ADLIAYLKK.[A], [R].ADLIAYLK.[K], [K].MIFVGIK.[K], [K].MIFVGIKK.[K], [K].MIFVGIK.[K], [K].GIIWGEDTLMEYLENPKK.[Y], [K].KIFIMK.[C]
PCSK1	P29120	0 (1)	-0.25 (1.14)	0.16 (1.1)	-0.17 (1.1)	-0.5 (1.12)	-0.77 (1.19)	0 (1.02)	0.018873	0.13679	0.207999	1.94e-05	2.83e-09	0.863106	3	24	14	[K].LNIPYENFYEALEK.[L], [K].MVDPGEEQPTQENPKENTLVSK.[S], [K].MVDPGEEQPTQENPKENTLVSK.[S], [K].MVDPGEEQPTQENPK.[E], [R].RDELEEGAPSQAMLR.[L], [R].RDELEEGAPSQAMLR.[L], [R].DELEEGAPSQAMLR.[L], [K].ANGEVIIEIPTR.[A], [R].ACEGQENAIK.[S], [R].LLQSAFSK.[N], [R].FGFGLLNAK.[A], [K].LNKPSQLK.[D], [K].ALVDLADPR.[T], [K].ENTLVSK.[S]	[K].LNIPYENFYEALEK.[L], [K].MVDPGEEQPTQENPKENTLVSK.[S], [K].MVDPGEEQPTQENPKENTLVSK.[S], [K].MVDPGEEQPTQENPK.[E], [K].MVDPGEEQPTQENPK.[E], [K].LDLHVIPVWQK.[G], [R].RDELEEGAPSQAMLR.[L], [R].RDELEEGAPSQAMLR.[L], [R].DELEEGAPSQAMLR.[L], [K].ANGEVIIEIPTR.[A], [R].ACEGQENAIK.[S], [K].CGVGVAYNSK.[V], [R].DELEEGAPSQAMLR.[L], [K].DSEDSLYNDYVDVFYNTKPYK.[H], [R].LLQSAFSK.[N], [R].FGFGLLNAK.[A], [R].VIWAEQQY…
MT1E	P04732	0 (1)	0.21 (1.05)	0.28 (1.12)	0.15 (1.01)	0.2 (1.04)	-0.17 (1.01)	0.39 (1.02)	0.0190006	0.0207788	0.201728	0.0557224	0.156553	5.02e-05	3	3	2	[K].KSCCSCCPVGCAK.[C], [K].SCCSCCPVGCAK.[C]	[-].MDPNCSCATGGSCTCAGSCK.[C], [K].KSCCSCCPVGCAK.[C], [K].SCCSCCPVGCAK.[C]
ATP1B1	P05026	0 (1)	0.18 (1.07)	0.28 (1.24)	0.1 (0.98)	0.16 (1.01)	-0.29 (1.24)	0.4 (0.89)	0.0191033	0.00208641	0.412979	0.0867695	0.0602506	1.58e-05	3	11	7	[K].VGNVEYFGLGNSPGFPLQYYPYYGK.[L], [K].TEISFRPNDPK.[S], [R].DDMIFEDCGDVPSEPK.[E], [R].DDMIFEDCGDVPSEPK.[E], [K].EGKPCIIIK.[L], [K].AYGENIGYSEK.[D], [R].GDFNHER.[G]	[K].VGNVEYFGLGNSPGFPLQYYPYYGK.[L], [R].VAPPGLTQIPQIQK.[T], [K].YNPNVLPVQCTGK.[R], [K].SYEAYVLNIVR.[F], [K].TEISFRPNDPK.[S], [R].DDMIFEDCGDVPSEPK.[E], [R].DDMIFEDCGDVPSEPK.[E], [K].EGKPCIIIK.[L], [K].DSAQRDDMIFEDCGDVPSEPK.[E], [K].AYGENIGYSEK.[D], [R].GDFNHER.[G]
JCHAIN	P01591	0 (1)	-0.14 (1.17)	-0.24 (1.2)	-0.19 (1.17)	-0.06 (1.15)	-0.07 (1.26)	-0.17 (1.12)	0.0196239	0.00416746	0.13731	0.154123	0.153749	0.0162544	3	9	5	[R].SSEDPNEDIVER.[N], [K].CYTAVVPLVYGGETK.[M], [R].FVYHLSDLCK.[K], [R].IVLVDNK.[C], [R].IIVPLNNR.[E]	[K].MVETALTPDACYPD.[-], [K].MVETALTPDACYPD.[-], [K].KCDPTEVELDNQIVTATQSNICDEDSATETCYTYDR.[N], [R].SSEDPNEDIVER.[N], [K].CYTAVVPLVYGGETK.[M], [K].CDPTEVELDNQIVTATQSNICDEDSATETCYTYDR.[N], [R].FVYHLSDLCK.[K], [R].IVLVDNK.[C], [R].IIVPLNNR.[E]
CD200	P41217	0 (1)	-0.22 (1.02)	-0.01 (1.05)	-0.17 (1.12)	-0.35 (0.94)	-0.39 (0.98)	-0.13 (1.03)	0.0198355	0.695509	0.301936	0.000216175	0.000498505	0.223995	3	4	3	[K].EVICQVLHLGTVTDFK.[Q], [K].CSLQNAQEALIVTWQK.[K], [R].EQLYTPASLK.[C]	[K].EVICQVLHLGTVTDFK.[Q], [K].CSLQNAQEALIVTWQK.[K], [R].EQLYTPASLK.[C], [K].AVSPENMVTFSENHGVVIQPAYK.[D]
NDST1	P52848	0 (1)	-0.18 (1)	-0.22 (0.93)	-0.11 (0.99)	-0.19 (1.04)	0.03 (0.98)	-0.28 (1)	0.0199956	0.0250463	0.162966	0.0639512	0.663969	0.00303881	3	20	5	[K].SANYFDSEVAPR.[R], [R].KYPEMDLDSR.[A], [R].AAALLPK.[A], [K].YVNLDAWNR.[E], [R].LGLYTFK.[H]	[K].KGFWCQLLEGGK.[T], [R].VLFGNNLNFWLHK.[L], [K].YTFHEVITAGSDASSK.[L], [R].VTSTEEYPHLKPAR.[Y], [K].SANYFDSEVAPR.[R], [K].FLGVTNTIDYHK.[T], [K].FFHTGTNAEDAGDDLLLSYVK.[E], [R].AHIPNFTFNLGYSGK.[F], [K].ANENSLLSAQLK.[G], [K].ALFDTQNELR.[A], [K].VLTILINPADR.[A], [R].KYPEMDLDSR.[A], [K].LLIIGPQK.[T], [R].AAALLPK.[A], [K].YFQIFSEEKDPLWQDPCEDKR.[H], [K].YVNLDAWNR.[E], [R].TEIAPGK.[G], [K].TLAFDPK.[K], [K…
CPB2	Q96IY4	0 (1)	-0.18 (1.07)	-0.4 (0.96)	-0.19 (1.2)	-0.06 (1.05)	0.1 (1.09)	-0.31 (1.04)	0.0203191	0.000137082	0.159032	0.387566	0.845948	0.000910045	3	18	14	[R].LVDFYVMPVVNVDGYDYSWK.[K], [K].IHIGSSFEK.[Y], [K].HWCEEGASSSSCSETYCGLYPESEPEVK.[A], [R].YTHGHGSETLYLAPGGGDDWIYDLGIK.[Y], [K].SKDHEELSLVASEAVR.[A], [R].SFYANNHCIGTDLNR.[N], [R].DTGTYGFLLPER.[Y], [R].ASASYYEQYHSLNEIYSWIEFITER.[H], [R].EAFAAVSK.[I], [R].HPDMLTK.[I], [R].HPDMLTK.[I], [K].YPLYVLK.[V], [K].AVASFLR.[R], [RK].NINQIK.[AS]	[R].LVDFYVMPVVNVDGYDYSWK.[K], [R].LVDFYVMPVVNVDGYDYSWK.[K], [K].IHIGSSFEK.[Y], [K].HWCEEGASSSSCSETYCGLYPESEPEVK.[A], [R].YTHGHGSETLYLAPGGGDDWIYDLGIK.[Y], [K].SKDHEELSLVASEAVR.[A], [R].SFYANNHCIGTDLNR.[N], [K].DHEELSLVASEAVR.[A], [R].DTGTYGFLLPER.[Y], [R].ASASYYEQYHSLNEIYSWIEFITER.[H], [R].EAFAAVSK.[I], [R].HPDMLTK.[I], [R].HPDMLTK.[I], [K].YPLYVLK.[V], [K].AVASFLR.[R], [K].YSFTIELR.[D], [K].IAWHV…
IGLC3	P0DOY3	0 (1)	-0.2 (1.07)	-0.46 (1.13)	-0.14 (1.02)	-0.09 (1.05)	0.08 (1.09)	-0.33 (1.04)	0.0207852	0.000273248	0.156023	0.341998	0.642211	0.00053901	3	8	4	[K].QSNNKYAASSYLSLTPEQWKSHK.[S], [K].AGVETTTPSK.[Q], [K].ADSSPVKAGVETTTPSK.[Q], [K].ADSSPVK.[A]	[K].QSNNKYAASSYLSLTPEQWKSHK.[S], [K].AGVETTTPSKQSNNK.[Y], [K].AGVETTTPSK.[Q], [K].AGVETTTPSKQSNNKYAASSYLSLTPEQWK.[S], [K].ADSSPVKAGVETTTPSKQSNNK.[Y], [K].ADSSPVKAGVETTTPSK.[Q], [K].ADSSPVK.[A], [K].SHKSYSCQVTHEGSTVEK.[T]
SERPINC1	P01008	0 (1)	-0.18 (1.01)	-0.4 (0.9)	-0.13 (1.1)	-0.1 (1)	0.11 (0.93)	-0.33 (1.01)	0.021176	0.000250022	0.317971	0.2395	0.496874	0.000351068	3	62	38	[K].LPGIVAEGRDDLYVSDAFHK.[A], [K].NDNDNIFLSPLSISTAFAMTK.[L], [K].NDNDNIFLSPLSISTAFAMTK.[L], [K].KATEDEGSEQKIPEATNR.[R], [K].KATEDEGSEQK.[I], [R].VAEGTQVLELPFKGDDITMVLILPKPEK.[S], [R].VAEGTQVLELPFKGDDITMVLILPKPEK.[S], [R].VAEGTQVLELPFK.[G], [R].RVAEGTQVLELPFKGDDITMVLILPKPEK.[S], [R].RVAEGTQVLELPFK.[G], [K].SKLPGIVAEGRDDLYVSDAFHK.[A], [K].SKLPGIVAEGR.[D], [R].FATTFYQHLADSK.[N], [R].DIPMNPMCIYR.[S],…	[K].LQPLDFKENAEQSR.[A], [R].ITDVIPSEAINELTVLVLVNTIYFK.[G], [K].LPGIVAEGRDDLYVSDAFHK.[A], [K].NDNDNIFLSPLSISTAFAMTK.[L], [K].NDNDNIFLSPLSISTAFAMTK.[L], [K].KATEDEGSEQKIPEATNR.[R], [K].KATEDEGSEQK.[I], [R].IEDGFSLKEQLQDMGLVDLFSPEK.[S], [R].IEDGFSLKEQLQDMGLVDLFSPEK.[S], [K].VEKELTPEVLQEWLDELEEMMLVVHMPR.[F], [K].VEKELTPEVLQEWLDELEEMMLVVHMPR.[F], [R].VAEGTQVLELPFKGDDITMVLILPKPEK.[S], [R].VAEGTQVLELPFK…
LCAT	P04180	0 (1)	-0.24 (1.09)	-0.1 (1.08)	-0.25 (1.19)	-0.31 (1.05)	-0.41 (1.21)	-0.16 (1.02)	0.0212042	0.437535	0.151798	0.00705716	0.00571808	0.110909	3	15	5	[R].LEPGQQEEYYR.[K], [K].LDKPDVVNWMCYR.[K], [K].LDKPDVVNWMCYR.[K], [R].SSGLVSNAPGVQIR.[V], [R].ITTTSPWMFPSR.[M]	[R].ITTTSPWMFPSR.[M], [R].LEPGQQEEYYR.[K], [R].LEPGQQEEYYRK.[L], [K].LDKPDVVNWMCYR.[K], [K].LDKPDVVNWMCYR.[K], [K].LAGYLHTLVQNLVNNGYVRDETVR.[A], [K].LAGYLHTLVQNLVNNGYVR.[D], [K].TYSVEYLDSSK.[L], [R].TYIYDHGFPYTDPVGVLYEDGDDTVATR.[S], [R].STELCGLWQGR.[Q], [R].SSGLVSNAPGVQIR.[V], [R].FFADLHFEEGWYMWLQSR.[D], [R].ITTTSPWMFPSR.[M], [R].AAPYDWR.[L], [R].QPQAWKDR.[F]
SORCS2	Q96PQ0	0 (1)	0.18 (1.06)	0.23 (1.19)	0.15 (1.03)	0.17 (1.02)	-0.33 (1.17)	0.42 (0.92)	0.0212042	0.0296227	0.246216	0.0459484	0.014343	4.41e-06	5	4	2	[R].LGPHAQLTR.[V], [R].AEPGGGEDR.[Q]	[R].GTEPGAPGPSPGPAPGPGEDGAPAAGYR.[R], [R].LGPHAQLTR.[V], [R].AEPGGGEDR.[Q], [K].EEDKVLAYTK.[E]
IGKV3-11	P04433	0 (1)	-0.19 (1.18)	-0.33 (1.11)	-0.07 (1.17)	-0.18 (1.21)	0.02 (1.14)	-0.29 (1.18)	0.0214876	0.00387684	0.371704	0.0877451	0.857302	0.00212118	3	4	3	[R].LLIYDASNRATGIPAR.[F], [R].ASQSVSSYLAWYQQKPGQAPR.[L], [R].LLIYDASNR.[A]	[R].LLIYDASNRATGIPAR.[F], [R].FSGSGSGTDFTLTISSLEPEDFAVYYCQQR.[S], [R].ASQSVSSYLAWYQQKPGQAPR.[L], [R].LLIYDASNR.[A]
APOH	P02749	0 (1)	-0.16 (1.03)	-0.3 (0.96)	-0.11 (1.04)	-0.12 (1.06)	0.07 (0.96)	-0.27 (1.04)	0.0221226	0.00159131	0.225972	0.183183	0.94612	0.00137574	3	30	22	[K].NGMLHGDK.[V], [K].KCSYTEDAQCIDGTIEVPK.[C], [R].KFICPLTGLWPINTLK.[C], [R].VCPFAGILENGAVR.[Y], [K].WSPELPVCAPIICPPPSIPTFATLR.[V], [R].YTTFEYPNTISFSCNTGFYLNGADSAK.[C], [R].TCPKPDDLPFSTVVPLK.[T], [K].TFYEPGEEITYSCKPGYVSR.[G], [K].DKATFGCHDGYSLDGPEEIECTK.[L], [K].FICPLTGLWPINTLK.[C], [K].CSYTEDAQCIDGTIEVPK.[C], [K].EHSSLAFWK.[T], [K].CPFPSRPDNGFVNYPAKPTLYYK.[D], [K].ASCKVPVKK.[A], [K].ATFGCHDGYSLD…	[K].NGMLHGDKVSFFCK.[N], [K].NGMLHGDK.[V], [K].KCSYTEDAQCIDGTIEVPK.[C], [R].KFICPLTGLWPINTLK.[C], [K].LGNWSAMPSCK.[A], [R].VCPFAGILENGAVR.[Y], [K].WSPELPVCAPIICPPPSIPTFATLR.[V], [R].YTTFEYPNTISFSCNTGFYLNGADSAK.[C], [R].VYKPSAGNNSLYR.[D], [R].TCPKPDDLPFSTVVPLK.[T], [K].TFYEPGEEITYSCKPGYVSR.[G], [K].DKATFGCHDGYSLDGPEEIECTK.[L], [K].FKNGMLHGDK.[V], [K].FICPLTGLWPINTLK.[C], [K].CTEEGKWSPELPVCAPIICPPPS…
GPC5	P78333	0 (1)	0.22 (0.97)	0.28 (0.96)	0.13 (0.97)	0.23 (0.98)	0.09 (0.99)	0.28 (0.95)	0.0222399	0.0105512	0.407158	0.0539458	0.403666	0.00740815	3	9	3	[R].NSEETLANR.[R], [K].HVVQLLQGR.[S], [R].QDMQQFLQTSSSTLK.[F]	[R].NSEETLANR.[R], [R].NAAAFQETLETLIK.[Q], [K].HVVQLLQGR.[S], [R].QDMQQFLQTSSSTLK.[F], [R].AGPDLQVCISK.[K], [R].GCLAHMAELNPHWHAYIR.[S], [K].AQSGNPEVK.[V], [R].CSFDQSK.[E], [K].LLEQVNR.[I]
STC2	O76061	0 (1)	-0.17 (1.03)	-0.27 (0.88)	-0.09 (0.97)	-0.16 (1.11)	-0.42 (1.24)	-0.05 (0.88)	0.0230452	0.0210157	0.325833	0.0494042	2.1e-06	0.680486	4	10	6	[K].HDLCAAAQENTR.[V], [K].DLLLHEPYVDLVNLLLTCGEEVK.[E], [R].GLHGICMTFLHNAGK.[F], [R].GLHGICMTFLHNAGK.[F], [K].SHPNAHAR.[G], [R].EMVSQLQR.[E]	[K].HDLCAAAQENTR.[V], [R].VGGLGAQGPSGSSEWEDEQSEYSDIR.[R], [R].VIVEMIHFK.[D], [K].DLLLHEPYVDLVNLLLTCGEEVK.[E], [R].AHHGEAGHHLPEPSSR.[E], [R].GLHGICMTFLHNAGK.[F], [R].GLHGICMTFLHNAGK.[F], [K].SHPNAHAR.[G], [R].EMVSQLQR.[E], [R].EMVSQLQR.[E]
FSTL3	O95633	0 (1)	0.19 (0.95)	0.04 (0.99)	0.27 (0.91)	0.22 (0.95)	0.4 (0.96)	0.08 (0.93)	0.0233805	0.956223	0.0130528	0.0145457	0.000207554	0.317892	4	8	7	[R].LQVCGSDGATYR.[D], [R].HAGSCAGTPEEPPGGESAEEEENFV.[-], [K].DSCDGVECGPGK.[A], [R].GHPDLSVMYR.[G], [R].CECAPDCSGLPAR.[L], [R].LQVCGSDGATYRDECELR.[A], [R].QATCFLGR.[S]	[R].LQVCGSDGATYR.[D], [K].INLLGFLGLVHCLPCK.[D], [R].HAGSCAGTPEEPPGGESAEEEENFV.[-], [K].DSCDGVECGPGK.[A], [R].GHPDLSVMYR.[G], [R].CECAPDCSGLPAR.[L], [R].LQVCGSDGATYRDECELR.[A], [R].QATCFLGR.[S]
LAMA4	Q16363	0 (1)	0.2 (1.05)	0.27 (1.04)	0.09 (1.03)	0.21 (1.06)	0.31 (1.08)	0.14 (1.03)	0.0235343	0.0175625	0.327999	0.055835	0.00782006	0.109825	3	48	15	[R].VDRDVEVEDFQR.[Y], [K].YNDGLWHDVIFIR.[E], [K].RPELTETADQFILYLGSK.[N], [R].DVEVEDFQR.[Y], [R].QDPPETSEPR.[V], [K].CLDGYIGDSIR.[G], [R].QEFEHLK.[G], [R].AHLPLDINFR.[G], [R].KGQLVQK.[E], [R].YELIVDK.[S], [K].QLQAAER.[G], [K].GPIYLGGVAPGK.[A], [R].LPPAAEK.[C], [R].TSMDDLK.[A], [K].LVLAQK.[M]	[K].IKGPIYLGGVAPGK.[A], [R].LVYMFNVGHK.[K], [K].MLYYGEEHELSPK.[E], [K].HIYNMDPSTSVPCAR.[D], [K].KCDCSGNSDPNLIFEDCDEVTGQCR.[N], [K].KGEFSGDDSLLDLDPEDTVFYVGGVPSNFK.[L], [R].LAALSIEEGK.[S], [R].VDRDVEVEDFQR.[Y], [K].YHEISIIYHNDKK.[M], [K].YNDGLWHDVIFIR.[E], [K].RPELTETADQFILYLGSK.[N], [K].SLLSDVEELVEKENQASR.[K], [K].SLLSDVEELVEK.[E], [K].DFNLLEQTETLGVGYGCPEDSLISR.[R], [R].ELVDEEADEAYELLSQAESWQR.[L],…
CAMK2B	Q13554	0 (1)	0.2 (0.94)	0.13 (1)	0.14 (0.93)	0.26 (0.92)	-0.2 (0.95)	0.39 (0.88)	0.0235652	0.198161	0.163408	0.0196645	0.119531	5.76e-05	3	5	3	[K].TTEQLIEAVNNGDFEAYAK.[I], [K].ESSDSANTTIEDEDAK.[A], [R].FYFENLLAK.[N]	[K].ICDPGLTSFEPEALGNLVEGMDFHR.[F], [K].TTEQLIEAVNNGDFEAYAK.[I], [K].WQNVHFHCSGAPVAPLQ.[-], [K].ESSDSANTTIEDEDAK.[A], [R].FYFENLLAK.[N]
VLDLR	P98155	0 (1)	-0.17 (0.88)	-0.11 (0.84)	-0.26 (0.9)	-0.16 (0.89)	-0.17 (0.9)	-0.17 (0.87)	0.0235652	0.240899	0.0204251	0.0647119	0.0801476	0.033884	3	32	7	[K].MIDNVYNPAAIAVDWVYK.[T], [R].VYWIDGENEAVYGANK.[F], [K].SLEFLAHPLALTIFEDR.[V], [K].CDGDEDCVDGSDEKNCVK.[K], [K].CDGDEDCVDGSDEK.[N], [R].EPASIAVDPLSGFVYWSDWGEPAK.[I], [K].TIYWTDAASK.[T]	[K].MIDNVYNPAAIAVDWVYK.[T], [R].GYQMDLATGVCK.[A], [K].LFWADLSQK.[A], [K].VCNQEQDCR.[D], [K].YTCSCPSGYNVEENGR.[D], [R].VYWIDGENEAVYGANK.[F], [K].TCGDIDECQNPGICSQICINLK.[G], [K].SLEFLAHPLALTIFEDR.[V], [R].DCVDGSDEVNCK.[N], [R].CDGDPDCKDGSDEVNCPSR.[T], [K].CDGDPDCEDGSDESPEQCHMR.[T], [K].CDGDEDCVDGSDEKNCVK.[K], [K].CDGDEDCVDGSDEK.[N], [K].CDGDPDCEDGSDESPEQCHMR.[T], [K].FTGSELATLVNNLNDAQDIIVYHELVQPSGK…
ADAMTS1	Q9UHI8	0 (1)	0.21 (1.06)	0.36 (0.93)	0.26 (1.15)	0.1 (1.07)	-0.23 (1.13)	0.42 (0.96)	0.0241584	0.00367109	0.0738885	0.279582	0.0349057	1.51e-05	4	8	4	[R].LHAFDQQLDLELRPDSSFLAPGFTLQNVGR.[K], [R].LATAAPGEKPPAPLQFHLLR.[R], [R].KSGSETPLPETDLAHCFYSGTVNGDPSSAAALSLCEGVR.[G], [R].QGDVGGTCGVVDDEPRPTGK.[A]	[R].LHAFDQQLDLELRPDSSFLAPGFTLQNVGR.[K], [R].LATAAPGEKPPAPLQFHLLR.[R], [R].KSGSETPLPETDLAHCFYSGTVNGDPSSAAALSLCEGVR.[G], [R].QGDVGGTCGVVDDEPRPTGK.[A], [K].SGSETPLPETDLAHCFYSGTVNGDPSSAAALSLCEGVR.[G], [R].DAEHYDTAILFTR.[Q], [R].GAFYLLGEAYFIQPLPAASER.[L], [R].DINGQPASECAK.[E]
LCP1	P13796	0 (1)	-0.16 (1.13)	-0.2 (1.13)	-0.27 (1.1)	-0.09 (1.14)	0.06 (1.2)	-0.27 (1.08)	0.0243802	0.0376962	0.0288673	0.178313	0.792491	0.00309408	4	40	8	[R].GSVSDEEMMELR.[E], [R].VNHLYSDLSDALVIFQLYEK.[I], [R].YTLNILEEIGGGQK.[V], [R].EGESLEDLMK.[L], [R].ISFDEFIK.[I], [K].SSSISSFK.[D], [K].TENLNDDEK.[L], [K].IKVPVDWNR.[V]	[K].ISTSLPVLDLIDAIQPGSINYDLLK.[T], [K].LNLAFIANLFNR.[Y], [R].HVIPMNPNTNDLFNAVGDGIVLCK.[M], [R].HVIPMNPNTNDLFNAVGDGIVLCK.[M], [R].GSVSDEEMMELR.[E], [R].GSVSDEEMMELR.[E], [R].GSVSDEEMMELR.[E], [K].IGNFSTDIK.[D], [K].VDTDGNGYISFNELNDLFK.[A], [K].VNDDIIVNWVNETLR.[E], [R].VNHLYSDLSDALVIFQLYEK.[I], [R].YTLNILEEIGGGQK.[V], [R].YPALHKPENQDIDWGALEGETR.[E], [R].WANYHLENAGCNK.[I], [R].VYALPEDLVEVNPK.[M], [R…
PGRMC1	O00264	0 (1)	0.16 (0.83)	0.21 (0.72)	0.1 (0.88)	0.17 (0.85)	0.11 (0.85)	0.19 (0.82)	0.0243802	0.029837	0.290437	0.0493025	0.181975	0.0191759	4	13	5	[R].RFDGVQDPR.[I], [R].GLATFCLDK.[ED], [R].DFTPAELR.[R], [R].ILMAINGK.[V], [K].VFDVTK.[G]	[K].LLKEGEEPTVYSDEEEPKDESAR.[K], [K].EGEEPTVYSDEEEPKDESAR.[K], [K].EGEEPTVYSDEEEPK.[D], [K].EALKDEYDDLSDLTAAQQETLSDWESQFTFK.[Y], [R].GDQPAASGDSDDDEPPPLPR.[L], [K].FYGPEGPYGVFAGR.[D], [R].ILMAINGK.[V], [R].RFDGVQDPR.[I], [R].GLATFCLDK.[ED], [R].DFTPAELR.[R], [R].ILMAINGK.[V], [K].YHHVGK.[L], [K].VFDVTK.[G]
LECT2	O14960	0 (1)	-0.15 (0.97)	-0.14 (0.98)	-0.14 (0.92)	-0.16 (0.99)	0.31 (0.84)	-0.37 (0.95)	0.0244758	0.100623	0.0762832	0.062824	0.0184312	8.1e-06	3	5	4	[R].HGCGQYSAQR.[S], [K].LGTLLPLQK.[V], [K].VYPGIQSHVHIENCDSSDPTAYL.[-], [K].NAINNGVR.[I]	[R].HGCGQYSAQR.[S], [K].LGTLLPLQK.[V], [K].VYPGIQSHVHIENCDSSDPTAYL.[-], [K].MFYIKPIK.[Y], [K].NAINNGVR.[I]
S100A7	P31151	0 (1)	-0.17 (0.98)	-0.16 (0.94)	-0.18 (1.12)	-0.17 (0.93)	-0.1 (1.03)	-0.21 (0.95)	0.0247645	0.0909671	0.102637	0.0565148	0.341634	0.0106367	2	5	3	[K].GTNYLADVFEK.[K], [K].KGTNYLADVFEK.[K], [K].KIDFSEFLSLLGDIATDYHK.[Q]	[K].GTNYLADVFEKK.[D], [K].GTNYLADVFEK.[K], [K].KGTNYLADVFEK.[K], [K].KIDFSEFLSLLGDIATDYHK.[Q], [R].RDDKIEKPSLLTMMK.[E]
VNN1	O95497	0 (1)	-0.18 (0.89)	-0.28 (0.87)	-0.14 (0.96)	-0.16 (0.87)	0 (0.98)	-0.27 (0.84)	0.0249586	0.0100849	0.198134	0.117596	0.828037	0.0029576	3	14	5	[K].GTVFFDEFTFVK.[L], [R].LFSLKPTSGPVLTVTLFGR.[L], [K].TTNLNTCGDSAETASTR.[F], [R].YYLQICTLLK.[C], [R].AFHYDMK.[T]	[K].GTVFFDEFTFVK.[L], [R].LFSLKPTSGPVLTVTLFGR.[L], [K].KPCDTSDPQCPPDGR.[Y], [R].VNFLASNIHYPSK.[K], [K].TTNLNTCGDSAETASTR.[F], [R].DSLYPYLEDIPDPEVNWIPCNNR.[N], [R].EEALALMNR.[N], [K].DLCCHLSYK.[M], [K].QNLFMGENQFNVPK.[E], [R].YYLQICTLLK.[C], [R].AFHYDMK.[T], [R].EEALALMNR.[N], [R].FGQTPVQER.[L], [R].AFHYDMK.[T]
A4GALT	Q9NPC4	0 (1)	-0.14 (0.9)	-0.06 (0.91)	-0.08 (0.91)	-0.2 (0.89)	0.05 (0.91)	-0.22 (0.89)	0.0252194	0.350715	0.368579	0.00507389	0.74638	0.00104766	3	11	3	[R].GVTTLPPEAFYPIPWQDWK.[K], [K].KYFEDINPEELPR.[L], [R].YCPTTHEAMK.[M]	[R].HLGISLLSCFPNVQMLPLDLR.[E], [R].HLGISLLSCFPNVQMLPLDLR.[E], [R].GVTTLPPEAFYPIPWQDWK.[K], [K].KYFEDINPEELPR.[L], [K].YFEDINPEELPR.[L], [R].YCPTTHEAMK.[M], [R].WEPYLLPVLSDASR.[I], [R].DFVDHYNGWIWGHQGPQLLTR.[V], [R].ALLAQLHAR.[Y], [R].HEFMALCMR.[D], [R].IALMWK.[F]
ROBO1	Q9Y6N7	0 (1)	-0.2 (1.01)	0.11 (1.03)	-0.23 (1.08)	-0.34 (0.94)	-0.58 (1.16)	-0.02 (0.88)	0.0253179	0.248415	0.0553568	0.000509051	6.13e-06	0.624479	3	43	29	[R].IVEHPSDLIVSK.[G], [K].ILYRPSGANHGESDWLVFEVR.[T], [K].NSVVIPDLRK.[G], [R].KDGVLVSTQDSR.[I], [R].KVTAGDMGSYTCVAENMVGK.[A], [K].YVCVGTNMVGER.[E], [K].VTAGDMGSYTCVAENMVGK.[A], [K].RPSNLAVTVDDSAEFK.[C], [K].QLENGVLQIR.[Y], [R].QNPSDVMVAVGEPAVMECQPPR.[G], [K].SRPDEGVYVCVAR.[N], [K].DGSPLDDKDER.[I], [K].DGVLVSTQDSR.[I], [R].EGSQNLLFSYQPPQSSSR.[F], [R].ESEVAELTVLERPSFVK.[R], [K].GEPATLNCK.[A], [K].GL…	[R].IVEHPSDLIVSK.[G], [K].ILYRPSGANHGESDWLVFEVR.[T], [K].NSVVIPDLRK.[G], [R].KDGVLVSTQDSR.[I], [R].KVTAGDMGSYTCVAENMVGK.[A], [R].TVTFQCEATGNPQPAIFWR.[R], [K].YVCVGTNMVGER.[E], [K].VTAGDMGSYTCVAENMVGK.[A], [K].VTAGDMGSYTCVAENMVGK.[A], [K].RPSNLAVTVDDSAEFK.[C], [R].SDVGYYICQTLNVAGSIITK.[A], [K].QLENGVLQIR.[Y], [R].QNPSDVMVAVGEPAVMECQPPR.[G], [R].QNPSDVMVAVGEPAVMECQPPR.[G], [K].SRPDEGVYVCVAR.[N], [K…
ADGRG1	Q9Y653	0 (1)	0.21 (1)	0.16 (0.96)	0.05 (0.98)	0.32 (1.01)	0.19 (1.07)	0.22 (0.97)	0.0253837	0.157448	0.704167	0.00489692	0.1416	0.024905	3	9	4	[K].VLGIVVQNTK.[V], [R].RPSAAPASQQLQSLESK.[L], [R].DLQLLSQFLK.[H], [R].DFLLSDK.[A]	[K].LQPTAGLQDLHIHSR.[Q], [R].ISIENSEEALTVHAPFPAAHPASR.[S], [R].GLYHFCLYWNR.[H], [K].VLGIVVQNTK.[V], [R].RPSAAPASQQLQSLESK.[L], [R].QEEEQSEIMEYSVLLPR.[T], [R].QEEEQSEIMEYSVLLPR.[T], [R].DLQLLSQFLK.[H], [R].DFLLSDK.[A]
COL12A1	Q99715	0 (1)	-0.19 (1.04)	-0.24 (0.93)	-0.22 (1.1)	-0.15 (1.07)	0.25 (1.1)	-0.41 (0.94)	0.0254166	0.0605042	0.0611833	0.103096	0.032288	1.57e-05	3	76	28	[R].IVEVFDIGPK.[R], [R].ITYQPSTGEGNEQTTTIGGR.[Q], [K].ITEVTSEGFR.[G], [K].LKDEGVELFAIGIK.[N], [R].LIPDTLYSVNLVALYSDGEGNPSPAQGR.[T], [R].IIYSPTVGDPIDEYTTVPGR.[R], [R].NVGVEVFSLGIK.[A], [K].MIATDPDDTHAYNVADFESLSR.[I], [R].GTWDHGASDVSLYR.[I], [R].KIGVLITDGK.[S], [K].VEDIIEAINTFPYR.[G], [R].VQIALAQYSGDPR.[T], [K].TLFYGSFHK.[V], [K].SQDDVEAPSKK.[L], [K].VDEETENTMR.[V], [K].ALALGALQNIR.[Y], [K].NADEVEL…	[R].ITVDPTTDGPTK.[E], [R].IVEVFDIGPK.[R], [R].ITYQPSTGEGNEQTTTIGGR.[Q], [K].ITEVTSEGFR.[G], [K].LKDEGVELFAIGIK.[N], [K].LKPDTPYTITVSSLYPDGEGGR.[M], [K].LNWNPSPSPVTGYK.[V], [R].LIPDTLYSVNLVALYSDGEGNPSPAQGR.[T], [R].IIYSPTVGDPIDEYTTVPGR.[R], [K].NLPEDAIHTMIENLQPETK.[Y], [K].NLPEDAIHTMIENLQPETK.[Y], [K].NTFTESAGAR.[V], [R].NVGVEVFSLGIK.[A], [R].NNVILQPLQPDTPYK.[I], [K].IYIDCYEIIEK.[D], [K].MIATDPDDT…
CTSC	P53634	0 (1)	-0.19 (1.07)	-0.15 (1.11)	-0.21 (0.96)	-0.21 (1.11)	0.34 (1.06)	-0.45 (0.99)	0.0255157	0.198161	0.0822894	0.0382303	0.0036617	1.97e-06	4	15	11	[R].NVHGINFVSPVR.[N], [K].GIYHHTGLR.[D], [K].LELVHHGPMAVAFEVYDDFLHYK.[K], [K].KVVVYLQK.[L], [K].YAQDFGLVEEACFPYTGTDSPCK.[M], [K].ILHLPTSWDWR.[N], [R].NWACFTGK.[K], [K].YDHNFVK.[A], [K].AINAIQK.[S], [K].WFAFFK.[Y], [K].VVVYLQK.[L]	[R].NVHGINFVSPVR.[N], [K].GIYHHTGLR.[D], [K].LELVHHGPMAVAFEVYDDFLHYK.[K], [K].KVVVYLQK.[L], [K].YAQDFGLVEEACFPYTGTDSPCK.[M], [R].YYSSEYHYVGGFYGGCNEALMK.[L], [R].RGTDECAIESIAVAATPIPK.[L], [K].ILHLPTSWDWR.[N], [R].NWACFTGK.[K], [R].YYSSEYHYVGGFYGGCNEALMK.[L], [K].KVGTASENVYVNIAHLK.[N], [K].YDHNFVK.[A], [K].AINAIQK.[S], [K].WFAFFK.[Y], [K].VVVYLQK.[L]
LAIR1	Q6GTX8	0 (1)	0.18 (1.12)	0.36 (1.09)	0.12 (0.78)	0.11 (1.27)	0.07 (1.22)	0.23 (1.07)	0.0261849	0.00420515	0.14004	0.214814	0.819583	0.00328008	3	5	3	[R].IDSVSEGNAGPYR.[C], [R].FRIDSVSEGNAGPYR.[C], [R].GPVGVQTFR.[L]	[R].IDSVSEGNAGPYR.[C], [K].WSEQSDYLELLVK.[E], [R].FRIDSVSEGNAGPYR.[C], [R].CIYYKPPK.[W], [R].GPVGVQTFR.[L]
IGLV7-46	A0A075B6I9	0 (1)	-0.16 (0.98)	-0.32 (1.03)	-0.13 (0.92)	-0.08 (0.98)	0.1 (1.08)	-0.28 (0.9)	0.0269385	0.00185908	0.290437	0.187268	0.489261	0.000553069	3	1	0		[R].TLIYDTSNK.[H]
ORM1	P02763	0 (1)	-0.18 (1.08)	-0.23 (1.04)	0.01 (1.1)	-0.24 (1.08)	-0.01 (1.1)	-0.26 (1.06)	0.0272522	0.0333332	0.890025	0.0135158	0.679813	0.00491543	4	13	7	[K].NWGLSVYADKPETTKEQLGEFYEALDCLR.[I], [K].NWGLSVYADKPETTK.[E], [K].TYMLAFDVNDEKNWGLSVYADKPETTK.[E], [K].TYMLAFDVNDEK.[N], [R].YVGGQEHFAHLLILR.[D], [K].SDVVYTDWK.[K], [K].EQLGEFYEALDCLR.[I]	[K].NWGLSVYADKPETTKEQLGEFYEALDCLR.[I], [K].NWGLSVYADKPETTK.[E], [K].TYMLAFDVNDEKNWGLSVYADKPETTK.[E], [K].TYMLAFDVNDEKNWGLSVYADKPETTK.[E], [K].TYMLAFDVNDEK.[N], [K].TYMLAFDVNDEK.[N], [R].YVGGQEHFAHLLILRDTK.[T], [R].YVGGQEHFAHLLILR.[D], [K].SDVVYTDWK.[K], [K].SDVVYTDWKK.[D], [R].QDQCIYNTTYLNVQR.[E], [K].EQLGEFYEALDCLR.[I], [K].EQLGEFYEALDCLRIPK.[S]
ANPEP	P15144	0 (1)	-0.19 (1.05)	-0.27 (1.06)	-0.13 (1.02)	-0.18 (1.06)	-0.09 (1.04)	-0.24 (1.06)	0.0274278	0.00886788	0.301252	0.104029	0.28065	0.0152642	3	44	16	[K].QWMENPNNNPIHPNLR.[S], [K].SDQIGLPDFNAGAMENWGLVTYR.[E], [K].SDQIGLPDFNAGAMENWGLVTYR.[E], [R].QQQDYWLIDVR.[A], [R].DHSAIPVINR.[A], [R].ALEQALEK.[T], [R].SEYMEGNVR.[K], [R].FSTEYELQQLEQFKK.[D], [R].QYMPWEAALSSLSYFK.[L], [K].DLMVLNDVYR.[V], [R].SIQLPTTVR.[D], [R].SEVYGPMK.[N], [K].SFPCFDEPAMK.[A], [K].QASNGVLIR.[I], [R].SEVYGPMK.[N], [R].GLYVFK.[G]	[R].GVGGSQPPDIDKTELVEPTEYLVVHLK.[G], [K].KQVTPLFIHFR.[N], [R].KVVATTQMQAADAR.[K], [R].YLSYTLNPDLIR.[K], [R].VNYDEENWR.[K], [K].VVATTQMQAADAR.[K], [R].QYMPWEAALSSLSYFK.[L], [K].QWMENPNNNPIHPNLR.[S], [K].SDQIGLPDFNAGAMENWGLVTYR.[E], [K].SDQIGLPDFNAGAMENWGLVTYR.[E], [R].QQQDYWLIDVR.[A], [R].DHSAIPVINR.[A], [K].DLTALSNMLPK.[G], [K].DLTALSNMLPK.[G], [K].DNEETGFGSGTR.[A], [K].DSQYEMDSEFEGELADDLAGFYR.[S…
CFI	P05156	0 (1)	-0.16 (1.08)	-0.27 (1.07)	-0.05 (1.15)	-0.15 (1.04)	0.13 (1.12)	-0.29 (1.03)	0.0274983	0.0029164	0.424768	0.122627	0.648273	0.0009422	3	35	28	[R].IIFHENYNAGTYQNDIALIEMK.[K], [R].IIFHENYNAGTYQNDIALIEMK.[K], [K].HGNTDSEGIVEVK.[L], [R].VFSLQWGEVK.[L], [R].TMGYQDFADVVCYTQK.[A], [R].TMGYQDFADVVCYTQK.[A], [K].YTHLSCDK.[V], [R].YQIWTTVVDWIHPDLK.[R], [K].VTYTSQEDLVEKK.[C], [K].VTYTSQEDLVEK.[K], [K].RAQLGDLPWQVAIK.[D], [R].RSFPTYCQQK.[S], [K].SLECLHPGTK.[F], [R].SFPTYCQQK.[S], [K].EMECAGTYDGSIDACK.[G], [R].EANVACLDLGFQQGADTQR.[R], [R].GLETSLAEC…	[R].IIFHENYNAGTYQNDIALIEMK.[K], [R].IIFHENYNAGTYQNDIALIEMK.[K], [K].HGNTDSEGIVEVK.[L], [K].KYTHLSCDK.[V], [R].VFSLQWGEVK.[L], [R].TMGYQDFADVVCYTQK.[A], [R].TMGYQDFADVVCYTQK.[A], [K].VANYFDWISYHVGRPFISQYNV.[-], [K].YTHLSCDK.[V], [R].YQIWTTVVDWIHPDLKR.[I], [R].YQIWTTVVDWIHPDLK.[R], [K].VTYTSQEDLVEKK.[C], [K].VTYTSQEDLVEK.[K], [K].RAQLGDLPWQVAIK.[D], [R].RSFPTYCQQK.[S], [K].SLECLHPGTK.[F], [R].SFPTY…
FETUB	Q9UGM5	0 (1)	-0.21 (1.05)	-0.27 (0.96)	-0.11 (1.22)	-0.22 (1.01)	0.07 (1.03)	-0.34 (1.04)	0.0274983	0.0179737	0.746971	0.0273804	0.592924	0.000801314	4	20	10	[R].GSVQYLPDLDDK.[N], [K].SQASSCSLQSSDSVPVGLCK.[G], [R].GGLGSLFYLTLDVLETDCHVLR.[K], [R].ASSQWVVGPSYFVEYLIK.[E], [K].LVVLPFPK.[E], [R].VNDAQEYRR.[G], [R].VNDAQEYR.[R], [K].AIFYMNNPSR.[V], [K].VEESQQK.[N], [K].AWQDCGMR.[I]	[K].IYMTCPDCPSSIPTDSSNHQVLEAATESLAK.[Y], [K].IYMTCPDCPSSIPTDSSNHQVLEAATESLAK.[Y], [R].GSVQYLPDLDDKNSQEK.[G], [R].GSVQYLPDLDDK.[N], [R].IFFESVYGQCK.[A], [R].TAECPGPAQNASPLVLPP.[-], [K].SQASSCSLQSSDSVPVGLCK.[G], [R].GGLGSLFYLTLDVLETDCHVLR.[K], [R].ASSQWVVGPSYFVEYLIK.[E], [K].AIFYMNNPSR.[V], [K].LVVLPFPK.[E], [K].AWQDCGMR.[I], [R].VNDAQEYRR.[G], [R].VNDAQEYR.[R], [K].AIFYMNNPSR.[V], [K].NTPPTDSPSK.[…
PGLYRP2	Q96PD5	0 (1)	-0.2 (1.13)	-0.39 (1.08)	-0.18 (1.18)	-0.11 (1.12)	0.06 (1.03)	-0.32 (1.15)	0.0276044	0.00134607	0.220964	0.252748	0.965348	0.00215596	3	21	11	[R].HTASAWLMSAPNSGPHNR.[L], [R].GSQTQSHPDLGTEGCWDQLSAPR.[T], [R].VINLPLDSMAAPWETGDTFPDVVAIAPDVR.[A], [R].VINLPLDSMAAPWETGDTFPDVVAIAPDVR.[A], [R].YHQDTQGWGDIGYSFVVGSDGYVYEGR.[G], [R].DGSPDVTTADIGANTPDATK.[G], [R].AGLLRPDYALLGHR.[Q], [K].ASLLTMAFLNGALDGVILGDYLSR.[T], [K].GCPDVQASLPDAK.[A], [R].TFTLLDPK.[A], [R].DTLPSCAVR.[A]	[K].LLQLPLGFLYVHHTYVPAPPCTDFTR.[C], [R].HTASAWLMSAPNSGPHNR.[L], [R].HTASAWLMSAPNSGPHNR.[L], [R].GWHWVGAHTLGHNSR.[G], [R].GSQTQSHPDLGTEGCWDQLSAPR.[T], [R].VINLPLDSMAAPWETGDTFPDVVAIAPDVR.[A], [R].VINLPLDSMAAPWETGDTFPDVVAIAPDVR.[A], [R].YHQDTQGWGDIGYSFVVGSDGYVYEGR.[G], [R].RQNGAALTSASILAQQVWGTLVLLQR.[L], [R].QNGAALTSASILAQQVWGTLVLLQR.[L], [K].SPPTMVDSLLAVTLAGNLGLTFLR.[G], [K].SPPTMVDSLLAVTLAGNLGLTFL…
APCS	P02743	0 (1)	-0.16 (1.23)	-0.4 (1.24)	0 (1.25)	-0.11 (1.21)	0.08 (1.34)	-0.27 (1.16)	0.0278532	0.000113189	0.878473	0.168318	0.911598	0.00293761	3	9	5	[K].IVLGQEQDSYGGKFDR.[S], [K].IVLGQEQDSYGGK.[F], [R].VGEYSLYIGR.[H], [R].AYSLFSYNTQGR.[D], [R].DNELLVYK.[E]	[K].IVLGQEQDSYGGKFDR.[S], [K].IVLGQEQDSYGGK.[F], [R].VGEYSLYIGR.[H], [R].QGYFVEAQPK.[I], [R].DNELLVYKER.[V], [R].AYSLFSYNTQGR.[D], [R].DNELLVYK.[E], [R].GYVIIKPLVWV.[-], [R].HKVTSK.[V]
IGLV3-19	P01714	0 (1)	-0.19 (1.07)	-0.35 (1)	-0.18 (0.99)	-0.12 (1.13)	-0.03 (1.03)	-0.27 (1.08)	0.0279963	0.00229504	0.168777	0.254577	0.494583	0.00822889	3	3	2	[R].ITCQGDSLR.[S], [K].NNRPSGIPDR.[F]	[R].FSGSSSGNTASLTITGAQAEDEADYYCNSR.[D], [R].ITCQGDSLR.[S], [K].NNRPSGIPDR.[F]
RNASET2	O00584	0 (1)	0.21 (1.11)	0.39 (1.13)	0.09 (1.08)	0.18 (1.1)	0.37 (1.13)	0.13 (1.09)	0.028393	0.00210646	0.427319	0.143245	0.00114487	0.24699	3	21	15	[K].IQCLPPSQDEEVQTIGQIELCLTK.[Q], [K].IQNDCRDPPDYWTIHGLWPDK.[S], [K].LIMVQHWPETVCEK.[I], [K].LIMVQHWPETVCEK.[I], [K].HGTCAAQVDALNSQK.[K], [K].LGIKPSINYYQVADFK.[D], [R].VCEDGPVFYPPPKK.[T], [R].VCEDGPVFYPPPK.[K], [K].QEVWLANGAAESR.[G], [K].QDQQLQNCTEPGEQPSPK.[Q], [R].SWPFNLEEIKDLLPEMR.[A], [R].SWPFNLEEIKDLLPEMR.[A], [R].ELDLNSVLLK.[L], [K].KLIMVQHWPETVCEK.[I], [R].VYGVIPK.[I]	[K].IQCLPPSQDEEVQTIGQIELCLTK.[Q], [K].IQNDCRDPPDYWTIHGLWPDK.[S], [K].LIMVQHWPETVCEK.[I], [K].LIMVQHWPETVCEK.[I], [K].HGTCAAQVDALNSQK.[K], [K].LGIKPSINYYQVADFKDALAR.[V], [K].LGIKPSINYYQVADFK.[D], [K].KLIMVQHWPETVCEK.[I], [R].VCEDGPVFYPPPKK.[T], [R].VCEDGPVFYPPPK.[K], [K].QEVWLANGAAESR.[G], [K].QDQQLQNCTEPGEQPSPK.[Q], [R].SWPFNLEEIKDLLPEMR.[A], [R].SWPFNLEEIKDLLPEMR.[A], [R].SWPFNLEEIK.[D], [R].DPP…
IL18BP	O95998	0 (1)	0.2 (1.08)	0.28 (1.15)	0.12 (1.01)	0.19 (1.09)	-0.08 (1.15)	0.33 (1.02)	0.0284657	0.0176986	0.484752	0.0508463	0.50532	0.00065145	3	3	2	[R].GSTGTQLCK.[A], [R].LWEGSTSR.[E]	[R].HVVLAQLWAGLR.[A], [R].GSTGTQLCK.[A], [R].LWEGSTSR.[E]
DSC1	Q08554	0 (1)	-0.1 (1.21)	-0.03 (1.3)	-0.05 (1.01)	-0.16 (1.25)	0.04 (1.29)	-0.17 (1.17)	0.0288313	0.251939	0.589755	0.00517156	0.266377	0.0173006	3	20	2	[R].VPSHLQAETLVGK.[V], [K].VNLEECLK.[S]	[K].IIDSDEGPECHPPVK.[V], [K].ILQQIPDHPK.[H], [R].MKVQDQDLPNTPHSK.[A], [K].IEDDNDNAPYFEHR.[V], [K].VIQSQDGFPAGQELLGYK.[A], [K].VTATDLDEPDTLHTR.[L], [R].VPSHLQAETLVGK.[V], [K].VQDQDLPNTPHSK.[A], [R].QNLDYNYYSVPIQIK.[D], [K].DTGDIFCTR.[S], [K].AASSQTPTMCTTTVTVK.[I], [K].AASSQTPTMCTTTVTVK.[I], [K].ALDPEISSGEGLR.[Y], [R].VTIFTVPENCR.[S], [K].SFSIFLSDGQR.[R], [K].VNLEECLK.[S], [K].HFSIHPDTGVITTTTPFLDR.…
SFRP4	Q6FHJ7	0 (1)	-0.19 (1.04)	-0.12 (1.1)	-0.15 (0.98)	-0.25 (1.04)	0.24 (1.13)	-0.4 (0.93)	0.0290897	0.179924	0.182779	0.0283175	0.0475317	3.27e-05	4	18	12	[R].MMLLENCLVEK.[W], [R].GVCISPEAIVTDLPEDVK.[W], [K].VKPTLATYLSK.[N], [K].WIDITPDMMVQERPLDVDCK.[R], [K].WIDITPDMMVQERPLDVDCK.[R], [K].WIDITPDMMVQERPLDVDCK.[R], [R].SGCNEVTTVVDVK.[E], [R].FFLCAMYAPICTLEFLHDPIKPCK.[S], [R].FFLCAMYAPICTLEFLHDPIKPCK.[S], [R].ARDDCEPLMK.[M], [R].SIQWEER.[L], [R].SNPPKPK.[G]	[R].MMLLENCLVEK.[W], [R].MMLLENCLVEK.[W], [R].GVCISPEAIVTDLPEDVK.[W], [K].VKPTLATYLSK.[N], [K].WIDITPDMMVQERPLDVDCK.[R], [K].WIDITPDMMVQERPLDVDCK.[R], [K].WIDITPDMMVQERPLDVDCK.[R], [R].SGCNEVTTVVDVK.[E], [R].FFLCAMYAPICTLEFLHDPIKPCK.[S], [R].FFLCAMYAPICTLEFLHDPIKPCK.[S], [K].GKPPAPKPASPK.[K], [R].ARDDCEPLMK.[M], [R].ARDDCEPLMK.[M], [R].MMLLENCLVEK.[W], [R].DDCEPLMK.[M], [R].DDCEPLMK.[M], [R].SIQW…
ARSA	P15289	0 (1)	-0.18 (0.94)	-0.25 (0.89)	-0.03 (0.96)	-0.22 (0.95)	0.16 (0.86)	-0.35 (0.92)	0.0299147	0.0159367	0.822289	0.0292821	0.188785	0.000173498	4	11	8	[R].MGMYPGVLVPSSR.[G], [R].YMAFAHDLMADAQR.[Q], [K].WHLGVGPEGAFLPPHQGFHR.[F], [R].QSLFFYPSYPDEVR.[G], [K].DPGENYNLLGGVAGATPEVLQALK.[Q], [K].AQLDAAVTFGPSQVAR.[G], [R].GYLTGMAGK.[W], [K].QLQLLK.[A]	[R].MGMYPGVLVPSSR.[G], [R].YMAFAHDLMADAQR.[Q], [K].WHLGVGPEGAFLPPHQGFHR.[F], [R].QSLFFYPSYPDEVR.[G], [K].DPGENYNLLGGVAGATPEVLQALK.[Q], [R].GGLPLEEVTVAEVLAAR.[G], [K].AQLDAAVTFGPSQVAR.[G], [R].MGMYPGVLVPSSR.[G], [R].GYLTGMAGK.[W], [R].GYLTGMAGK.[W], [K].QLQLLK.[A]
PBXIP1	Q96AQ6	0 (1)	0.29 (1.4)	0.33 (1.17)	0.45 (1.96)	0.19 (1.15)	0.36 (1.51)	0.26 (1.34)	0.0299907	0.0379595	0.0945815	0.129818	0.0351144	0.0740476	3	19	5	[K].YRAPQGCSGVDECAR.[Q], [R].EQEPELSFLK.[Q], [K].EQLEAEAQALR.[Q], [R].ALQAPHSPSK.[T], [R].GDPAHAGLAELGHR.[L]	[R].LPWAGQLTK.[E], [R].LLQAQLQAQK.[E], [K].YRAPQGCSGVDECAR.[Q], [R].QVLPDPEVLEAVGDR.[Q], [R].EQEPELSFLK.[Q], [K].EQLEAEAQALR.[Q], [K].DSHDPLPSWAELLRPK.[Y], [R].EQLQAPVPPDSVPSLQNMGLLLDK.[L], [R].ALESELQQLR.[A], [R].APQGCSGVDECAR.[Q], [R].ALQAPHSPSK.[T], [K].GLEEENAQLR.[G], [R].GALQQGEAFQR.[A], [K].NWGGQEDREPAGR.[W], [R].QQELASLLR.[T], [R].LLGSVQQDLER.[S], [R].LQGLEADCVR.[G], [R].GDPAHAGLAELGHR.[L]…
IGHV3-49	A0A0A0MS15	0 (1)	-0.17 (0.99)	-0.36 (0.98)	-0.13 (0.95)	-0.1 (1)	0.05 (0.97)	-0.28 (0.98)	0.0301814	0.000763593	0.202763	0.340214	0.774873	0.00158444	3	5	5	[R].QAPGKGLEWVGFIR.[S], [K].SIAYLQMNSLK.[T], [K].GLEWVGFIR.[S], [K].AYGGTTEYAASVK.[G], [K].SIAYLQMNSLK.[T]	[R].QAPGKGLEWVGFIR.[S], [K].SIAYLQMNSLK.[T], [K].GLEWVGFIR.[S], [K].AYGGTTEYAASVK.[G], [K].SIAYLQMNSLK.[T]
SPOCK1	Q08629	0 (1)	0.15 (0.91)	0.15 (0.9)	0.09 (0.96)	0.19 (0.88)	-0.06 (1.01)	0.26 (0.83)	0.0306821	0.0864264	0.387576	0.0273189	0.797145	0.0017298	3	29	11	[R].LKDWFGALHEDANR.[V], [R].NWNPNKPFDQALDPSKDPCLK.[V], [K].HWVGPSNLVK.[C], [K].SLATLCDGPCPCLPEPEPPKHK.[A], [K].CKPCPVAQSAMVCGSDGHSYTSK.[C], [K].CKPCPVAQSAMVCGSDGHSYTSK.[C], [K].ATQCHGSTGQCWCVDK.[Y], [R].AVTEDDEDEDDDKEDEVGYIW.[-], [R].AVTEDDEDEDDDK.[E], [R].CNEEGYYK.[A], [R].FRDDDYFR.[N]	[K].LSNNEWCYCFQKPGGLPCQNEMNR.[I], [K].LSNNEWCYCFQKPGGLPCQNEMNR.[I], [R].LKDWFGALHEDANR.[V], [R].NWNPNKPFDQALDPSKDPCLK.[V], [R].NWNPNKPFDQALDPSK.[D], [K].HWVGPSNLVK.[C], [K].LEFHACSTGK.[S], [K].LDMNYDLLLDPSEINAIYLDK.[Y], [K].LDMNYDLLLDPSEINAIYLDK.[Y], [K].VCVTQDYQTALCVSR.[K], [K].YEPCIKPLFNSCDSFK.[D], [K].SLATLCDGPCPCLPEPEPPKHK.[A], [K].SLATLCDGPCPCLPEPEPPK.[H], [K].DWFGALHEDANR.[V], [K].DSLGWMFNK…
IGK	P0DOX7	0 (1)	-0.21 (1.16)	-0.25 (1.3)	-0.13 (0.99)	-0.24 (1.16)	0.05 (1.17)	-0.34 (1.14)	0.0311113	0.0394361	0.294461	0.060982	0.631015	0.00113867	3	4	2	[K].GTVAAPSVFIFPPSDEQLK.[S], [-].DIQMTQSPSTLSASVGDR.[V]	[K].GTVAAPSVFIFPPSDEQLK.[S], [-].DIQMTQSPSTLSASVGDR.[V], [-].DIQMTQSPSTLSASVGDR.[V], [R].ASQSINTWLAWYQQKPGK.[A]
GNB1	P62873	0 (1)	0.18 (1.04)	0.19 (1.05)	0.09 (1.09)	0.22 (1.01)	0.17 (1.15)	0.19 (0.98)	0.0315854	0.12551	0.38597	0.0215896	0.3033	0.0174314	3	6	2	[R].ELAGHTGYLSCCR.[F], [R].QEAEQLK.[NK]	[R].LLLAGYDDFNCNVWDALK.[A], [R].VSCLGVTDDGMAVATGSWDSFLK.[I], [R].ELAGHTGYLSCCR.[F], [R].KACADATLSQITNNIDPVGR.[I], [R].QEAEQLK.[NK], [K].IYAMHWGTDSR.[L]
CSF1	P09603	0 (1)	0.18 (1.07)	0.29 (1.03)	0.18 (1)	0.12 (1.12)	-0.03 (1.1)	0.27 (1.04)	0.0319049	0.00377269	0.146438	0.272602	0.81115	0.00470742	3	21	8	[K].NLLDKDWNIFSK.[N], [R].SHSSGSVLPLGELEGR.[R], [K].DYEEHDKACVR.[T], [K].AFLLVQDIMEDTMR.[F], [K].TDHPSALLR.[D], [K].DYEEHDK.[A], [R].DPPEPGSPR.[I], [K].DWNIFSK.[N]	[R].ISSLRPQGLSNPSTLSAQPQLSR.[S], [R].LIDSQMETSCQITFEFVDQEQLKDPVCYLK.[K], [R].LIDSQMETSCQITFEFVDQEQLKDPVCYLK.[K], [K].NLLDKDWNIFSK.[N], [R].VGPVRPTGQDWNHTPQK.[T], [R].STCQSFEPPETPVVK.[D], [R].SHSSGSVLPLGELEGR.[R], [R].SPAEPEGGPASEGAARPLPR.[F], [K].DYEEHDKACVR.[T], [K].AFLLVQDIMEDTMR.[F], [R].FRDNTPNAIAIVQLQELSLR.[L], [R].FNSVPLTDTGHER.[Q], [R].TFYETPLQLLEK.[V], [K].AFLLVQDIMEDTMR.[F], [K].TDHPSALL…
KLKB1	P03952	0 (1)	-0.15 (1.06)	-0.32 (1.04)	-0.15 (1.11)	-0.07 (1.05)	0.06 (1.09)	-0.26 (1.04)	0.0319049	0.000895463	0.209589	0.340214	0.921173	0.00365044	3	43	27	[R].LVGITSWGEGCAR.[R], [K].GVNVCQETCTK.[M], [K].VNIPLVTNEECQK.[R], [K].TSESGTPSSSTPQENTISGYSLLTCK.[R], [K].VAEYMDWILEK.[T], [K].YSPGGTPTAIK.[V], [K].VSSVEECQK.[R], [K].VSEGNHDIALIK.[L], [R].REQPGVYTK.[V], [K].QCGHQISACHR.[D], [R].TGAVSGHSLK.[Q], [R].CQFFSYATQTFHK.[A], [K].EKGEIQNILQK.[V], [K].DSVTGTLPK.[V], [R].EQPGVYTK.[V], [K].GDSGGPLVCK.[HD], [K].GDTSTIYTNCWVTGWGFSK.[E], [K].GEIQNILQK.[V], [R]…	[R].LVGITSWGEGCAR.[R], [R].IYSGILNLSDITK.[D], [R].HLCGGSLIGHQWVLTAAHCFDGLPLQDVWR.[I], [K].GVNVCQETCTK.[M], [R].LCNTGDNSVCTTK.[T], [R].IAYGTQGSSGYSLR.[L], [K].VNIPLVTNEECQKR.[Y], [K].VNIPLVTNEECQK.[R], [K].TSESGTPSSSTPQENTISGYSLLTCK.[R], [R].TLPEPCHSK.[I], [K].VAEYMDWILEK.[T], [K].VAEYMDWILEK.[T], [K].YSPGGTPTAIK.[V], [K].VSSVEECQK.[R], [K].VSEGNHDIALIK.[L], [R].REQPGVYTK.[V], [K].QCGHQISACHR.[D],…
A2M	P01023	0 (1)	0.29 (1.49)	0.43 (1.89)	0.18 (1.16)	0.29 (1.4)	0.31 (1.94)	0.29 (1.21)	0.0320656	0.0518815	0.180388	0.0803347	0.473481	0.0108075	2	95	43	[K].LSFYYLIMAK.[G], [R].LLLQQVSLPELPGEYSMK.[V], [R].LLIYAVLPTGDVIGDSAK.[Y], [R].NALFCLESAWK.[T], [R].LVHVEEPHTETVR.[K], [R].HNVYINGITYTPVSSTNEKDMYSFLEDMGLK.[A], [R].KDTVIKPLLVEPEGLEK.[E], [K].KLSFYYLIMAK.[G], [R].IAQWQSFQLEGGLK.[Q], [R].KYSDASDCHGEDSQAFCEK.[F], [R].VGFYESDVMGR.[G], [K].VDLSFSPSQSLPASHAHLR.[V], [K].YDVENCLANKVDLSFSPSQSLPASHAHLR.[V], [K].YSDASDCHGEDSQAFCEK.[F], [R].VSVQLEASPAFLAVPV…	[K].LSFYYLIMAK.[G], [K].LSFYYLIMAK.[G], [R].LLLQQVSLPELPGEYSMK.[V], [R].LLLQQVSLPELPGEYSMK.[V], [K].LHTEAQIQEEGTVVELTGR.[Q], [R].LLIYAVLPTGDVIGDSAK.[Y], [K].NEDSLVFVQTDK.[S], [R].NALFCLESAWK.[T], [K].MCPQLQQYEMHGPEGLR.[V], [K].MCPQLQQYEMHGPEGLR.[V], [K].MCPQLQQYEMHGPEGLR.[V], [R].LVHVEEPHTETVRK.[Y], [R].LVHVEEPHTETVR.[K], [R].HNVYINGITYTPVSSTNEKDMYSFLEDMGLK.[A], [R].HNVYINGITYTPVSSTNEKDMYSFLEDMGL…
WBP2	Q969T9	0 (1)	0.15 (1.17)	0.3 (1.16)	0.17 (1.28)	0.06 (1.11)	-0.48 (1.24)	0.45 (1)	0.0326339	0.00350727	0.124988	0.308706	0.000708618	9.67e-07	4	12	8	[R].MLQVASQASR.[G], [K].KGTVYLTPYR.[V], [K].QPVFGANYIK.[G], [K].DCEIKQPVFGANYIK.[G], [K].GKDAMQSFMMPFYLMK.[D], [K].NVPEAFK.[G], [K].GTVYLTPYR.[V], [R].VIFLSK.[G]	[R].MLQVASQASR.[G], [K].KGTVYLTPYR.[V], [K].QPVFGANYIK.[G], [K].DCEIKQPVFGANYIK.[G], [K].GKDAMQSFMMPFYLMK.[D], [K].AEAGGGWEGSASYK.[L], [R].MLQVASQASR.[G], [K].GKDAMQSFMMPFYLMK.[D], [K].NVPEAFK.[G], [K].GTVYLTPYR.[V], [R].VIFLSK.[G], [K].NVPEAFKGTK.[K]
SERPINA5	P05154	0 (1)	-0.17 (0.97)	-0.31 (1.02)	-0.12 (1.08)	-0.12 (0.89)	0.16 (0.94)	-0.33 (0.95)	0.0327157	0.00455848	0.379589	0.143968	0.191643	0.000215045	3	26	16	[R].AAAATGTIFTFR.[S], [K].NLDSNAVVIMVNYIFFK.[A], [K].MQILEGLGLNLQK.[S], [K].MQQVENGLSEK.[T], [K].MQQVENGLSEK.[T], [K].TLYLADTFPTNFR.[D], [R].EDQYHYLLDR.[N], [K].AKWETSFNHK.[G], [R].GFQQLLQELNQPR.[D], [K].AVVEVDESGTR.[A], [R].QLELYLPK.[F], [K].WETSFNHK.[G], [R].RDFTFDLYR.[A], [K].QINDYVAK.[Q], [R].DFTFDLYR.[A], [R].DSAGAMK.[Q]	[R].AAAATGTIFTFR.[S], [R].LVFNRPFLMFIVDNNILFLGK.[V], [K].NLDSNAVVIMVNYIFFK.[A], [K].NLDSNAVVIMVNYIFFK.[A], [K].MQILEGLGLNLQK.[S], [K].MQILEGLGLNLQK.[S], [K].MQQVENGLSEK.[T], [K].MQQVENGLSEK.[T], [K].GTQEQDFYVTSETVVR.[V], [K].TLYLADTFPTNFR.[D], [R].EDQYHYLLDR.[N], [R].ALASAAPSQSIFFSPVSISMSLAMLSLGAGSSTK.[M], [K].AKWETSFNHK.[G], [R].GFQQLLQELNQPR.[D], [K].FSIEGSYQLEK.[V], [K].AVVEVDESGTR.[A], [R].QL…
NUCB2	P80303	0 (1)	-0.16 (1.06)	-0.2 (1.13)	-0.2 (0.98)	-0.13 (1.07)	0.22 (1.08)	-0.34 (1.01)	0.0327978	0.0552348	0.0972083	0.119254	0.0807745	7.73e-05	2	25	17	[K].NEEDDMVEMEEER.[L], [K].LDSLQDIGMDHQALLK.[Q], [K].LHDVNSDGFLDEQELEALFTK.[E], [K].LEYHQVIQQMEQK.[K], [K].IEPPDTGLYYDEYLK.[Q], [K].VQNIHPVESAK.[I], [K].QVIDVLETDK.[H], [R].QHDQLEAQK.[L], [K].DQLKEVWEETDGLDPNDFDPK.[T], [K].EVWEETDGLDPNDFDPK.[T], [K].ELDLVSHHVR.[T], [K].AKLDSLQDIGMDHQALLK.[Q], [K].AATSDLEHYDK.[T], [R].LVTLEEFLK.[A], [R].EHVMNEVDTNK.[D], [K].NEEDDMVEMEEER.[L], [K].ADIEEIK.[S]	[K].NEEDDMVEMEEER.[L], [K].LDSLQDIGMDHQALLK.[Q], [K].LDSLQDIGMDHQALLK.[Q], [K].LHDVNSDGFLDEQELEALFTK.[E], [K].LEYHQVIQQMEQK.[K], [K].LEYHQVIQQMEQK.[K], [K].IEPPDTGLYYDEYLK.[Q], [K].VQNIHPVESAK.[I], [K].QVIDVLETDK.[H], [R].QHDQLEAQK.[L], [K].DQLKEVWEETDGLDPNDFDPK.[T], [K].EVWEETDGLDPNDFDPK.[T], [K].ELDLVSHHVR.[T], [R].EHVMNEVDTNK.[D], [K].AKLDSLQDIGMDHQALLK.[Q], [K].AKLDSLQDIGMDHQALLK.[Q], [K].AAT…
ABI3BP	Q7Z7G0	0 (1)	-0.17 (1)	-0.3 (1.02)	-0.14 (1.04)	-0.12 (0.97)	0.19 (1.03)	-0.34 (0.94)	0.033045	0.00280974	0.353199	0.183183	0.174199	0.000194826	3	15	6	[K].IYLSDSLTGK.[F], [R].YIQKPDNSPCSITDSVK.[R], [R].DAIWTERPFNSDSYSECK.[G], [R].GHGEDHCQFVDSFLDGR.[T], [K].FYNIGDQR.[G], [K].LIPITIIK.[Q]	[K].IQSTYDQDHTVPAYVPR.[K], [K].IYLSDSLTGK.[F], [K].KFVGVQLCNSLR.[Y], [R].YIQKPDNSPCSITDSVK.[R], [R].TGQQLTSDQLPIK.[E], [R].DAIWTERPFNSDSYSECK.[G], [R].GHGEDHCQFVDSFLDGR.[T], [K].FTEAIVDAEPK.[Y], [K].DNVEGGIWSK.[I], [R].ETDPLGKPR.[F], [K].FLRPSPNVK.[L], [K].FYNIGDQR.[G], [K].LIPITIIK.[Q], [R].IETDIK.[Q], [K].TVVGSK.[K]
HABP2	Q14520	0 (1)	-0.19 (1.02)	-0.32 (0.97)	-0.16 (1.08)	-0.14 (1.02)	0.06 (1.01)	-0.32 (1)	0.033045	0.00453817	0.287774	0.17945	0.774873	0.00187849	3	25	18	[K].LKPVDGHCALESK.[Y], [K].LPGFDSCGK.[T], [R].NPDADEKPWCFIK.[V], [K].HPYTGPSCSQVVPVCRPNPCQNGATCSR.[H], [K].KEEFHEQSFR.[V], [K].TVCLPDGSFPSGSECHISGWGVTETGK.[G], [K].YSHYNERDEIPHNDIALLK.[L], [K].RPGVYTQVTK.[F], [K].DGTYYVYGIVSWGLECGK.[R], [R].DEIPHNDIALLK.[L], [K].EEFHEQSFR.[V], [K].FTCACPDQFK.[G], [K].VVLGDQDLKK.[E], [K].VVLGDQDLK.[K], [K].YSHYNER.[D], [K].FLNWIK.[A], [R].IYGGFK.[S], [K].VQNTCK.[D]	[K].LIANTLCNSR.[Q], [K].LKPVDGHCALESK.[Y], [K].LPGFDSCGK.[T], [R].NPDADEKPWCFIK.[V], [K].HPYTGPSCSQVVPVCRPNPCQNGATCSR.[H], [K].KEEFHEQSFR.[V], [R].GQCLITQSPPYYR.[C], [K].TVCLPDGSFPSGSECHISGWGVTETGK.[G], [K].YSHYNERDEIPHNDIALLK.[L], [K].VVLGDQDLKKEEFHEQSFR.[V], [K].RPGVYTQVTK.[F], [R].SKFTCACPDQFK.[G], [K].FCEIGSDDCYVGDGYSYR.[G], [K].DGTYYVYGIVSWGLECGK.[R], [R].DEIPHNDIALLK.[L], [K].EEFHEQSFR.[V],…
PRRT2	Q7Z6L0	0 (1)	0.2 (1.11)	0.22 (1.14)	0.23 (1.18)	0.18 (1.06)	-0.48 (1.06)	0.53 (0.97)	0.0333354	0.0446138	0.0722491	0.159532	4.06e-05	1.16e-07	4	6	4	[K].ANCSPEDPCQETVSKPEVSK.[E], [K].AGLAPETTETPAGASETAQATDLSLSPGGESK.[A], [K].EATADQGSR.[L], [K].GVEESPK.[V]	[K].VPGEGPGHSEAETGPPQVLAGVPDQPEAPQPGPNTTAAPVDSGPK.[A], [K].ANCSPEDPCQETVSKPEVSK.[E], [K].AGLAPETTETPAGASETAQATDLSLSPGGESK.[A], [K].EATADQGSR.[L], [R].VLQQLVEEDR.[M], [K].GVEESPK.[V]
IGLV4-69	A0A075B6H9	0 (1)	-0.22 (1.04)	-0.38 (1.07)	-0.18 (1)	-0.16 (1.04)	-0.01 (1.06)	-0.33 (1.02)	0.0337121	0.00418626	0.183742	0.249118	0.905858	0.00268872	3	2	1	[R].FSGSSSGAER.[Y]	[R].FSGSSSGAER.[Y], [K].GDGIPDRFSGSSSGAER.[Y]
CA10	Q9NS85	0 (1)	-0.24 (1.1)	-0.1 (1.1)	-0.17 (1.17)	-0.35 (1.05)	-0.18 (1.19)	-0.27 (1.05)	0.0338384	0.602269	0.336021	0.0048702	0.241284	0.0239804	3	12	2	[R].KVSGTMYNTGR.[H], [R].MQMHSLR.[L]	[R].LLSQNQPSQIFLSMSDNFRPVQPLNNR.[C], [R].KVSGTMYNTGR.[H], [R].TNINFSLQGK.[D], [K].VSDSSNPFLNR.[M], [R].QSPVNIETSHMIFDPFLTPLR.[I], [R].QSPVNIETSHMIFDPFLTPLR.[I], [K].IHEGWWAYK.[E], [K].VSGTMYNTGR.[H], [R].KVSGTMYNTGR.[H], [K].VSGTMYNTGR.[H], [R].MQMHSLR.[L], [R].MQMHSLR.[L]
SERPINB6	P35237	0 (1)	0.16 (0.97)	0.02 (0.98)	0.09 (0.98)	0.26 (0.96)	-0.06 (0.96)	0.26 (0.97)	0.0339651	0.593361	0.320815	0.00532848	0.858249	0.00243115	3	30	11	[R].NLGMTDAFELGK.[A], [R].GNWDEQFDKENTEER.[L], [R].KHINTWVAEK.[T], [K].IAELLSPGSVDPLTR.[L], [K].SCDFLSSFR.[D], [R].FCADHPFLFFIQHSK.[T], [R].FKLEESYDMESVLR.[N], [K].ELNMIIMLPDETTDLR.[T], [K].ADFSGMSQTDLSLSK.[V], [K].FYQAEMEELDFISAVEK.[S], [K].ELTYEK.[F]	[R].NLGMTDAFELGK.[A], [R].NLGMTDAFELGK.[A], [R].LVLVNAVYFR.[G], [K].HINTWVAEK.[T], [R].GNWDEQFDKENTEER.[L], [K].GNTAAQMAQILSFNK.[S], [K].LEESYDMESVLR.[N], [R].LDMMDEEEVEVSLPR.[F], [R].LDMMDEEEVEVSLPR.[F], [R].LDMMDEEEVEVSLPR.[F], [R].KHINTWVAEK.[T], [K].IAELLSPGSVDPLTR.[L], [K].TYIGEIFTQILVLPYVGK.[E], [K].SCDFLSSFR.[D], [K].SGGGGDIHQGFQSLLTEVNK.[T], [R].FCADHPFLFFIQHSK.[T], [R].FKLEESYDMESVLR.[N]…
F2	P00734	0 (1)	-0.16 (1.01)	-0.34 (0.91)	-0.11 (1.12)	-0.1 (0.99)	0.08 (0.98)	-0.28 (1.01)	0.0341773	0.000629856	0.316555	0.318418	0.789702	0.00207722	3	50	32	[R].ITDNMFCAGYKPDEGKR.[G], [R].ITDNMFCAGYKPDEGKR.[G], [R].ITDNMFCAGYKPDEGK.[R], [R].ITDNMFCAGYKPDEGK.[R], [K].LKKPVAFSDYIHPVCLPDR.[E], [R].NPDSSTTGPWCYTTDPTVR.[R], [K].HQDFNSAVQLVENFCR.[N], [K].GQPSVLQVVNLPIVERPVCK.[D], [K].KPVAFSDYIHPVCLPDRETAASLLQAGYK.[G], [K].KPVAFSDYIHPVCLPDR.[E], [R].LAVTTHGLPCLAWASAQAK.[A], [R].KSPQELLCGASLISDR.[W], [K].KSLEDKTER.[E], [K].LAACLEGNCAEGLGTNYR.[G], [K].YGFYTHV…	[R].IVEGSDAEIGMSPWQVMLFR.[K], [R].IVEGSDAEIGMSPWQVMLFR.[K], [R].IVEGSDAEIGMSPWQVMLFR.[K], [R].ITDNMFCAGYKPDEGKR.[G], [R].ITDNMFCAGYKPDEGKR.[G], [R].ITDNMFCAGYKPDEGK.[R], [R].ITDNMFCAGYKPDEGK.[R], [K].LKKPVAFSDYIHPVCLPDR.[E], [K].LKKPVAFSDYIHPVCLPDRETAASLLQAGYK.[G], [R].NPDSSTTGPWCYTTDPTVR.[R], [K].HQDFNSAVQLVENFCR.[N], [K].GQPSVLQVVNLPIVERPVCK.[D], [K].KPVAFSDYIHPVCLPDRETAASLLQAGYK.[G], [K].KPVAF…
CFHR2	P36980	0 (1)	-0.15 (1.04)	-0.24 (1.03)	-0.08 (0.99)	-0.14 (1.07)	0.02 (1.05)	-0.23 (1.02)	0.0349071	0.0227409	0.205369	0.126729	0.898213	0.00450741	3	10	3	[R].ITCAEEGWSPTPK.[C], [K].LVYPSCEEK.[-], [R].TGDIVEFVCK.[S]	[R].ITCAEEGWSPTPK.[C], [K].LVYPSCEEK.[-], [R].TGDIVEFVCK.[S], [K].CLDPCVISQEIMEK.[Y], [K].CLDPCVISQEIMEK.[Y], [K].LKWTNQQK.[L], [R].AMCQNGK.[L], [K].SGYHPTK.[S], [R].STISAEK.[C], [K].WTNQQK.[L]
THBS1	P07996	0 (1)	0.2 (1.24)	0.11 (1.32)	0.09 (1.07)	0.3 (1.28)	0.3 (1.48)	0.15 (1.11)	0.0351243	0.710319	0.401387	0.00312339	0.0372602	0.0867547	3	57	12	[R].NPCTDGTHDCNK.[N], [R].KDHSGQVFSVVSNGK.[A], [R].IEDANLIPPVPDDKFQDLVDAVR.[A], [R].TCHIQECDKR.[F], [K].SITLFVQEDR.[A], [R].DNCQYVYNVDQR.[D], [K].DGIGDACDDDDDNDKIPDDR.[D], [K].GGVNDNFQGVLQNVR.[F], [R].AQLYIDCEK.[M], [R].LGLFVFSQEMVFFSDLK.[Y], [R].CEGSSVQTR.[T], [K].GPDPSSPAFR.[I]	[R].IPESGGDNSVFDIFELTGAAR.[K], [R].NPCTDGTHDCNK.[N], [R].NNEEWTVDSCTECHCQNSVTICK.[K], [K].MENAELDVPIQSVFTR.[D], [K].MENAELDVPIQSVFTR.[D], [R].KDHSGQVFSVVSNGK.[A], [KR].KDNCPNLPNSGQEDYDK.[D], [R].IEDANLIPPVPDDKFQDLVDAVR.[A], [R].LCNNPTPQFGGK.[D], [R].LCNSPSPQMNGKPCEGEAR.[E], [R].LCNSPSPQMNGKPCEGEAR.[E], [R].IGDTCDNNQDIDEDGHQNNLDNCPYVPNANQADHDK.[D], [R].TIVTTLQDSIR.[K], [R].RPPLCYHNGVQYR.[NT], [K].…
HGFAC	Q04756	0 (1)	-0.13 (1.03)	-0.21 (1.03)	-0.08 (1.04)	-0.11 (1.04)	0.07 (1.11)	-0.22 (0.99)	0.0353864	0.00614902	0.480191	0.116568	0.885811	0.00474837	3	16	8	[R].NPDNDERPWCYVVK.[D], [R].MLHACTSEGSAHR.[K], [R].VQLSPDLLATLPEPASPGR.[Q], [K].WCATTHNYDR.[D], [R].SQFVQPICLPEPGSTFPAGHK.[C], [R].LEACESLTR.[V], [R].LCNIEPDER.[C], [R].LHKPGVYTR.[V]	[R].NPDNDERPWCYVVK.[D], [R].MLHACTSEGSAHR.[K], [R].MLHACTSEGSAHR.[K], [R].YEYLEGGDR.[W], [K].YIPYTLYSVFNPSDHDLVLIR.[L], [R].VQLSPDLLATLPEPASPGR.[Q], [K].WCATTHNYDR.[D], [R].QGHVEQCECFGGR.[T], [R].SQFVQPICLPEPGSTFPAGHK.[C], [K].CQIAGWGHLDENVSGYSSSLR.[E], [K].CSSPEVYGADISPNMLCAGYFDCK.[S], [K].CSSPEVYGADISPNMLCAGYFDCK.[S], [K].CFDETRYEYLEGGDR.[W], [R].LEACESLTR.[V], [R].LCNIEPDER.[C], [R].LHKPGVYTR.…
APOA1	P02647	0 (1)	-0.18 (1.08)	-0.31 (1.07)	-0.22 (1.14)	-0.1 (1.05)	0 (1.12)	-0.27 (1.05)	0.0356502	0.00472398	0.162086	0.273372	0.700265	0.00734699	3	63	42	[K].LREQLGPVTQEFWDNLEKETEGLR.[Q], [K].LREQLGPVTQEFWDNLEK.[E], [K].LLDNWDSVTSTFSKLR.[E], [K].LLDNWDSVTSTFSK.[L], [R].LEALKENGGAR.[L], [K].LHELQEKLSPLGEEMR.[D], [K].LHELQEK.[L], [K].VEPLRAELQEGAR.[Q], [R].VKDLATVYVDVLK.[D], [R].VKDLATVYVDVLKDSGR.[D], [K].VSFLSALEEYTK.[K], [K].VQPYLDDFQK.[K], [R].QEMSKDLEEVK.[A], [R].QKLHELQEKLSPLGEEMR.[D], [R].QGLLPVLESFK.[V], [R].QKVEPLRAELQEGAR.[Q], [R].THLAPYSDE…	[K].LREQLGPVTQEFWDNLEKETEGLR.[Q], [K].LREQLGPVTQEFWDNLEK.[E], [K].LLDNWDSVTSTFSKLR.[E], [K].LLDNWDSVTSTFSK.[L], [R].HFWQQDEPPQSPWDR.[V], [R].LEALKENGGAR.[L], [K].LHELQEKLSPLGEEMR.[D], [K].LHELQEKLSPLGEEMR.[D], [K].LHELQEK.[L], [R].LAEYHAKATEHLSTLSEK.[A], [K].VEPLRAELQEGAR.[Q], [R].VKDLATVYVDVLK.[D], [R].VKDLATVYVDVLKDSGR.[D], [K].VSFLSALEEYTKK.[L], [K].VSFLSALEEYTK.[K], [K].VQPYLDDFQKKWQEEMELYR.[…
AMBP	P02760	0 (1)	-0.16 (1.09)	-0.3 (1.12)	-0.17 (1.18)	-0.09 (1.02)	0.12 (1.14)	-0.3 (1.03)	0.0362274	0.00344363	0.168777	0.300422	0.731805	0.00200113	3	23	15	[R].HHGPTITAK.[L], [K].KEDSCQLGYSAGPCMGMTSR.[Y], [K].KEDSCQLGYSAGPCMGMTSR.[Y], [K].GVCEETSGAYEK.[T], [R].KGVCEETSGAYEK.[T], [R].TVAACNLPIVR.[G], [K].WYNLAIGSTCPWLK.[K], [R].VVAQGVGIPEDSIFTMADR.[G], [R].VVAQGVGIPEDSIFTMADR.[G], [R].EYCGVPGDGDEELLR.[F], [K].EDSCQLGYSAGPCMGMTSR.[Y], [K].EDSCQLGYSAGPCMGMTSR.[Y], [R].GECVPGEQEPEPILIPR.[V], [R].AFIQLWAFDAVK.[G], [R].ETLLQDFR.[V]	[R].MTVSTLVLGEGATEAEISMTSTR.[W], [R].MTVSTLVLGEGATEAEISMTSTR.[W], [R].MTVSTLVLGEGATEAEISMTSTR.[W], [R].HHGPTITAK.[L], [K].KEDSCQLGYSAGPCMGMTSR.[Y], [K].KEDSCQLGYSAGPCMGMTSR.[Y], [K].KEDSCQLGYSAGPCMGMTSR.[Y], [K].GVCEETSGAYEKTDTDGK.[F], [K].GVCEETSGAYEK.[T], [R].KGVCEETSGAYEKTDTDGK.[F], [R].KGVCEETSGAYEK.[T], [R].TVAACNLPIVR.[G], [K].WYNLAIGSTCPWLK.[K], [R].VVAQGVGIPEDSIFTMADR.[G], [R].VVAQGVGIPED…
F12	P00748	0 (1)	-0.22 (1.1)	-0.41 (1.19)	-0.24 (1.19)	-0.12 (0.99)	-0.02 (1.02)	-0.32 (1.12)	0.036317	0.00478743	0.135385	0.304131	0.851621	0.00536803	3	28	21	[R].NKPGVYTDVAYYLAWIR.[E], [R].NHSCEPCQTLAVR.[S], [R].NGPLSCGQR.[L], [R].NWGLGGHAFCR.[N], [R].NPDNDIRPWCFVLNR.[D], [K].GRPGPQPWCATTPNFDQDQR.[W], [R].LHEAFSPVSYQHDLALLR.[L], [R].TNPCLHGGR.[C], [R].TTLSGAPCQPWASEATYR.[N], [K].YKAEEHTVVLTVTGEPCHFPFQYHR.[Q], [R].RLTLQGIISWGSGCGDR.[N], [K].AEEHTVVLTVTGEPCHFPFQYHR.[Q], [R].TEQAAVAR.[C], [R].CLEVEGHR.[L], [K].GPDAHCQR.[L], [R].WGYCLEPK.[K], [K].EKCFEPQL…	[R].LTLQGIISWGSGCGDR.[N], [R].NKPGVYTDVAYYLAWIREHTVS.[-], [R].NKPGVYTDVAYYLAWIR.[E], [R].NHSCEPCQTLAVR.[S], [R].NGPLSCGQR.[L], [R].NWGLGGHAFCR.[N], [R].NPDNDIRPWCFVLNR.[D], [K].GRPGPQPWCATTPNFDQDQR.[W], [R].LCHCPVGYTGAFCDVDTK.[A], [R].LHEAFSPVSYQHDLALLR.[L], [R].TNPCLHGGR.[C], [R].TTLSGAPCQPWASEATYR.[N], [K].YKAEEHTVVLTVTGEPCHFPFQYHR.[Q], [R].VVGGLVALR.[G], [R].RLTLQGIISWGSGCGDR.[N], [R].CSAPDVHG…
CARTPT	Q16568	0 (1)	-0.12 (1.04)	-0.02 (1.07)	-0.16 (1.09)	-0.16 (0.99)	-0.32 (1.03)	-0.02 (1.03)	0.0364516	0.342678	0.220412	0.0192526	0.000912408	0.325686	3	9	4	[R].GTSCNSFLLK.[C], [K].KYGQVPMCDAGEQCAVR.[K], [K].YGQVPMCDAGEQCAVR.[K], [K].ELIEALQEVLKK.[L]	[R].GTSCNSFLLK.[C], [K].KYGQVPMCDAGEQCAVR.[K], [K].YGQVPMCDAGEQCAVR.[K], [K].YGQVPMCDAGEQCAVR.[K], [K].ELIEALQEVLKK.[L], [K].ELIEALQEVLK.[K], [R].ALDIYSAVDDASHEKELIEALQEVLKK.[L], [R].ALDIYSAVDDASHEKELIEALQEVLK.[K], [R].ALDIYSAVDDASHEK.[E]
PCDH17	O14917	0 (1)	-0.19 (0.99)	0.08 (0.97)	-0.18 (1.04)	-0.33 (0.96)	-0.47 (1.03)	-0.05 (0.95)	0.0371768	0.495977	0.135385	0.00152027	6.26e-05	0.563982	3	34	13	[R].NDNAPSIGFVSVR.[Q], [R].VLENSAPHLLDVDADSGLLYTK.[Q], [K].CQLSLEVFANDK.[E], [R].DDHGLFGLDVK.[S], [R].ALDSDFGESGR.[L], [R].GDGTKFPELVIQK.[A], [R].FPLTSAHDPDAGENGLR.[T], [R].SFNFEQTK.[A], [R].ELFSIDPK.[T], [R].LQPGLPPAER.[G], [R].VFADVHSR.[A], [K].FPELVIQK.[A], [R].IDRESLCR.[H]	[R].LTYEIVDGNDDHLFEIDPSSGEIR.[T], [K].ILDENDNPPR.[F], [K].LIDRNDNAPSIGFVSVR.[Q], [R].NDNAPSIGFVSVR.[Q], [R].NAGLGYLVSTVR.[A], [K].GNLDYEENGMLEIDVQAR.[D], [K].LEENYDNFYTVVTDRPLDR.[E], [K].VEIQDINDNAPSFSSDQIEMDISENAAPGTR.[F], [K].VEIQDINDNAPSFSSDQIEMDISENAAPGTR.[F], [R].VLENSAPHLLDVDADSGLLYTK.[Q], [K].VTDHGKPTLSAVAK.[L], [R].QGALSEAAPPGTVIALVR.[V], [R].TLHPFWEDVTPVVELVVK.[V], [K].CQLSLEVFANDKEICMIK…
MST1	P26927	0 (1)	-0.15 (1.05)	-0.2 (1)	-0.15 (1.04)	-0.12 (1.09)	0.04 (0.98)	-0.24 (1.07)	0.0378214	0.0113097	0.144818	0.231172	0.631874	0.00950687	3	29	13	[R].NPDGDSHGPWCYTMDPR.[T], [R].NPDGDSHGPWCYTMDPR.[T], [R].NPDGDPGGPWCYTTDPAVR.[F], [R].VSVFVDWIHK.[V], [R].QEATTVSCFR.[G], [R].CTDDVRPQDCYHGAGEQYR.[G], [K].FLDQGLDDNYCR.[N], [R].CADDQPPSILDPPDQVQFEK.[C], [R].SPLNDFQVLR.[G], [R].FQSCGIK.[S], [R].NGLEENFCR.[N], [R].EFCDLPR.[C], [R].CDLFQK.[K]	[R].NPDGSERPWCYTTDPQIER.[E], [R].NPDGDSHGPWCYTMDPR.[T], [R].NPDGDSHGPWCYTMDPR.[T], [R].NPDGDPGGPWCYTTDPAVR.[F], [K].MVCGPSGSQLVLLK.[L], [R].GTELQHLLHAVVPGPWQEDVADAEECAGR.[C], [R].VALICLPPEWYVVPPGTK.[C], [R].WSAETPHKPQFTFTSEPHAQLEENFCR.[N], [R].VSVFVDWIHK.[V], [R].WDLQHPHQHPFEPGK.[F], [R].WDAQIPHQHR.[F], [R].VVGGHPGNSPWTVSLR.[N], [R].QGQHFCGGSLVK.[E], [R].QEATTVSCFR.[G], [R].TCIMNNGVGYR.[G], [R].C…
RELN	P78509	0 (1)	-0.2 (1.02)	-0.03 (0.99)	-0.15 (1.07)	-0.3 (0.99)	-0.18 (1.1)	-0.2 (0.98)	0.0384755	0.795799	0.371704	0.00342047	0.191232	0.035068	3	134	73	[R].ITIQLPDHVSSSATQFR.[W], [R].LSSYHNFYSIR.[G], [K].ITGAQVGTGCGTLNDGK.[S], [K].IMFVLQIGSMSQTDSCNSDLSGPHAVDK.[A], [K].IMFVLQIGSMSQTDSCNSDLSGPHAVDK.[A], [R].IISVELPGDAK.[Q], [R].NEGLIVQYSNDNGILWHLLR.[E], [R].LVQFYIQIGSK.[T], [K].IVVGCEATSCGDLHSVMLEYTK.[D], [R].HNGTGHDQWALDHVEVVLVSTR.[K], [R].KCGILSSGNNLFFNEDGLR.[M], [R].KEHITLDTLSYSSYK.[V], [R].KEGVLLDYSTDGGITWTLLHEMDYQK.[Y], [R].GNLNGETIK.[S], [K]…	[R].IQGGQVDIDCLSMDTALIFTENIGKPR.[Y], [R].IQGGQVDIDCLSMDTALIFTENIGKPR.[Y], [R].ITIQLPDHVSSSATQFR.[W], [R].ITIPLPNAALTR.[N], [R].ITVYLPLSTISPR.[T], [R].LSSYHNFYSIR.[G], [K].ITGAQVGTGCGTLNDGK.[S], [K].LLEHYSYLSYHEPR.[I], [K].IMFVLQIGSMSQTDSCNSDLSGPHAVDK.[A], [K].IMFVLQIGSMSQTDSCNSDLSGPHAVDK.[A], [R].IISVELPGDAK.[Q], [R].NEGLIVQYSNDNGILWHLLR.[E], [K].NPDFLKDDFEGQLESDR.[F], [R].LVQFYIQIGSK.[T], [K].IV…
PTPRT	O14522	0 (1)	-0.2 (0.86)	-0.03 (0.86)	-0.13 (0.96)	-0.31 (0.8)	-0.37 (0.87)	-0.11 (0.84)	0.0385226	0.959631	0.335287	0.00210553	0.000552742	0.382926	3	18	7	[K].LWHLDPDVEYEIR.[V], [R].SDGGSGVSNYAELIVK.[E], [R].AADIIECFSVPVSYR.[N], [K].CADPVHGPQNVEIVDIR.[A], [R].DTALMVTR.[V], [R].LLLSNPEGR.[M], [K].LWLQQWNGR.[D]	[K].LWHLDPDVEYEIR.[V], [R].TTTGTWAETHIVDSPNYK.[L], [R].SDGGSGVSNYAELIVK.[E], [R].QLTLQWEPFGYAVTR.[C], [R].AADIIECFSVPVSYR.[N], [K].GHPGYIAVDEVR.[V], [K].CADPVHGPQNVEIVDIR.[A], [R].GAPVSVYQLVVK.[E], [R].SSPGALNVYVK.[V], [R].VLLTRPGEGGTGPPGPPLTTR.[T], [K].GASTQNSNTVEPEK.[Q], [R].DTALMVTR.[V], [R].LLLSNPEGR.[M], [R].GLRPFMTIR.[L], [K].TYNGYWNPPLSPLK.[S], [K].GFGPPVTTR.[I], [K].LWLQQWNGR.[D], [R].DTA…
SLITRK3	O94933	0 (1)	-0.18 (1.04)	0.05 (1.05)	-0.16 (1.09)	-0.31 (0.99)	-0.11 (1.05)	-0.22 (1.04)	0.0390438	0.596324	0.168777	0.00185357	0.420169	0.0169775	3	9	4	[K].KLYLSSNLIQK.[I], [K].ESLFHIHCDSK.[G], [K].LLFLNNNLLR.[T], [K].LYLSSNLIQK.[I]	[R].ISYVQDGAFINLPNLK.[S], [K].KLYLSSNLIQK.[I], [R].VLILNDNLIPMLPTNLFK.[A], [R].VLILNDNLIPMLPTNLFK.[A], [K].ESLFHIHCDSK.[G], [K].AVSLTHLDLR.[G], [K].LLFLNNNLLR.[T], [K].LYLSSNLIQK.[I], [R].IESGAFR.[N]
CNTNAP4	Q9C0A0	0 (1)	-0.2 (1.07)	0.04 (1.03)	-0.18 (1.18)	-0.33 (1.01)	-0.29 (1.21)	-0.16 (0.99)	0.0397158	0.493275	0.285788	0.000719997	0.063622	0.0759766	2	48	21	[K].LPSDITAGVELNDGQWHSVSLSAK.[K], [R].LHSEAAYK.[L], [R].NFHGCLENLYYNGVDIIDLAK.[Q], [R].NTNPENPYAGFFEYVASMEQLQATINR.[A], [R].LFLLINSGEAK.[L], [K].TTASSGVFLENLGIADFIR.[I], [K].YQEPDVVNFDFK.[N], [R].QEDSIWGFSGNANADSVVYYR.[L], [R].THSFADHSGTIDDR.[E], [K].SPLGGFQGCMR.[L], [K].SPLGGFQGCMR.[L], [K].CTCGLEGNCIDSQYYCNCDADR.[N], [R].DGAGGWSPLVSNK.[Y], [R].EGPNGDHITLQLR.[R], [K].EASLQVDQLTPK.[T], [R].GEFNLM…	[K].LPSDITAGVELNDGQWHSVSLSAK.[K], [R].ILEHSDVDQDTALAGAQGFTGCLSAVQLSHVAPLK.[A], [R].LHSEAAYK.[L], [R].NFHGCLENLYYNGVDIIDLAK.[Q], [R].NTNPENPYAGFFEYVASMEQLQATINR.[A], [K].NMADGQLHHIMINR.[E], [R].LFLLINSGEAK.[L], [K].TQPAPADGHVLLQLNSQLFVGGTATR.[Q], [K].TMQSDGILLHR.[E], [K].TTASSGVFLENLGIADFIR.[I], [K].YQEPDVVNFDFK.[N], [K].VVDLISVQQGSLGNFSDLQIDSCGISDR.[C], [R].QVHLSSGTEFSAVK.[S], [R].QEDSIWGFSGNANAD…
TNFRSF8	P28908	0 (1)	0.18 (1.11)	0.18 (1.22)	0.15 (1.17)	0.19 (1.04)	0.05 (1.27)	0.24 (1.03)	0.0399582	0.142522	0.194084	0.0559478	0.572228	0.0119784	2	9	3	[R].CFFHSVCPAGMIVK.[F], [R].VCECRPGMFCSTSAVNSCAR.[C], [R].DDLVEK.[T]	[K].QCEPDYYLDEADR.[C], [R].CFFHSVCPAGMIVK.[F], [K].QCEPDYYLDEAGR.[C], [R].CTACVTCSR.[D], [R].KQCEPDYYLDEAGR.[C], [R].CTACVSCSR.[D], [K].FPGTAQK.[N], [R].VCECRPGMFCSTSAVNSCAR.[C], [R].DDLVEK.[T]
IGKV3-7	A0A075B6H7	0 (1)	-0.17 (1.08)	-0.17 (1.15)	-0.11 (1.09)	-0.2 (1.05)	0.16 (1.2)	-0.33 (0.98)	0.0403486	0.0566998	0.293115	0.0747222	0.22382	0.000413438	2	3	0		[R].ASQSVSSSYLTWYQQKPGQAPR.[L], [R].EIVMTQSPPTLSLSPGER.[V], [R].ATSIPAR.[F]
SPINK5	Q9NQ38	0 (1)	-0.15 (1.14)	-0.18 (1.21)	-0.08 (1.31)	-0.17 (1.02)	0.19 (1.34)	-0.32 (1)	0.0403976	0.0750522	0.142812	0.107442	0.366701	0.00080736	2	21	9	[K].STASFEELCSEYR.[K], [R].DGDFICPDYYEAVCGTDGK.[T], [R].ENDPIEGLDGK.[I], [R].ENDPVLGPDGK.[T], [R].EAVQELCSEYR.[H], [R].ESDPVRGPDGR.[M], [R].CALCAENAK.[T], [K].CALCAEIFK.[Q], [K].LQEKPSHVR.[A]	[K].STASFEELCSEYR.[K], [R].DGDFICPDYYEAVCGTDGK.[T], [R].ENDPIEGLDGK.[I], [R].ENDPIQGPDGK.[VM], [R].ENDPVHGADGK.[F], [R].ENDPVLGPDGK.[T], [R].EAVQELCSEYR.[H], [R].ESDPVRGPDGR.[M], [R].ASQEEDSPDSFSSLDSEMCK.[D], [R].ASQEEDSPDSFSSLDSEMCK.[D], [R].CALCAENAK.[T], [R].ENDPVRGPDGK.[T], [K].LCSQYQNQAK.[N], [K].TGSQIGVK.[S], [K].ATSYAELCSEYR.[K], [K].CALCAEIFK.[Q], [R].ESDPVRDADGK.[S], [R].EHNPVRGPDGK.[M],…
VWA1	Q6PCB0	0 (1)	-0.2 (0.98)	-0.2 (0.87)	-0.13 (0.92)	-0.22 (1.06)	-0.08 (0.9)	-0.25 (1.01)	0.0404467	0.156612	0.359301	0.0305443	0.675397	0.00960321	3	13	5	[K].HLHFVDVDDLHIIVQELR.[G], [R].EFVGQLVAPLPLGTGALR.[A], [K].EQLFAEASGARPGVPK.[V], [K].DLGVTVFIVSTGR.[G], [R].LLRPQILR.[V]	[K].HLHFVDVDDLHIIVQELR.[G], [R].GNFLELSAAASAPAEK.[H], [R].GSILDAMRPQQLHATEITSSGFR.[L], [R].LAWPPLLTADSGYYVLELVPSAQPGAAR.[R], [K].VLVWVTDGGSSDPVGPPMQELK.[D], [K].VLVWVTDGGSSDPVGPPMQELK.[D], [R].EFVGQLVAPLPLGTGALR.[A], [K].EQLFAEASGARPGVPK.[V], [K].DLGVTVFIVSTGR.[G], [R].GSILDAMRPQQLHATEITSSGFR.[L], [R].MGDTHTGLALVYAK.[E], [R].ESALSAK.[A], [R].LLRPQILR.[V]
CHST15	Q7LFX5	0 (1)	-0.19 (1.03)	-0.16 (1.05)	-0.2 (1.09)	-0.19 (0.99)	-0.43 (1.02)	-0.07 (1.01)	0.0408907	0.182249	0.239721	0.0403262	0.00022825	0.480624	3	21	7	[R].LEDHASNVK.[Y], [R].LAQVLADEAFAWK.[T], [K].VTEALQLFENCMLDYSLR.[A], [K].QELHMFSVIPNK.[F], [K].LIINSITTR.[I], [K].SADDFHEK.[V], [K].EPHWWTR.[K]	[R].NLGPMWPITQK.[I], [R].LEDHASNVK.[Y], [R].LAQVLADEAFAWK.[T], [K].VFQFLNLGPLSEK.[Q], [K].VTEALQLFENCMLDYSLR.[A], [K].VTEALQLFENCMLDYSLR.[A], [K].QELHMFSVIPNK.[F], [R].QLPDLEDLKK.[Q], [R].DRYPVEDYLDLFDLAAHQIHQGLQASSAK.[E], [K].AFWGHLAHAHGK.[H], [R].CLPHFYIIGQPK.[C], [K].LIINSITTR.[I], [K].SADDFHEK.[V], [R].QLPDLEDLK.[K], [R].DFYRPFNAR.[L], [K].CGTTDLYDR.[L], [K].QELHMFSVIPNK.[F], [K].EPHWWTR.[K],…
C8G	P07360	0 (1)	-0.18 (1.1)	-0.28 (1.07)	-0.13 (1.14)	-0.15 (1.09)	0.07 (1.11)	-0.29 (1.08)	0.0412888	0.0109023	0.327999	0.157196	0.840282	0.00333932	3	13	12	[K].YGFCEAADQFHVLDEVRR.[-], [R].VQEAHLTEDQIFYFPK.[Y], [R].RPASPISTIQPK.[A], [R].QLYGDTGVLGR.[F], [K].ANFDAQQFAGTWLLVAVGSACR.[F], [R].AEATTLHVAPQGTAMAVSTFR.[K], [R].AEATTLHVAPQGTAMAVSTFR.[K], [R].GAVHVVVAETDYQSFAVLYLER.[A], [R].KLDGICWQVR.[Q], [K].LDGICWQVR.[Q], [R].FLQEQGHR.[A], [R].AGQLSVK.[L]	[K].YGFCEAADQFHVLDEVRR.[-], [R].VQEAHLTEDQIFYFPK.[Y], [R].RPASPISTIQPK.[A], [R].QLYGDTGVLGR.[F], [R].SLPVSDSVLSGFEQR.[V], [K].ANFDAQQFAGTWLLVAVGSACR.[F], [R].AEATTLHVAPQGTAMAVSTFR.[K], [R].AEATTLHVAPQGTAMAVSTFR.[K], [R].GAVHVVVAETDYQSFAVLYLER.[A], [R].KLDGICWQVR.[Q], [K].LDGICWQVR.[Q], [R].FLQEQGHR.[A], [R].AGQLSVK.[L]
C1QTNF3	Q9BXJ4	0 (1)	-0.2 (1)	0 (0.87)	-0.32 (1.11)	-0.23 (1)	-0.31 (1.01)	-0.14 (1)	0.0415392	0.818989	0.0281251	0.0350695	0.0112305	0.174616	4	6	3	[R].MGNGALHGDHQR.[F], [K].SDTSSNHAVLK.[L], [K].GDEVWLR.[M]	[R].MGNGALHGDHQR.[F], [R].MGNGALHGDHQR.[F], [K].SDTSSNHAVLK.[L], [K].CCHGDYSFR.[G], [K].GKSDTSSNHAVLK.[L], [K].GDEVWLR.[M]
FTH1	P02794	0 (1)	0.2 (0.95)	0.02 (0.85)	0.19 (1)	0.29 (0.96)	0.16 (1)	0.21 (0.93)	0.0427595	0.92446	0.167873	0.00548968	0.194948	0.0400288	3	18	7	[K].NVNQSLLELHK.[L], [K].MGAPESGLAEYLFDKHTLGDSDNES.[-], [R].KMGAPESGLAEYLFDK.[H], [K].KPDCDDWESGLNAMECALHLEK.[N], [R].QNYHQDSEAAINR.[Q], [K].HTLGDSDNES.[-], [R].IFLQDIK.[K]	[K].NDPHLCDFIETHYLNEQVK.[A], [K].NVNQSLLELHK.[L], [K].MGAPESGLAEYLFDKHTLGDSDNES.[-], [K].MGAPESGLAEYLFDKHTLGDSDNES.[-], [R].KMGAPESGLAEYLFDK.[H], [R].KMGAPESGLAEYLFDK.[H], [K].KPDCDDWESGLNAMECALHLEK.[N], [K].KPDCDDWESGLNAMECALHLEK.[N], [K].LATDKNDPHLCDFIETHYLNEQVK.[A], [K].YFLHQSHEER.[E], [R].QNYHQDSEAAINR.[Q], [K].MGAPESGLAEYLFDK.[H], [K].MGAPESGLAEYLFDK.[H], [-].MTTASTSQVR.[Q], [K].HTLGDSDNES.[…
CDH7	Q9ULB5	0 (1)	-0.19 (1.04)	-0.08 (0.77)	-0.24 (1.19)	-0.23 (1.08)	-0.4 (1.19)	-0.09 (0.94)	0.042811	0.33049	0.124629	0.0430598	0.00272079	0.282631	3	14	4	[K].IVDGDGLGIFK.[I], [K].LHSDVDKGDGSIK.[Y], [R].YFNIDANSGVITTAK.[S], [K].ELDFEAK.[T]	[R].LTNKPVEPESEFVIK.[I], [K].IVDGDGLGIFK.[I], [K].ISVDKETQEGIITIQK.[E], [K].LHSDVDKGDGSIK.[Y], [R].YFNIDANSGVITTAK.[S], [K].YILSGEGASSIFIIDENTGDIHATK.[R], [R].SYQYNVPESLPVASVVAR.[I], [K].DQYLLVIQAK.[D], [K].AADADIGANAEMEYK.[I], [K].DNTASILTR.[R], [R].EEQAYYTLR.[A], [K].ELDFEAK.[T], [K].DNKDNTASILTR.[R], [K].RLDREEQAYYTLR.[A]
DCC	P43146	0 (1)	-0.17 (1.08)	0.2 (1.13)	-0.12 (1.13)	-0.39 (0.97)	-0.58 (1.16)	0.02 (0.98)	0.0429658	0.128707	0.303997	0.00011205	3.04e-06	0.910778	3	42	22	[R].LTHQIMDLNLDTMYYFR.[I], [K].NGDVVIPSDYFQIVGGSNLR.[I], [K].NQQDLTPIPGDSR.[V], [R].HGDGGYWPVDTNLIDR.[S], [K].GNIQTFTVFFSR.[E], [K].GVGPLSDPILFR.[T], [R].LFCTEVSTGK.[E], [R].LESSSHYVISLK.[A], [R].TLKVEHPDK.[M], [R].VVAYNEWGPGESSQPIK.[V], [K].DGIHLALGMDER.[K], [K].DAVLECCVSGYPPPSFTWLR.[G], [K].EQNIEVDGLSYK.[L], [R].GEMETLEPNNLWYLFTGLEK.[G], [K].AFNNAGEGVPLYESATTR.[S], [R].FLSEPSDAVTMR.[G], [R].TSF…	[R].LTHQIMDLNLDTMYYFR.[I], [R].LTHQIMDLNLDTMYYFR.[I], [K].NGDVVIPSDYFQIVGGSNLR.[I], [K].NQQDLTPIPGDSR.[V], [R].HHKPDEGLYQCEASLGDSGSIISR.[T], [R].HGDGGYWPVDTNLIDR.[S], [K].GNIQTFTVFFSR.[E], [K].GVGPLSDPILFR.[T], [R].LFCTEVSTGK.[E], [R].LFCTEVSTGKEQNIEVDGLSYK.[L], [R].LESSSHYVISLK.[A], [R].TLKVEHPDK.[M], [K].YKSEDTTSLSYTATGLKPNTMYEFSVMVTK.[N], [K].VSWLPPPSGTQNGFITGYK.[I], [R].VVAYNEWGPGESSQPIK.[V],…
PCDHB9	Q9Y5E1	0 (1)	-0.2 (1.13)	-0.08 (1)	-0.17 (1)	-0.28 (1.25)	-0.28 (1.25)	-0.17 (1.07)	0.0431211	0.551654	0.194084	0.0166944	0.0637945	0.0839818	2	3	1	[K].ISGSDEGMIYPELVLDK.[A]	[R].DINDHSPVFR.[H], [K].ISGSDEGMIYPELVLDK.[A], [K].ISGSDEGMIYPELVLDK.[A]
AMY2B	P19961	0 (1)	-0.16 (0.73)	-0.22 (0.54)	-0.16 (0.61)	-0.13 (0.86)	-0.26 (0.57)	-0.11 (0.79)	0.0432768	0.0752858	0.152217	0.113929	0.00399991	0.255591	2	1	0		[R].LVGLLDLALEK.[D]
CFB	P00751	0 (1)	-0.16 (1.09)	-0.25 (1.04)	-0.12 (1.14)	-0.13 (1.1)	0.05 (1.12)	-0.26 (1.07)	0.0447	0.0132883	0.266438	0.186974	0.90299	0.00446835	3	62	38	[R].LLQEGQALEYVCPSGFYPYPVQTR.[T], [K].KCLVNLIEK.[V], [K].KDNEQHVFK.[V], [K].KEAGIPEFYDYDVALIK.[L], [R].HVIILMTDGLHNMGGDPITVIDEIR.[D], [R].HVIILMTDGLHNMGGDPITVIDEIR.[D], [R].LEDSVTYHCSR.[G], [K].VKDMENLEDVFYQMIDESQSLSLCGMVWEHR.[K], [K].VASYGVKPR.[Y], [R].YGLVTYATYPK.[I], [K].YGQTIRPICLPCTEGTTR.[A], [R].WSGQTAICDNGAGYCSNPGIPIGTR.[K], [K].VSEADSSNADWVTK.[Q], [K].QLNEINYEDHK.[L], [R].STGSWSTLK.[T], […	[R].LPPTTTCQQQKEELLPAQDIK.[A], [K].LKYGQTIRPICLPCTEGTTR.[A], [R].LLQEGQALEYVCPSGFYPYPVQTR.[T], [K].KCLVNLIEK.[V], [K].KDNEQHVFK.[V], [K].KEAGIPEFYDYDVALIK.[L], [R].HVIILMTDGLHNMGGDPITVIDEIR.[D], [R].HVIILMTDGLHNMGGDPITVIDEIR.[D], [R].HVIILMTDGLHNMGGDPITVIDEIR.[D], [K].GTDYHKQPWQAK.[I], [R].LEDSVTYHCSR.[G], [R].KGTDYHKQPWQAK.[I], [K].VKDMENLEDVFYQMIDESQSLSLCGMVWEHR.[K], [K].VKDMENLEDVFYQMIDESQSLSL…
FCN3	O75636	0 (1)	-0.06 (1.33)	-0.23 (1.36)	-0.13 (1.34)	0.07 (1.29)	0.04 (1.58)	-0.1 (1.19)	0.0447	0.00100153	0.135385	0.5566	0.362233	0.024505	3	11	3	[R].LLGEVDHYQLALGK.[F], [R].YAVSEAAAHK.[Y], [R].TFAHYATFR.[L]	[R].LLGEVDHYQLALGK.[F], [R].YAVSEAAAHK.[Y], [R].ELLSQGATLSGWYHLCLPEGR.[A], [R].ALPVFCDMDTEGGGWLVFQR.[R], [R].ALPVFCDMDTEGGGWLVFQR.[R], [R].RQDGSVDFFR.[S], [R].QDGSVDFFR.[S], [R].TFAHYATFR.[L], [K].YGIDWASGR.[G], [K].GEPGDPVNLLR.[C], [KR].EIEASK.[VR]
LINGO1	Q96FE5	0 (1)	-0.21 (1.15)	0.16 (1.17)	-0.23 (1.2)	-0.4 (1.07)	-0.48 (1.28)	-0.08 (1.06)	0.0450754	0.0945672	0.126434	0.000293405	0.000666216	0.417102	3	14	8	[R].LTVFPDGTLEVR.[Y], [R].QQPTCATPEFVQGK.[E], [K].EFKDFPDVLLPNYFTCR.[R], [R].FVAVPEGIPTETR.[L], [R].KHLVSAK.[S], [R].ATVPFPFDIK.[T], [K].AQQVFVDEGHTVQFVCR.[A], [R].ILDIGK.[KN]	[R].LQEIQLVGGQLAVVEPYAFR.[G], [R].LTVFPDGTLEVR.[Y], [R].QQPTCATPEFVQGK.[E], [K].DFPDVLLPNYFTCR.[R], [K].EFKDFPDVLLPNYFTCR.[R], [R].AFSGLNSLEQLTLEK.[C], [R].FVAVPEGIPTETR.[L], [R].KHLVSAK.[S], [R].CECSAQDR.[A], [R].ATVPFPFDIK.[T], [K].HLVSAK.[S], [R].HLNINAIR.[D], [K].AQQVFVDEGHTVQFVCR.[A], [R].ILDIGK.[KN]
SPOCK3	Q9BQ16	0 (1)	0.14 (1.03)	0.13 (1.03)	0.13 (0.89)	0.16 (1.1)	0.23 (1.18)	0.1 (0.96)	0.0452911	0.129426	0.258956	0.0585957	0.0107003	0.19434	2	26	14	[R].HKVCIAQDSQTAVCISHR.[R], [R].TWSPGKPFDQALDPAKDPCLK.[M], [K].QCPVVYPSPVCGSDGHTYSFQCK.[L], [R].QQDPPCQTELSNIQK.[R], [R].SIYLDKNEQCTK.[A], [R].DEVEDDYFR.[T], [K].ALHESGSQNKK.[T], [K].ALHESGSQNK.[K], [K].CEGHCPCPSDKPTSTSR.[N], [K].FRDEVEDDYFR.[T], [K].LEYQACVLGK.[Q], [R].ACSDLEFR.[E], [K].EVGQWNK.[F], [K].EAGVDHR.[Q]	[R].HKVCIAQDSQTAVCISHR.[R], [K].VCIAQDSQTAVCISHR.[R], [R].TWSPGKPFDQALDPAKDPCLK.[M], [K].QCPVVYPSPVCGSDGHTYSFQCK.[L], [R].QQDPPCQTELSNIQK.[R], [R].SRFDTSILPICK.[D], [R].SIYLDKNEQCTK.[A], [R].DEVEDDYFR.[T], [K].ALHESGSQNKK.[T], [K].ALHESGSQNK.[K], [K].CEGHCPCPSDKPTSTSR.[N], [K].FRDEVEDDYFR.[T], [K].LEYQACVLGK.[Q], [R].SDGGNFLDDK.[Q], [R].MKEAGVDHR.[Q], [K].QWLTTISQYDKEVGQWNK.[F], [R].GPILSTCK.[Q],…
F13B	P05160	0 (1)	-0.13 (1.16)	-0.29 (1.24)	-0.15 (1.16)	-0.04 (1.11)	0.15 (1.29)	-0.26 (1.07)	0.0456162	0.00105882	0.236809	0.441857	0.556733	0.00194119	3	32	10	[K].TTGGKDEEVVQCLSDGWSSQPTCR.[K], [K].SFYFPMSIDKK.[L], [K].CTKPDLSNGYISDVK.[L], [K].IQTHSTTYR.[H], [R].IAQYYYTFK.[S], [K].GMCTSPPLIK.[H], [K].CIEGQEK.[V], [K].IYYNGDK.[V], [K].SFYFPMSIDK.[K], [K].SFYFPMSIDKK.[L]	[K].HPPVVMNGAVADGILASYATGSSVEYR.[C], [K].KTEEVECLTYGWSLTPK.[C], [K].VLHGDLIDFVCK.[Q], [K].VACEEPPFIENGAANLHSK.[I], [K].TTGGKDEEVVQCLSDGWSSQPTCR.[K], [K].WSSPPVCLEPCTVNVDYMNR.[N], [K].WSSPPVCLEPCTVNVDYMNR.[N], [K].VQYECATGYYTAGGK.[K], [R].QEEQTTCTTEGWSPEPR.[C], [K].SFYFPMSIDKK.[L], [K].SGYLLHGSNEITCNR.[G], [K].DKVQYECATGYYTAGGK.[K], [K].CTKPDLSNGYISDVK.[L], [R].CPPPPLPINSK.[I], [R].CFDHHFLEGSR.[E]…
RTN4R	Q9BZR6	0 (1)	-0.2 (1.08)	0.2 (1.05)	-0.23 (1.16)	-0.4 (1)	-0.42 (1.2)	-0.1 (1)	0.0456706	0.0636979	0.229355	8.85e-05	0.00123553	0.366501	3	19	13	[R].LHTLHLDR.[C], [R].GSSSEVPCSLPQR.[L], [R].LAANDLQGCAVATGPYHPIWTGR.[A], [K].VTTSCPQQGLQAVPVGIPAASQR.[I], [R].SVDPATFHGLGR.[L], [K].CCQPDAADK.[A], [K].CCQPDAADKASVLEPGRPASAGNALK.[G], [R].CGLQELGPGLFR.[G], [R].ARPLWAWLQK.[F], [R].ATDEEPLGLPK.[C], [R].LLLHQNR.[V], [R].GLHSLDR.[L], [RH].IFLHGNR.[I]	[R].LHTLHLDR.[C], [R].LNDNPWVCDCR.[A], [R].GSSSEVPCSLPQR.[L], [R].IDAAAFTGLALLEQLDLSDNAQLR.[S], [R].LAANDLQGCAVATGPYHPIWTGR.[A], [R].VAHVHPHAFR.[D], [K].VTTSCPQQGLQAVPVGIPAASQR.[I], [R].SVDPATFHGLGR.[L], [R].GLAALQYLYLQDNALQALPDDTFR.[D], [K].CCQPDAADK.[A], [K].CCQPDAADKASVLEPGRPASAGNALK.[G], [R].CGLQELGPGLFR.[G], [K].ASVLEPGRPASAGNALK.[G], [R].ARPLWAWLQK.[F], [R].ATDEEPLGLPK.[C], [R].ISHVPAASFR.[…
CDH1	P12830	0 (1)	-0.18 (1.04)	-0.3 (0.98)	-0.16 (1.22)	-0.14 (0.98)	0.14 (1.08)	-0.34 (0.99)	0.0463275	0.00702775	0.443684	0.172154	0.329522	0.0009237	3	15	9	[K].LMDNQNKDQVTTLEVSVCDCEGAAGVCR.[K], [K].GQVPENEANVVITTLK.[V], [K].VFYSITGQGADTPPVGVFIIER.[E], [K].VGTDGVITVK.[R], [R].VNFEDCTGR.[Q], [K].VTEPLDRER.[I], [R].TAYFSLDTR.[F], [K].VTEPLDR.[E], [R].TIFFCER.[N]	[K].LMDNQNKDQVTTLEVSVCDCEGAAGVCR.[K], [K].GQVPENEANVVITTLK.[V], [K].VFYSITGQGADTPPVGVFIIER.[E], [K].VGTDGVITVK.[R], [K].DQVTTLEVSVCDCEGAAGVCR.[K], [R].FKVGTDGVITVK.[R], [R].DTANWLEINPDTGAISTR.[A], [R].VNFEDCTGR.[Q], [K].MALEVGDYK.[I], [K].VTEPLDRER.[I], [K].MALEVGDYK.[I], [R].TAYFSLDTR.[F], [K].VTEPLDR.[E], [R].TIFFCER.[N], [R].ETGWLK.[V]
MAN2B2	Q9Y2E5	0 (1)	-0.2 (1.03)	-0.32 (0.99)	-0.22 (1.03)	-0.13 (1.04)	-0.02 (1.02)	-0.28 (1.02)	0.0464377	0.0120187	0.110573	0.327893	0.94612	0.00527687	3	19	5	[R].TPHVLWPWGCDK.[Q], [R].VTQEFLEYHVNGDVK.[Q], [K].AAVPAWEAVEMEIVAGQLVTEIR.[Q], [R].GHLDPTWALQQLQQLR.[W], [R].FIAVEQEFFR.[L]	[R].LTHVPQGHDGELLCHR.[I], [R].LWWDGVASDQQK.[Y], [R].IEQEYQAGPLELNR.[E], [R].TPHVLWPWGCDK.[Q], [R].TSTNLNSQQVIYSDNNGYQMQR.[R], [R].TSTNLNSQQVIYSDNNGYQMQR.[R], [R].VTQEFLEYHVNGDVK.[Q], [K].QGPISDNYLFTPGK.[A], [K].AAVPAWEAVEMEIVAGQLVTEIR.[Q], [R].GHLDPTWALQQLQQLR.[W], [R].FIAVEQEFFR.[L], [R].DHHDFLPYSTEPFQAWTGFYTSR.[S], [R].GEAQADLR.[R], [R].LVLLSER.[A], [R].GEAQADLRR.[V], [R].GLQFVWR.[G], [R].TFFIH…
ORM2	P19652	0 (1)	-0.18 (1.16)	-0.28 (1.18)	-0.03 (1.2)	-0.21 (1.12)	0.08 (1.16)	-0.31 (1.13)	0.0477216	0.0179737	0.760307	0.0682279	0.614805	0.00249334	3	15	11	[K].NWGLSFYADKPETTKEQLGEFYEALDCLCIPR.[S], [K].NWGLSFYADKPETTK.[E], [K].TLMFGSYLDDEKNWGLSFYADKPETTK.[E], [K].TLMFGSYLDDEK.[N], [K].TLMFGSYLDDEK.[N], [K].TLMFGSYLDDEKNWGLSFYADKPETTK.[E], [R].SDVMYTDWK.[K], [R].QNQCFYNSSYLNVQR.[E], [R].EHVAHLLFLR.[D], [K].EQLGEFYEALDCLCIPR.[S], [R].SDVMYTDWK.[K]	[K].NWGLSFYADKPETTKEQLGEFYEALDCLCIPR.[S], [K].NWGLSFYADKPETTK.[E], [K].TLMFGSYLDDEKNWGLSFYADKPETTK.[E], [K].TLMFGSYLDDEK.[N], [K].TLMFGSYLDDEK.[N], [K].TLMFGSYLDDEKNWGLSFYADKPETTK.[E], [R].SDVMYTDWKK.[D], [R].SDVMYTDWK.[K], [R].QNQCFYNSSYLNVQR.[E], [R].EHVAHLLFLRDTK.[T], [R].EHVAHLLFLR.[D], [K].EQLGEFYEALDCLCIPR.[S], [R].SDVMYTDWKK.[D], [R].SDVMYTDWK.[K], [R].YEGGREHVAHLLFLR.[D]
SCN3B	Q9NY72	0 (1)	-0.16 (1.05)	0.16 (1.02)	-0.08 (1.11)	-0.36 (1)	-0.6 (1.19)	0.05 (0.91)	0.0484603	0.158708	0.256495	0.000270359	1.3e-07	0.757237	3	7	5	[R].NGHQEVESPFQGR.[L], [K].REEVEATTVVEWFYRPEGGK.[D], [R].EFEFEAHRPFVK.[T], [K].DFLIYEYR.[N], [R].CISCMK.[R]	[R].NGHQEVESPFQGR.[L], [K].REEVEATTVVEWFYRPEGGK.[D], [R].EEVEATTVVEWFYRPEGGK.[D], [R].EFEFEAHRPFVK.[T], [K].AEEAAQENASDYLAIPSENKENSAVPVEE.[-], [K].DFLIYEYR.[N], [R].CISCMK.[R]
NLGN4X	Q8N0W4	0 (1)	-0.15 (0.84)	0.04 (0.78)	-0.16 (0.9)	-0.24 (0.82)	-0.27 (0.95)	-0.09 (0.77)	0.0486321	0.958495	0.166076	0.0080035	0.0103713	0.21131	3	8	2	[K].RPAITPANNPK.[H], [K].TGPEDTTVLIETK.[R]	[R].TPLPNEILGPVEQYLGVPYASPPTGER.[R], [R].WIEENVGAFGGDPK.[R], [K].RPAITPANNPK.[H], [K].TGPEDTTVLIETK.[R], [R].FQPPEPPSSWTGIR.[N], [K].FMYTDWADKENPETR.[R], [K].FMYTDWADKENPETR.[R], [R].LGILGFLSTGDQAAK.[G]
NCAM2	O15394	0 (1)	0.16 (0.96)	0.28 (1.02)	0.11 (0.94)	0.13 (0.94)	-0.29 (1.02)	0.38 (0.85)	0.0490929	0.00832753	0.534514	0.148608	0.0211695	5.27e-05	4	51	33	[K].IIELSQTTAK.[V], [K].GQTQEATVVLEIYQK.[L], [K].GQHGSSSLHIK.[D], [K].IEIFQTLPVREPSPPSIHGQPSSGK.[S], [K].IEIFQTLPVR.[E], [R].LGYSEPTVYEFSMPPKPNIIK.[D], [K].VELSVGESK.[F], [R].VSSSPAPAVSWLYHNEEVTTISDNR.[F], [K].VSFNKPDSHGGVPIHHYQVDVK.[E], [K].VQGNKDHIILEHLQWTMGYEVQITAANR.[L], [K].QGEDAEVVCR.[V], [R].SKDKEDQWLEK.[K], [K].SMYLDIEYAPK.[F], [R].DKLVLPAK.[N], [K].DKEDQWLEK.[K], [R].EVVSPQEFK.[Q], [K].F…	[R].LTIYNANIEDAGIYR.[C], [K].IIELSQTTAK.[V], [R].NIINSDGGPYVCR.[A], [K].MILEIAPTSDNDFGR.[Y], [K].MILEIAPTSDNDFGR.[Y], [K].GQTQEATVVLEIYQK.[L], [K].GQHGSSSLHIK.[D], [K].IEIFQTLPVREPSPPSIHGQPSSGK.[S], [K].IEIFQTLPVR.[E], [R].LGYSEPTVYEFSMPPKPNIIK.[D], [R].LGYSEPTVYEFSMPPKPNIIK.[D], [R].KMILEIAPTSDNDFGR.[Y], [R].KMILEIAPTSDNDFGR.[Y], [K].VELSVGESK.[F], [R].VSSSPAPAVSWLYHNEEVTTISDNR.[F], [K].VSFNKPDS…
VCAN	P13611	0 (1)	0.18 (1.03)	0.31 (0.96)	0.2 (1.09)	0.09 (1.02)	0.05 (1.17)	0.24 (0.95)	0.0492666	0.0062837	0.147662	0.37513	0.799009	0.0101793	3	55	22	[K].LLASDAGLYR.[C], [R].NGATCVDGFNTFR.[C], [K].KGTVACGQPPVVENAK.[T], [R].YTLNFEAAQK.[A], [K].TEEEVFSGMK.[L], [K].TEEEVFSGMK.[L], [R].SPQETYDVYCYVDHLDGDVFHLTVPSK.[F], [R].EYSTVSHPIAK.[E], [R].FDAYCFKPK.[E], [R].CLCLPSYVGALCEQDTETCDYGWHK.[F], [R].AQCGGGLLGVR.[T], [K].FTFEEAAK.[E], [K].ITCMNPSAYQR.[T], [R].ITEEFLGK.[Y], [K].HPEVPSAK.[A], [K].LDISEIK.[E], [R].VGCYGDK.[M], [K].FQGQCYK.[Y], [K].MFEHDFR…	[R].LQGAHLTSILSHEEQMFVNR.[V], [K].LLASDAGLYR.[C], [R].NGFDQCDYGWLSDASVR.[H], [R].NGATCVDGFNTFR.[C], [R].GQDSTIAASEQQVAAR.[I], [R].LGEPNYGAEIR.[G], [K].KGTVACGQPPVVENAK.[T], [R].LATVGELQAAWR.[N], [R].VGHDYQWIGLNDK.[M], [R].TQEEYEDKK.[H], [R].YTLNFEAAQK.[A], [R].VSVPTHPEAVGDASLTVVK.[L], [R].QEIESETTSEEQIQEEK.[S], [R].QEVNPVRQEIESETTSEEQIQEEK.[S], [K].QLEEVTDEDIAAHGK.[F], [R].STDGSFQDR.[F], [K].TEEE…
CPB1	P15086	0 (1)	0.21 (1)	0.34 (0.96)	0.04 (0.95)	0.23 (1.03)	0.04 (1.01)	0.29 (0.98)	0.0493246	0.0146749	0.92481	0.0601378	0.972082	0.00703329	3	19	5	[R].VNVEDENHINIIR.[E], [R].SVIGTTFEGR.[A], [K].AEDTVTVENVLK.[Q], [R].ATCEETFLAIK.[Y], [K].YVASYVLEHLY.[-]	[R].NFDAGWCEIGASR.[N], [R].NVVEAQFDSR.[V], [R].NPCDETYCGPAAESEKETK.[A], [R].NPCDETYCGPAAESEK.[E], [K].LGENNAELNALAK.[A], [R].VKAEDTVTVENVLK.[Q], [R].VNVEDENHINIIR.[E], [K].YTYGPGATTIYPAAGGSDDWAYDQGIR.[Y], [K].WETIEAWTQQVATENPALISR.[S], [R].STHTGSSCIGTDPNR.[N], [R].SVIGTTFEGR.[A], [K].AEDTVTVENVLK.[Q], [R].ATGHSYEK.[Y], [R].ATCEETFLAIK.[Y], [R].YGFLLPESQIR.[A], [K].ALADFIR.[NR], [R].AIYLLK.[V], [K…
BCAM	P50895	0 (1)	0.2 (1.17)	0.23 (1.06)	0.2 (0.94)	0.18 (1.32)	-0.1 (1.07)	0.35 (1.19)	0.0493827	0.0820706	0.0489829	0.236005	0.342247	0.00111117	3	25	6	[R].QGWVSSSLTLK.[V], [K].SVILDCTPTGTHDHYMLEWFLTDR.[S], [R].DGISCEASNPHGNKR.[H], [R].EGDEVTLICSAR.[G], [R].EGDTVQLLCR.[G], [K].TAEIEPK.[A]	[K].LSWSQLGGSPAEPIPGR.[Q], [R].LNVFAKPEATEVSPNK.[G], [R].LVLAEAQVGDER.[D], [K].GTLSVMEDSAQEIATCNSR.[N], [R].LEVPVEMNPEGYMTSR.[T], [R].LEVPVEMNPEGYMTSR.[T], [R].VEDYDAADDVQLSK.[T], [R].VAYLDPLELSEGK.[V], [R].QGWVSSSLTLK.[V], [K].SVILDCTPTGTHDHYMLEWFLTDR.[S], [K].SVILDCTPTGTHDHYMLEWFLTDR.[S], [R].DASFHCAAHYSLPEGR.[H], [R].DGISCEASNPHGNKR.[H], [R].DGISCEASNPHGNK.[R], [R].EGDEVTLICSAR.[G], [R].EGDTVQ…
IGKV1D-33	P01593	0 (1)	-0.18 (1.06)	-0.25 (1.11)	-0.17 (0.94)	-0.14 (1.09)	0 (1.07)	-0.26 (1.04)	0.049499	0.0224031	0.33163	0.147868	0.845003	0.00471763	3	2	2	[K].LLIYDASNLETGVPSR.[F], [R].VTITCQASQDISNYLNWYQQKPGK.[A]	[K].LLIYDASNLETGVPSR.[F], [R].VTITCQASQDISNYLNWYQQKPGK.[A]
IGFBP6	P24592	0 (1)	-0.14 (1.07)	-0.21 (1.18)	-0.07 (1.06)	-0.14 (1.01)	0.22 (1.18)	-0.32 (0.96)	0.0497908	0.0241367	0.468441	0.107827	0.180008	0.0005001	3	22	14	[R].NPGTSTTPSQPNSAGVQDTEMGPCR.[R], [R].HLDSVLQQLQTEVYR.[G], [R].REGQECGVYTPNCAPGLQCHPPKDDEAPLR.[A], [K].SLPGSPDGNGSSSCPTGSSG.[-], [R].EGQECGVYTPNCAPGLQCHPPKDDEAPLR.[A], [R].EGQECGVYTPNCAPGLQCHPPK.[D], [K].ESKPQAGTARPQDVNR.[R], [R].APAVAEENPK.[E], [R].CPGCGQGVQAGCPGGCVEEEDGGSPAEGCAEAEGCLR.[R], [R].RGPCWCVDR.[M], [R].GPCWCVDR.[M], [K].ESKPQAGTARPQDVNRR.[D], [K].DDEAPLR.[A], [R].ALLIGR.[GMR]	[R].NPGTSTTPSQPNSAGVQDTEMGPCRR.[H], [R].NPGTSTTPSQPNSAGVQDTEMGPCRR.[H], [R].NPGTSTTPSQPNSAGVQDTEMGPCR.[R], [R].NPGTSTTPSQPNSAGVQDTEMGPCR.[R], [R].HLDSVLQQLQTEVYR.[G], [R].RHLDSVLQQLQTEVYR.[G], [R].REGQECGVYTPNCAPGLQCHPPKDDEAPLR.[A], [K].SLPGSPDGNGSSSCPTGSSG.[-], [R].EGQECGVYTPNCAPGLQCHPPKDDEAPLR.[A], [R].EGQECGVYTPNCAPGLQCHPPK.[D], [K].ESKPQAGTARPQDVNR.[R], [R].APAVAEENPKESKPQAGTARPQDVNR.[R], [R]…
PLD3	Q8IV08	0 (1)	0.17 (1.08)	0.27 (1.13)	0.1 (1.16)	0.16 (1.01)	0.04 (1.15)	0.24 (1.04)	0.0500253	0.0639021	0.336021	0.0872562	0.995186	0.00671761	1	18	5	[K].LFVVPADEAQAR.[I], [R].DWDSPYSHDLDTSADSVGNACR.[L], [R].AFLLSLAALR.[D], [R].FWPAIDDGLRR.[A], [R].MVDMQK.[L]	[K].LTHGVLHTK.[F], [R].LLISCWGHSEPSMR.[A], [K].LFVVPADEAQAR.[I], [R].IAVSKPSGPQPQADLQALLQSGAQVR.[M], [R].SFIYVAVMNYLPTLEFSHPHR.[F], [R].SFIYVAVMNYLPTLEFSHPHR.[F], [R].DWDSPYSHDLDTSADSVGNACR.[L], [R].AFLLSLAALR.[D], [K].FWVVDQTHFYLGSANMDWR.[S], [K].FWVVDQTHFYLGSANMDWR.[S], [R].FWPAIDDGLR.[R], [R].FWPAIDDGLRR.[A], [K].ALLNVVDNAR.[S], [R].SQLEAIFLR.[D], [R].QLQTLAPK.[G], [R].ATYIGTSNWSGNYFTETAGTSLLV…
APOA2	P02652	0 (1)	-0.16 (0.98)	-0.33 (0.95)	-0.1 (1.03)	-0.09 (0.95)	0.08 (0.92)	-0.27 (0.98)	0.0501429	0.00196973	0.389186	0.315866	0.723649	0.00362622	2	11	6	[K].KAGTELVNFLSYFVELGTQPATQ.[-], [K].VKSPELQAEAK.[S], [K].SKEQLTPLIK.[K], [K].SPELQAEAK.[S], [K].EPCVESLVSQYFQTVTDYGK.[D], [K].EQLTPLIK.[K]	[K].KAGTELVNFLSYFVELGTQPATQ.[-], [K].VKSPELQAEAK.[S], [K].SKEQLTPLIKK.[A], [K].SKEQLTPLIK.[K], [K].SPELQAEAK.[S], [K].EPCVESLVSQYFQTVTDYGK.[D], [K].EPCVESLVSQYFQTVTDYGKDLMEK.[V], [K].EPCVESLVSQYFQTVTDYGKDLMEK.[V], [K].EQLTPLIKK.[A], [K].AGTELVNFLSYFVELGTQPATQ.[-], [K].EQLTPLIK.[K]
TNC	P24821	0 (1)	0.07 (1.1)	0.03 (1.08)	-0.11 (1.34)	0.18 (0.97)	0.11 (1.03)	0.05 (1.14)	0.0510323	0.485213	0.737018	0.00537201	0.239351	0.0435123	2	58	18	[K].GYDCSDMSCPNDCHQHGR.[C], [R].LDAPSQIEVK.[D], [K].KQSEPLEITLLAPER.[T], [R].VSQTDNSITLEWR.[N], [R].SFSTFDKDTDSAITNCALSYK.[G], [R].GLEPGQEYNVLLTAEK.[G], [R].AEIVTEAEPEVDNLLVSDATPDGFR.[L], [R].CEEGQCVCDEGFAGVDCSEKR.[C], [K].FTTDLDSPR.[D], [K].AYAAGFGDR.[R], [K].CVCEQGFK.[G], [R].RGDMSSNPAK.[E], [K].RCPADCHNR.[G], [R].LDTRPFCSGR.[G], [R].REEFWLGLDNLNK.[I], [R].VFAILENK.[K], [R].AVDIPGLK.[A], [K].ED…	[K].GYDCSDMSCPNDCHQHGR.[C], [K].GYDCSDMSCPNDCHQHGR.[C], [R].LEELENLVSSLR.[E], [R].LDAPSQIEVK.[D], [K].KQSEPLEITLLAPER.[T], [K].TTLTGLRPGTEYGIGVSAVK.[E], [R].TTIDLTEDENQYSIGNLKPDTEYEVSLISR.[R], [R].YGDNNHSQGVNWFHWK.[G], [R].WQPAIATVDSYVISYTGEK.[V], [K].YAPISGGDHAEVDVPK.[S], [R].VSQTDNSITLEWR.[N], [R].SFSTFDKDTDSAITNCALSYK.[G], [K].DLAPPSEPSESFQEHTVDGENQIVFTHR.[I], [R].DLTATEVQSETALLTWRPPR.[A], [R]…
C8A	P07357	0 (1)	-0.16 (1.1)	-0.29 (1.05)	-0.15 (1.12)	-0.1 (1.12)	0.07 (1.11)	-0.27 (1.08)	0.0512117	0.00513905	0.188123	0.369944	0.9615	0.00650973	2	40	24	[K].INVGGGLSGDHCKK.[F], [K].INVGGGLSGDHCK.[K], [R].HLVCNGDQDCLDGSDEDDCEDVR.[A], [R].HTSLGPLEAK.[R], [R].LGSLGAACEQTQTEGAK.[A], [K].YHFEALADTGISSEFYDNANDLLSK.[V], [K].YNPVVIDFEMQPIHEVLR.[H], [K].YNPVVIDFEMQPIHEVLR.[H], [R].RECDNPAPQNGGASCPGR.[K], [R].QAQCGQDFQCK.[E], [R].DITTCFGGSLGIQYEDK.[I], [K].FGGTICSGDIWDQASCSSSTTCVR.[Q], [R].ECDNPAPQNGGASCPGRK.[V], [R].AIDEDCSQYEPIPGSQK.[A], [K].AMAVEDIISR.[…	[K].INVGGGLSGDHCKK.[F], [K].INVGGGLSGDHCK.[K], [R].HLVCNGDQDCLDGSDEDDCEDVR.[A], [R].KDDIMLDEGMLQSLMELPDQYNYGMYAK.[F], [R].KDDIMLDEGMLQSLMELPDQYNYGMYAK.[F], [R].HTSLGPLEAK.[R], [R].LGSLGAACEQTQTEGAK.[A], [K].YHFEALADTGISSEFYDNANDLLSK.[V], [K].YNPVVIDFEMQPIHEVLR.[H], [K].YNPVVIDFEMQPIHEVLR.[H], [K].RHLVCNGDQDCLDGSDEDDCEDVR.[A], [R].RECDNPAPQNGGASCPGR.[K], [R].QAQCGQDFQCK.[E], [K].DKSDSFGVTIGIGPAGSP…
HAVCR2	Q8TDQ0	0 (1)	0.18 (0.95)	0.22 (1.16)	0.14 (0.79)	0.18 (0.9)	-0.11 (1.05)	0.32 (0.86)	0.0513317	0.0224872	0.569726	0.0963999	0.142255	0.000406978	2	8	4	[R].IQIPGIMNDEKFNLK.[L], [R].IQIPGIMNDEK.[F], [R].YWLNGDFR.[K], [R].DVNYWTSR.[Y]	[R].IQIPGIMNDEK.[F], [R].IQIPGIMNDEKFNLK.[L], [R].AEVGQNAYLPCFYTPAAPGNLVPVCWGK.[G], [K].GACPVFECGNVVLR.[T], [R].IQIPGIMNDEK.[F], [R].IQIPGIMNDEKFNLK.[L], [R].YWLNGDFR.[K], [R].DVNYWTSR.[Y]
UNC5B	Q8IZJ1	0 (1)	0.18 (0.85)	0.11 (0.94)	0.25 (0.85)	0.17 (0.79)	0.13 (0.93)	0.2 (0.8)	0.0513317	0.415969	0.0222393	0.124557	0.531106	0.0197172	2	10	3	[R].AFPATQIYFK.[C], [R].EVQIEVSR.[Q], [K].NFDQEPLGK.[E]	[K].NEDVIDPTQDTNFLLTIDHNLIIR.[Q], [R].TCTNPAPLNGGAFCEGQAFQK.[T], [K].EVPLDHEVLLQCRPPEGVPVAEVEWLK.[N], [R].AFPATQIYFK.[C], [R].ECMAPPPQNGGR.[D], [R].ECMAPPPQNGGR.[D], [R].DCSGTLLDSK.[N], [R].EVQIEVSR.[Q], [K].NFDQEPLGK.[E], [R].KNFDQEPLGK.[E]
FSTL5	Q8N475	0 (1)	-0.18 (0.96)	-0.09 (1.08)	-0.13 (1.03)	-0.26 (0.85)	-0.15 (0.99)	-0.2 (0.94)	0.0524216	0.449409	0.382772	0.0161812	0.223361	0.0477924	2	49	13	[K].LNCEITEVEK.[G], [R].NNIILNNLDLEDINDFGDDGSLYITK.[V], [K].HLALEEFYR.[A], [K].IDLETMSYIK.[T], [K].VIQPIECEFQR.[H], [R].VLIVDVQSQK.[V], [K].YIMQENENPNGDDISR.[K], [K].VVQAVSTDPVPVK.[L], [R].CVWASAVNVK.[D], [K].GFMIQDGPFGSCENK.[Y], [K].GFMIQDGPFGSCENK.[Y], [K].DSLFILDGR.[L], [K].NMLLDLQNQK.[Y]	[K].ITIVHNEDCFFK.[G], [K].ITIVHNEDCFFKGDK.[C], [K].LLGFQDEVCPK.[A], [K].LNCEITEVEK.[G], [K].NEAGVDEDISSLFVEDSAR.[K], [R].NNIILNNLDLEDINDFGDDGSLYITK.[V], [K].HLALEEFYR.[A], [R].HYKPVCGSDGEFYENHCEVHR.[A], [K].IDLETMSYIK.[T], [K].VIQPIECEFQR.[H], [R].VLIVDVQSQK.[V], [K].YFDADSNGLVDINELTQVIK.[Q], [K].YDDFNADKHLALEEFYR.[A], [K].YIMQENENPNGDDISR.[K], [K].YIMQENENPNGDDISR.[K], [K].VVQAVSTDPVPVK.[L], [K]…
PLD4	Q96BZ4	0 (1)	0.16 (0.95)	0.1 (0.97)	0.2 (1.03)	0.17 (0.9)	0.13 (1.01)	0.18 (0.92)	0.0532827	0.405426	0.105755	0.0576631	0.257145	0.0435845	1	14	6	[R].HIYMGSANMDWR.[S], [R].HIYMGSANMDWR.[S], [K].TFQTYWVLGVPK.[A], [K].FWVVDGR.[H], [K].LQQLLGR.[N], [R].AAAFGK.[G]	[R].LLVGCGLNTDPTMFPYLR.[S], [R].HIYMGSANMDWR.[S], [R].HIYMGSANMDWR.[S], [R].HIYMGSANMDWR.[S], [R].TSTDLQVLAAR.[G], [R].YAVGLDGQAPGQDCVWQG.[-], [R].YWPVLDNALR.[A], [R].SWEHGSSPAWEPLEAEAR.[Q], [K].TFQTYWVLGVPK.[A], [R].FQPFHGLFDGVPTTAYFSASPPALCPQGR.[T], [K].FWVVDGR.[H], [R].GVLHSK.[F], [K].LQQLLGR.[N], [R].AAAFGK.[G]
LGMN	Q99538	0 (1)	-0.14 (1.02)	-0.15 (1.08)	-0.19 (0.92)	-0.1 (1.03)	0.42 (1.01)	-0.41 (0.91)	0.0542183	0.176705	0.0484808	0.176617	0.000575424	3.51e-06	3	20	9	[K].LSMDHVCLGHY.[-], [K].IVSLLAASEAEVEQLLSER.[A], [R].HLYVLVNLCEKPYPLHR.[I], [R].ESSYACYYDEK.[R], [R].STYLGDWYSVNWMEDSDVEDLTK.[E], [K].LSMDHVCLGHY.[-], [K].VMQFQGMK.[R], [K].VMQFQGMK.[R], [R].GDAEAVK.[G]	[K].LSMDHVCLGHY.[-], [K].IVSLLAASEAEVEQLLSER.[A], [R].HQADACHAYQIIHR.[N], [R].HLYVLVNLCEKPYPLHR.[I], [R].KIVSLLAASEAEVEQLLSER.[A], [R].KLMNTNDLEESR.[Q], [R].APLTGHSCYPEALLHFR.[T], [R].ESSYACYYDEK.[R], [R].STYLGDWYSVNWMEDSDVEDLTK.[E], [K].LSMDHVCLGHY.[-], [K].LMNTNDLEESR.[Q], [K].LMNTNDLEESR.[Q], [K].VMQFQGMK.[R], [R].QLTEEIQR.[H], [K].VMQFQGMK.[R], [R].KLMNTNDLEESR.[Q], [R].GDAEAVK.[G], [K].QYHLV…
SHISA4	Q96DD7	0 (1)	0.14 (1.07)	0.23 (1.28)	0.17 (1.03)	0.08 (0.97)	-0.14 (1.17)	0.28 (1)	0.0542812	0.00724115	0.179437	0.364802	0.477961	0.002166	2	2	1	[R].DLTLLITER.[Q]	[K].HCLAFSPK.[T], [R].DLTLLITER.[Q]
CTSS	P25774	0 (1)	0.18 (1.08)	0.26 (1.12)	0.08 (0.98)	0.19 (1.11)	0.32 (1.12)	0.11 (1.06)	0.0560661	0.0587668	0.594813	0.0629485	0.0126166	0.228253	1	19	5	[K].NSWGHNFGEEGYIR.[M], [K].LVSLSAQNLVDCSTEK.[Y], [R].HPSFFLYR.[S], [K].EYWLVK.[N], [K].NEEAVRR.[L]	[K].NSWGHNFGEEGYIR.[M], [K].LVSLSAQNLVDCSTEK.[Y], [K].GNHCGIASFPSYPEI.[-], [K].YQGSCGACWAFSAVGALEAQLK.[L], [R].SGVYYEPSCTQNVNHGVLVVGYGDLNGK.[E], [R].EKGCVTEVK.[Y], [K].GIDSDASYPYK.[A], [K].GCNGGFMTTAFQYIIDNK.[G], [R].ILPDSVDWR.[E], [R].HPSFFLYR.[S], [K].GPVSVGVDAR.[H], [K].YTELPYGREDVLK.[E], [K].EAVANKGPVSVGVDAR.[H], [K].EKNEEAVRR.[L], [K].GCVTEVK.[Y], [K].EYWLVK.[N], [K].NEEAVRR.[L], [K].CQYDSK.…
EFCAB14	O75071	0 (1)	0.11 (1.05)	0.16 (1.07)	0.16 (1)	0.06 (1.06)	-0.22 (1.07)	0.26 (1)	0.056585	0.0578196	0.0626135	0.294307	0.176506	0.000648144	1	7	3	[R].KTGQDVDGK.[L], [K].TGQDVDGK.[L], [R].AFDSDGDGR.[Y]	[K].LTYQEIWTSLGSAMPEPESLR.[A], [R].KTGQDVDGK.[L], [K].AAQLRPISLPGVSSTEDLQDLFR.[K], [K].FSQFLGDPVEK.[A], [K].TGQDVDGK.[L], [R].AFDSDGDGR.[Y], [K].KEDSSNSQVSK.[L]
RTN4RL2	Q86UN3	0 (1)	-0.19 (1.13)	0.17 (1.09)	-0.14 (1.14)	-0.4 (1.1)	-0.67 (1.25)	0.04 (0.99)	0.056585	0.11464	0.319391	0.00020521	8.29e-07	0.841343	2	15	15	[R].LNANPWACDCR.[A], [R].HLQALEELDLGDNR.[H], [R].QGGDAPTEDDYWGGYGGEDQR.[G], [R].SLEPDTFQGLER.[L], [R].CQLSSLPGNIFR.[G], [R].EADFQACPPAAPTRPGSR.[A], [R].ARPLWAWFQR.[A], [R].VSSSDVTCATPPER.[Q], [R].LFLQNNLIR.[T], [R].LQSLHLYR.[C], [R].DLPAEDSRGR.[Q], [R].DLPAEDSR.[G], [R].LLTEHVFR.[G], [R].LLLHGNR.[L], [R].GLGSLDR.[L]	[R].LNANPWACDCR.[A], [R].HLQALEELDLGDNR.[H], [R].QGGDAPTEDDYWGGYGGEDQR.[G], [R].SLEPDTFQGLER.[L], [R].CQLSSLPGNIFR.[G], [R].EADFQACPPAAPTRPGSR.[A], [R].ARPLWAWFQR.[A], [R].VSSSDVTCATPPER.[Q], [R].LFLQNNLIR.[T], [R].LQSLHLYR.[C], [R].DLPAEDSRGR.[Q], [R].DLPAEDSR.[G], [R].LLTEHVFR.[G], [R].LLLHGNR.[L], [R].GLGSLDR.[L]
TMEFF1	Q8IYR6	0 (1)	0.15 (1.08)	0.3 (1.04)	0.15 (1.13)	0.07 (1.06)	-0.18 (1.12)	0.31 (1.02)	0.0566501	0.00321421	0.187633	0.46678	0.336755	0.00144693	2	10	6	[R].CESGYTGQHCEK.[T], [K].CEFIYSTQK.[A], [R].VCDESSCK.[Y], [K].EDGDGLK.[C], [R].EASCIK.[Q], [K].YGGVCK.[E]	[R].HLGHCTDTDDTSLLGK.[K], [R].CESGYTGQHCEK.[T], [K].CEFIYSTQK.[A], [K].CACQFQCHTNYIPVCGSNGDTYQNECFLR.[R], [R].VCDESSCK.[Y], [K].SINCSELNVR.[E], [K].DDGLQYRPDVK.[D], [K].EDGDGLK.[C], [R].EASCIK.[Q], [K].YGGVCK.[E]
OLFM1	Q99784	0 (1)	-0.18 (0.99)	0.09 (0.95)	-0.16 (0.96)	-0.32 (0.99)	-0.61 (0.94)	0.03 (0.94)	0.0567153	0.411895	0.234498	0.00176184	1.07e-07	0.67186	2	19	9	[K].LSAAGGGTLDR.[S], [K].LTGISDPVTVK.[T], [K].MDELRPLIPVLEEYKADAK.[L], [K].MDELRPLIPVLEEYK.[A], [K].YSHISMLDYNPK.[D], [K].QVEESHK.[Q], [-].MSVPLLK.[I], [R].DLQYVEK.[M], [R].VSNLEER.[L]	[K].LSAAGGGTLDR.[S], [K].LTGISDPVTVK.[T], [K].MDELRPLIPVLEEYKADAK.[L], [K].MDELRPLIPVLEEYKADAK.[L], [K].MDELRPLIPVLEEYK.[A], [K].YSHISMLDYNPK.[D], [K].YSHISMLDYNPK.[D], [R].VWYMDGYHNNR.[F], [R].VWYMDGYHNNR.[F], [R].STGVLPTNPEESWQVYSSAQDSEGR.[C], [R].FGSWMTDPLAPEGDNR.[V], [R].FGSWMTDPLAPEGDNR.[V], [K].FKQVEESHK.[Q], [K].QVEESHK.[Q], [K].FQSHIIIR.[F], [K].MDELRPLIPVLEEYK.[A], [-].MSVPLLK.[I], [R].D…
TMEM132E	Q6IEE7	0 (1)	-0.18 (0.97)	-0.04 (0.86)	-0.07 (0.96)	-0.3 (1.02)	-0.48 (1.03)	-0.03 (0.9)	0.0575026	0.853508	0.393227	0.00696461	5.12e-05	0.767815	2	18	7	[K].LPLHIELSDAR.[L], [K].VVSPLTEAVLGETLLTVTEEK.[V], [R].SEPFVVFQTK.[E], [R].SHVPASQPVVQVLFYVAGR.[D], [R].VPILPDRR.[S], [R].DWDDFGVTER.[L], [R].LDSNLMIR.[L]	[K].LPLHIELSDAR.[L], [K].VSSSCDYVFVSGK.[E], [K].VVSPLTEAVLGETLLTVTEEK.[V], [R].SEPFVVFQTK.[E], [K].SVLATTPVGLR.[V], [R].SHVPASQPVVQVLFYVAGR.[D], [R].GHGALPDLER.[A], [R].AELTIAESCQK.[T], [R].AVTELTVIQR.[D], [R].DYGLLVSSLDEHVATVTQDR.[A], [R].VPILPDRR.[S], [R].DWDDFGVTER.[L], [R].LSGGLATCLVR.[A], [R].VAHMVDSSTLAGLEPGTTPFK.[V], [R].DQAEDPASSPTSK.[R], [R].KSVLATTPVGLR.[V], [R].TVAIPVK.[V], [R].LDSNLMI…
GRB2	P62993	0 (1)	0.17 (1.05)	0.24 (1.17)	0.06 (1.01)	0.18 (1)	-0.47 (1.02)	0.47 (0.91)	0.0578997	0.0345333	0.540306	0.0992517	7.36e-05	9.64e-07	3	18	13	[K].VLNEECDQNWYK.[A], [K].FGNDVQHFK.[V], [R].GDFIHVMDNSDPNWWK.[G], [K].FNSLNELVDYHR.[S], [K].ATADDELSFK.[R], [K].GACHGQTGMFPR.[N], [R].HDGAFLIR.[E], [R].AKAEEMLSK.[Q], [K].YFLWVVK.[F], [K].ATADDELSFKR.[G], [R].NYVTPVNR.[N], [-].MEAIAK.[Y], [R].NQQIFLR.[D]	[K].VLNEECDQNWYK.[A], [K].FGNDVQHFK.[V], [R].GDFIHVMDNSDPNWWK.[G], [K].FNSLNELVDYHR.[S], [K].ATADDELSFK.[R], [K].GACHGQTGMFPR.[N], [R].HDGAFLIR.[E], [R].AKAEEMLSK.[Q], [R].AKAEEMLSK.[Q], [K].YFLWVVK.[F], [K].ATADDELSFKR.[G], [R].RGDFIHVMDNSDPNWWK.[G], [R].NYVTPVNR.[N], [R].ESESAPGDFSLSVK.[F], [K].GACHGQTGMFPR.[N], [-].MEAIAK.[Y], [K].AELNGK.[D], [R].NQQIFLR.[D]
GPR37	O15354	0 (1)	0.14 (1.11)	0.29 (1.21)	0.06 (0.96)	0.11 (1.12)	-0.22 (1.25)	0.31 (0.98)	0.0579661	0.0100434	0.623494	0.150846	0.231258	0.0009422	2	11	5	[R].GQEPSETLGR.[G], [K].TVPGASDLFYWPR.[R], [K].TANGLAGHEGWTIALPGR.[A], [R].DAWGPGNSAR.[D], [R].GAGISGR.[SG]	[K].LQGSHHKPLSK.[T], [R].GQEPSETLGR.[G], [R].GNPTALQLFLQISEEEEKGPR.[G], [R].GNPTALQLFLQISEEEEK.[G], [K].TVPGASDLFYWPR.[R], [K].TANGLAGHEGWTIALPGR.[A], [R].EEQGAAFLAGPSWDLPAAPGRDPAAGR.[G], [R].EEQGAAFLAGPSWDLPAAPGR.[D], [R].DAWGPGNSAR.[D], [R].GAGISGR.[SG], [R].SQEQSVK.[T]
TUBA1B	P68363	0 (1)	0.13 (0.92)	-0.06 (0.74)	0.07 (0.95)	0.25 (0.96)	0.14 (0.89)	0.12 (0.93)	0.0579661	0.853508	0.737018	0.00123157	0.119245	0.0848562	1	1	0		[K].DYEEVGVDSVEGEGEEEGEEY.[-]
CD163	Q86VB7	0 (1)	0.24 (1.15)	0.25 (1.26)	0.21 (1.14)	0.24 (1.11)	-0.04 (1.21)	0.37 (1.1)	0.0594428	0.193724	0.1896	0.0872562	0.483216	0.00264011	1	45	20	[R].LVDGVTECSGR.[L], [R].IWMDHVSCR.[G], [K].HNCDHAEDAGVICSK.[G], [R].LASPSEETWITCDNK.[I], [R].VEIYHEGSWGTICDDSWDLSDAHVVCR.[Q], [K].QLGCPTAVTAIGR.[V], [K].SSMSETTVGVVCR.[Q], [R].CAGTVEVEIQR.[L], [K].CGVALSTPGGAR.[F], [K].TSYQVYSK.[I], [R].QLGCADK.[G], [K].ITCSAHR.[E], [R].DVGVVCSR.[Y], [K].HHEWGK.[H], [K].EADVVCR.[Q], [R].LVDGENK.[C], [K].HQGWGK.[H], [R].LTSEASR.[E], [K].GADLSLR.[L], [K].HDGWGK.[H]	[R].LQEGPTSCSGR.[V], [R].LVGGDIPCSGR.[V], [R].LVDGVTECSGR.[L], [R].IWQCHSHGWGQQNCR.[H], [R].IWMDHVSCR.[G], [K].HNCDHAEDAGVICSK.[G], [R].HKEDAGVICSEFMSLR.[L], [R].HKEDAGVICSEFMSLR.[L], [K].HGDTWGSICDSDFSLEAASVLCR.[E], [K].HYCNHNEDAGVTCSDGSDLELR.[L], [K].GPDTLWQCPSSPWEK.[R], [R].LEVFYNGAWGTVGK.[S], [R].LASPSEETWITCDNK.[I], [R].VEIYHEGSWGTICDDSWDLSDAHVVCR.[Q], [R].VEIWHGGSWGTVCDDSWDLDDAQVVCQQLGCGPAL…
KLK6	Q92876	0 (1)	0.13 (1.1)	0.3 (1.24)	0.02 (1.01)	0.1 (1.07)	-0.04 (1.31)	0.22 (0.98)	0.0595107	0.00229504	0.761421	0.216444	0.668355	0.0184399	2	17	15	[K].LSELIQPLPLER.[D], [K].LVHGGPCDK.[T], [R].GLVSWGNIPCGSK.[E], [K].KPNLQVFLGK.[H], [K].YGKDSCQGDSGGPLVCGDHLR.[G], [R].QRESSQEQSSVVR.[A], [K].TADGDFPDTIQCAYIHLVSR.[E], [R].EECEHAYPGQITQNMLCAGDEKYGK.[D], [R].EECEHAYPGQITQNMLCAGDEK.[Y], [R].EECEHAYPGQITQNMLCAGDEK.[Y], [K].EKPGVYTNVCR.[Y], [R].ESSQEQSSVVR.[A], [R].AVIHPDYDAASHDQDIMLLR.[L], [R].AVIHPDYDAASHDQDIMLLR.[L], [R].YTNWIQK.[T]	[K].LSELIQPLPLER.[D], [K].LVHGGPCDK.[T], [R].GLVSWGNIPCGSK.[E], [K].KPNLQVFLGK.[H], [K].TSHPYQAALYTSGHLLCGGVLIHPLWVLTAAHCK.[K], [K].YGKDSCQGDSGGPLVCGDHLR.[G], [R].QRESSQEQSSVVR.[A], [K].TADGDFPDTIQCAYIHLVSR.[E], [R].EECEHAYPGQITQNMLCAGDEKYGK.[D], [R].EECEHAYPGQITQNMLCAGDEK.[Y], [R].EECEHAYPGQITQNMLCAGDEK.[Y], [K].EKPGVYTNVCR.[Y], [R].ESSQEQSSVVR.[A], [K].DSCQGDSGGPLVCGDHLR.[G], [R].AVIHPDYDAASHDQ…
IGHV1-2	P23083	0 (1)	-0.17 (1.18)	-0.4 (1.15)	-0.03 (1.14)	-0.13 (1.2)	0.1 (1.11)	-0.31 (1.19)	0.0597828	0.00251077	0.552961	0.282328	0.445652	0.00237586	2	7	2	[R].QAPGQGLEWMGWINPNSGGTNYAQK.[F], [R].QAPGQGLEWMGWINPNSGGTNYAQK.[F]	[R].LRSDDTAVYYCAR.[-], [R].QAPGQGLEWMGWINPNSGGTNYAQK.[F], [R].QAPGQGLEWMGWINPNSGGTNYAQK.[F], [R].DTSISTAYMELSR.[L], [K].FQGWVTMTR.[D], [K].FQGWVTMTR.[D], [R].DTSISTAYMELSR.[L]
MT3	P25713	0 (1)	0.16 (1.04)	0.24 (1.11)	0.05 (1.02)	0.17 (1)	-0.37 (1.06)	0.42 (0.92)	0.0599875	0.0300526	0.695496	0.0854823	0.00213162	1.28e-05	3	4	4	[-].MDPETCPCPSGGSCTCADSCK.[C], [K].KSCCSCCPAECEK.[C], [K].SCCSCCPAECEK.[C], [K].GGEAAEAEAEK.[C]	[-].MDPETCPCPSGGSCTCADSCK.[C], [K].KSCCSCCPAECEK.[C], [K].SCCSCCPAECEK.[C], [K].GGEAAEAEAEK.[C]
PALM	O75781	0 (1)	0.19 (1.17)	0.34 (1.18)	0.25 (1.24)	0.08 (1.13)	-0.58 (1.11)	0.56 (1.01)	0.0606742	0.0068788	0.106071	0.518317	2.42e-06	1.15e-07	3	13	6	[R].QMQDDEQK.[T], [R].LLEDSVSR.[L], [R].QLEDERR.[Q], [K].ENAAAPSPVR.[A], [R].LEKEIEVLER.[G], [R].GDSAPATAK.[E]	[R].EENQAGPEATTSDPQDLDMK.[K], [R].EENQAGPEATTSDPQDLDMK.[K], [R].QMQDDEQK.[T], [R].LLEDSVSR.[L], [R].QLEDERR.[Q], [K].ENAAAPSPVR.[A], [R].QMQDDEQK.[T], [K].EIEVLER.[G], [R].APAPSPAKEER.[K], [R].LEKEIEVLER.[G], [R].GDSAPATAK.[E], [R].QAEIENK.[R], [R].QLQHLK.[S]
GGT7	Q9UJ14	0 (1)	-0.17 (0.92)	-0.15 (1)	-0.17 (0.89)	-0.19 (0.9)	-0.47 (0.95)	-0.03 (0.88)	0.0615068	0.427502	0.192581	0.0453769	1.02e-05	0.963198	2	15	2	[R].EQALHWVAETLK.[I], [K].GLHEAHQLYGR.[L]	[R].LHPDLQSNLLQVDSEFTEEEIEFLEAR.[G], [R].KDEDAFLGDPDTDPDSFLK.[S], [R].GLSGLTQVLLNVLTLNR.[N], [R].LGDPVYDSTITESMDDMLSK.[V], [K].VDVLSWVHGSR.[R], [K].RPLSFLLPTVVRPAEGLCGTYLALGANGAAR.[G], [R].SWETKPGLLVGVPGMVK.[G], [R].CTSLGIEVLSK.[Q], [R].EQALHWVAETLK.[I], [R].ESAPGALREETLQR.[S], [K].GLHEAHQLYGR.[L], [R].TNNFIIAVK.[D], [R].SWETKPGLLVGVPGMVK.[G], [R].RTNNFIIAVK.[D], [R].LPEDEPAPAAPLR.[G]
MFAP5	Q13361	0 (1)	-0.18 (0.99)	-0.41 (1.05)	-0.1 (1.03)	-0.1 (0.93)	0.14 (1.05)	-0.33 (0.93)	0.0615068	0.000280912	0.612155	0.466241	0.221531	0.00101718	2	5	4	[K].QCIHQLCFTSLR.[R], [K].EHEAMKDELCR.[Q], [K].EHEAMKDELCR.[Q], [R].MYIVNK.[E]	[K].QCIHQLCFTSLR.[R], [K].EHEAMKDELCR.[Q], [K].EHEAMKDELCR.[Q], [R].LYSVHRPVK.[Q], [R].MYIVNK.[E]
MOXD1	Q6UVY6	0 (1)	-0.14 (1.08)	0.16 (1.07)	-0.17 (1.07)	-0.28 (1.08)	-0.2 (1.11)	-0.11 (1.08)	0.0622783	0.324153	0.188615	0.0020564	0.0554723	0.140458	1	8	4	[R].ELHTCDINDK.[S], [R].CASIPDIMEQLQFIGVK.[E], [R].TLLDSEGK.[Y], [K].EIYRPVTTWPFIIK.[S]	[R].VIWAYHHEDAGEAGPK.[Y], [K].EEQTILPGDNLITECR.[Y], [R].ELHTCDINDK.[S], [R].CASIPDIMEQLQFIGVK.[E], [R].TLLDSEGK.[Y], [K].EIYRPVTTWPFIIK.[S], [R].LFYTMDIR.[K], [R].LLNPEK.[T]
AVP	P01185	0 (1)	-0.21 (1.01)	-0.23 (1.01)	-0.4 (0.91)	-0.11 (1.05)	-0.23 (0.96)	-0.2 (1.04)	0.0624194	0.150854	0.00268422	0.567275	0.124482	0.0909194	1	5	2	[R].CFGPSICCADELGCFVGTAEALR.[C], [R].AMSDLELR.[Q]	[R].QCLPCGPGGK.[G], [R].CAAFGVCCNDESCVTEPECR.[E], [R].CFGPSICCADELGCFVGTAEALR.[C], [R].LVQLAGAPEPFEPAQPDAY.[-], [R].AMSDLELR.[Q]
CNTN6	Q9UQ52	0 (1)	-0.17 (1.05)	-0.09 (0.99)	-0.19 (1.14)	-0.2 (1.04)	-0.53 (1.08)	0 (0.99)	0.0627025	0.489683	0.166076	0.0454717	2.24e-05	0.893746	2	37	18	[R].NIQLHHSGK.[Y], [K].GQLIFYAPPEWEQK.[I], [K].LCLNWEHVK.[T], [R].IGGESVGDLMIR.[N], [K].KSPPSQPPANIAWK.[L], [R].TVSDGGDGSSSEEIRIPK.[M], [K].YLCTVQTTLESLSAVADIIVR.[G], [K].YQIIYANAELR.[V], [R].RLDGSPLPGK.[V], [K].SEVILNCAANGYPSPHYR.[W], [R].TDGVMGEYEPK.[I], [K].SQAILEIPNFQQEDEGFYECIASNLR.[G], [K].ANTIYFASVR.[A], [R].VLASAPDFSK.[S], [R].FPETIQAAK.[D], [K].IQNTHLSIYDNLLWECK.[A], [K].ESMIGK.[I], [R].…	[R].NIQLHHSGK.[Y], [R].GPPGPPEDVQVEDISSTTSQLSWR.[A], [K].GQLIFYAPPEWEQK.[I], [K].LECFALGNPVPDISWR.[R], [K].LCLNWEHVK.[T], [R].IGGESVGDLMIR.[N], [R].IFLLEDGSLK.[I], [K].KSPPSQPPANIAWK.[L], [K].VGVYNNEGEGSLSTVTIVYSGEDEPQLAPR.[G], [R].VLGYEVLYWTDDSKESMIGK.[I], [R].TPFSVGWQAVATVPEILNGK.[T], [R].TVSDGGDGSSSEEIRIPK.[M], [R].TVSDGGDGSSSEEIR.[I], [K].YLCTVQTTLESLSAVADIIVR.[G], [K].YQIIYANAELR.[V], [R].RL…
CHRDL1	Q9BU40	0 (1)	-0.11 (1.01)	-0.29 (1.16)	-0.09 (0.94)	-0.03 (0.96)	0 (1.14)	-0.16 (0.95)	0.0627734	0.000706478	0.293788	0.590735	0.4392	0.0335356	2	23	6	[K].IALETERPPQVEVHVWTIR.[K], [R].GDGELSWEHSDGDIFR.[Q], [K].GILQHFHIEK.[I], [R].SHYDPPPSR.[Q], [R].TELEDLVK.[V], [R].MFEELPHFK.[L]	[K].LTCAFPVSVPDSCCR.[V], [K].HGQVCVSNGK.[T], [K].HSETYCMFQDKK.[Y], [K].HSETYCMFQDK.[K], [K].HSETYCMFQDK.[K], [K].GYFCGEETMPVYESVFMEDGETTRK.[I], [K].GYFCGEETMPVYESVFMEDGETTR.[K], [K].GYFCGEETMPVYESVFMEDGETTR.[K], [K].IALETERPPQVEVHVWTIR.[K], [K].TYSHGESWHPNLR.[A], [R].QPNQCTQCSCSEGNVYCGLK.[T], [R].GDGELSWEHSDGDIFR.[Q], [K].GILQHFHIEK.[I], [R].CPNVHCLSPVHIPHLCCPR.[C], [R].SHYDPPPSR.[Q], [R].KGILQHF…
IGKV3-20	P01619	0 (1)	-0.18 (1.13)	-0.28 (1.11)	-0.18 (1.06)	-0.13 (1.17)	0.16 (1.06)	-0.35 (1.12)	0.0631291	0.0141617	0.190095	0.34066	0.174199	0.000813449	2	3	3	[R].ASQSVSSSYLAWYQQKPGQAPR.[L], [R].LLIYGASSR.[A], [R].LLIYGASSRATGIPDR.[F]	[R].ASQSVSSSYLAWYQQKPGQAPR.[L], [R].LLIYGASSR.[A], [R].LLIYGASSRATGIPDR.[F]
IGFBPL1	Q8WX77	0 (1)	0.17 (1.1)	0.1 (1.09)	0.25 (1.1)	0.17 (1.1)	0.21 (1.25)	0.16 (1.02)	0.0633432	0.516038	0.0393105	0.107059	0.0846198	0.115648	1	8	2	[R].CLGAEGASCGGR.[A], [K].SPEGTQALEELPGDHVNIAVQVR.[G]	[R].SFHFPAPDDR.[M], [R].GGPSDHEATAWILINPLRK.[E], [K].CGPCRPEGCPAPAPCPAPGISALDECGCCAR.[C], [R].CLGAEGASCGGR.[A], [R].GTVCGSDGR.[S], [K].SPEGTQALEELPGDHVNIAVQVR.[G], [R].GGPSDHEATAWILINPLR.[K], [R].AVPTPVITWR.[K]
POMC	P01189	0 (1)	-0.19 (1.04)	-0.21 (1.17)	-0.11 (0.96)	-0.22 (1.01)	-0.29 (1.17)	-0.14 (0.97)	0.0644957	0.209319	0.398928	0.0505343	0.038942	0.17177	1	9	3	[R].LREGDGPDGPADDGAGAQADLEHSLLVAAEK.[K], [K].REDVSAGEDCGPLPEGGPEPR.[S], [K].YVMGHFR.[W]	[R].LREGDGPDGPADDGAGAQADLEHSLLVAAEK.[K], [K].REDVSAGEDCGPLPEGGPEPR.[S], [R].EGDGPDGPADDGAGAQADLEHSLLVAAEK.[K], [R].EDVSAGEDCGPLPEGGPEPR.[S], [K].SQTPLVTLFK.[N], [K].YVMGHFR.[W], [R].SDGAKPGPR.[E], [R].WGKPVGK.[K], [R].YGGFMTSEK.[S]
CRISP3	P54108	0 (1)	-0.14 (1.01)	-0.26 (0.96)	-0.08 (0.98)	-0.11 (1.05)	0.15 (0.98)	-0.29 (0.99)	0.064641	0.00897963	0.62764	0.182894	0.212986	0.00108163	2	8	5	[R].LYVPYEQGAPCASCPDNCDDGLCTNGCK.[Y], [K].YEDLYSNCK.[S], [K].YYYVCQYCPAGNWANR.[L], [K].WANQCNYR.[H], [K].LTLTCK.[H]	[R].LYVPYEQGAPCASCPDNCDDGLCTNGCK.[Y], [K].YEDLYSNCK.[S], [K].YYYVCQYCPAGNWANR.[L], [K].EAAANAQK.[W], [K].WANQCNYR.[H], [K].HNELRR.[A], [K].ASCNCSNSIY.[-], [K].LTLTCK.[H]
IGHV2-26	A0A0B4J1V2	0 (1)	-0.17 (1.1)	-0.3 (1.23)	-0.03 (0.92)	-0.17 (1.11)	0.05 (1.04)	-0.27 (1.12)	0.0647137	0.00264399	0.807523	0.217426	0.592924	0.00424962	2	5	2	[K].ALEWLAHIFSNDEK.[S], [R].MGVSWIR.[Q]	[K].SQVVLTMTNMDPVDTATYYCAR.[I], [K].ALEWLAHIFSNDEK.[S], [K].SYSTSLK.[S], [R].MGVSWIR.[Q], [R].MGVSWIR.[Q]
LTBP2	Q14767	0 (1)	0.14 (0.99)	0.08 (1.01)	0.16 (1.06)	0.17 (0.94)	0.3 (1.12)	0.07 (0.91)	0.0657391	0.371707	0.260193	0.0461402	0.00970608	0.291425	2	52	25	[K].IVFTPTICK.[Q], [R].IYFCQIPCLNGGR.[C], [R].KAEEEELARPPR.[E], [R].GQSGSCVDVNECLTPGVCAHGK.[C], [R].GSCSRPQLCVCR.[S], [R].KGHCQDINECR.[H], [R].TTYTECCCQDGEAWSQQCALCPPR.[S], [R].YEPAGGDANR.[L], [R].RPGGSYPAAAAAK.[V], [K].QSTFTLPLSNQLASVNPSLVK.[V], [R].SLGPGTCTLPLAQR.[I], [R].SSAAGEGTLAR.[A], [K].DCDGGYRPSPLGDSCEDVDECEDPQSSCLGGECK.[N], [K].AISMLQGLCYR.[S], [K].GHAPCSSVLGR.[N], [R].GHCANSCER.[G], [R…	[K].IVFTPTICK.[Q], [R].IYFCQIPCLNGGR.[C], [R].HPGTCPDGR.[C], [R].KAEEEELARPPR.[E], [R].GQSGSCVDVNECLTPGVCAHGK.[C], [R].GSCSRPQLCVCR.[S], [R].KGHCQDINECR.[H], [K].KVTNDVCSEPLR.[G], [K].VHIHHPPEASVQIHQVAQVR.[G], [R].TTYTECCCQDGEAWSQQCALCPPR.[S], [R].YEPAGGDANR.[L], [K].VTNDVCSEPLR.[G], [R].RPGGSYPAAAAAK.[V], [K].QSTFTLPLSNQLASVNPSLVK.[V], [R].STPLGQQQPAPR.[T], [R].SLGPGTCTLPLAQR.[I], [R].SSAAGEGTLA…
MAN1A1	P33908	0 (1)	-0.15 (0.96)	0.16 (0.92)	-0.16 (0.87)	-0.3 (0.98)	-0.51 (0.96)	0.03 (0.9)	0.0658867	0.313768	0.139648	0.00314125	3.76e-06	0.905829	2	36	18	[K].LLPAFHTPSGIPWALLNMK.[S], [K].HEFEEAK.[S], [R].GLPPVDFVPPIGVESR.[E], [K].GYAWGLNELKPISK.[G], [K].WAWEAVEALENHCR.[V], [R].REEGAPGDPEAALEDNLAR.[I], [R].FDGGVEAIATR.[Q], [R].EEGAPGDPEAALEDNLAR.[I], [K].AWLMSDKTDLEAK.[K], [K].HAWNNYK.[G], [R].VNGGYSGLR.[D], [K].GGLLEHK.[M], [R].EPADAAIR.[E], [R].IRENHER.[A], [K].KVAQDQLR.[D], [K].VAQDQLR.[D], [K].LPEEIQR.[D], [R].LTHDPK.[Y]	[K].LLPAFHTPSGIPWALLNMK.[S], [K].LLPAFHTPSGIPWALLNMK.[S], [K].LLSGVLFHSSPALQPAADHKPGPGAR.[A], [K].MYFDAVQAIETHLIR.[K], [K].MYFDAVQAIETHLIR.[K], [K].HEFEEAK.[S], [K].KAVELGVK.[L], [R].GLPPVDFVPPIGVESR.[E], [K].GYAWGLNELKPISK.[G], [R].KSSSGLTYIAEWK.[G], [K].YYILRPEVMETYMYMWR.[L], [K].WAWEAVEALENHCR.[V], [R].REEGAPGDPEAALEDNLAR.[I], [R].RREEGAPGDPEAALEDNLAR.[I], [R].FDGGVEAIATR.[Q], [R].EEGAPGDPEAAL…
EPHA5	P54756	0 (1)	-0.15 (1.02)	0.12 (1.05)	-0.12 (1.06)	-0.31 (0.96)	-0.67 (0.97)	0.09 (0.95)	0.0661086	0.379389	0.285788	0.0018207	1.03e-08	0.450928	2	15	7	[K].NGWEEIGEVDENYAPIHTYQVCK.[V], [R].TVMGDLGWIAFPK.[N], [R].TVMGDLGWIAFPK.[N], [R].DCNSLPGGLGTCK.[E], [R].NIKENQYIK.[I], [R].IFIELK.[F], [K].ENQYIK.[I]	[K].NGWEEIGEVDENYAPIHTYQVCK.[V], [K].IDTIAADESFTELDLGDR.[V], [K].VMEQNQNNWLLTSWISNEGASR.[I], [K].VMEQNQNNWLLTSWISNEGASR.[I], [R].TVMGDLGWIAFPK.[N], [R].TVMGDLGWIAFPK.[N], [R].DCNSLPGGLGTCK.[E], [K].ETFNMYYFESDDQNGR.[N], [K].CNSHAGVCEECGGHVR.[Y], [K].CPPHSYTHEEASTSCVCEK.[D], [R].NIKENQYIK.[I], [R].IFIELK.[F], [R].ESDPPTMACTRPPSAPR.[N], [K].ENQYIK.[I], [K].AGYEEK.[N]
PCDHAC2	Q9Y5I4	0 (1)	-0.16 (1.08)	0.05 (1.02)	-0.16 (1.13)	-0.27 (1.07)	-0.63 (1.18)	0.06 (0.95)	0.0664053	0.788108	0.181341	0.00998665	2.5e-07	0.667312	2	26	16	[R].GPVPMAGHCK.[V], [R].IDREALCEQRPR.[C], [R].VIGGLDYEEASSYQIYVQATDR.[G], [R].YSLSSYTSDR.[E], [R].YSVPEEQAPGALVGNVAR.[A], [K].VSLGLEATLPFR.[L], [R].TAPAGYLVTK.[V], [R].EFFVTVEAQDK.[G], [R].EQAALHHLVLTAVDGGIPAR.[S], [K].ENAEVTYSLLER.[E], [R].EDSPPGTLVVK.[L], [R].EALCEQRPR.[C], [R].FPRPNYQLQVSESVAPGAR.[F], [R].INHLGAPSPR.[Y], [R].EIQGLPVTSYVSINSASGSLYAVNSFDYEK.[F], [K].VLELVLR.[KS]	[R].LNGFGNSYTLVVSGPLDR.[E], [R].GPVPMAGHCK.[V], [R].GPVPMAGHCK.[V], [R].IDREALCEQRPR.[C], [R].KVSLGLEATLPFR.[L], [K].VIAMDSDSGQNAWLFYHLAQTSDLDLFK.[V], [K].VIAMDSDSGQNAWLFYHLAQTSDLDLFK.[V], [R].VIGGLDYEEASSYQIYVQATDR.[G], [R].VLDTNDNSPAFDQSTYR.[V], [R].YSLSSYTSDR.[E], [R].YSVPEEQAPGALVGNVAR.[A], [K].VSLGLEATLPFR.[L], [R].VQLREDSPPGTLVVK.[L], [R].TAPAGYLVTK.[V], [R].EFFVTVEAQDK.[G], [R].EQAALHHLVLT…
C8B	P07358	0 (1)	-0.16 (1.12)	-0.3 (1.09)	-0.14 (1.14)	-0.1 (1.13)	0.07 (1.11)	-0.27 (1.11)	0.0667032	0.00886788	0.257724	0.359705	0.845003	0.0081617	2	40	29	[R].LLCNGDNDCGDQSDEANCR.[R], [K].IGGAIEEVYVSLGVSVGK.[C], [R].KPYNVESYTPQTQGK.[Y], [K].VKVEPLYELVTATDFAYSSTVR.[Q], [R].YAYLLQPSQFHGEPCNFSDK.[E], [R].YYAGGCSPHYILNTR.[F], [K].RLPLEYSYGEYR.[D], [R].RLLCNGDNDCGDQSDEANCR.[R], [R].SDLEVAHYK.[L], [R].QCNNPPPQNGGSPCSGPASETLDCS.[-], [R].SLMLHYEFLQR.[V], [R].SLMLHYEFLQR.[V], [K].EYESYSDFER.[N], [K].EVEDCVTNRPCR.[S], [K].CQHEMDQYWGIGSLASGINLFTNSFEGPVLDHR.[Y…	[R].LPLEYSYGEYR.[D], [R].LLCNGDNDCGDQSDEANCRR.[I], [R].LLCNGDNDCGDQSDEANCR.[R], [K].IGGAIEEVYVSLGVSVGK.[C], [R].KPYNVESYTPQTQGK.[Y], [K].VEPLYELVTATDFAYSSTVR.[Q], [K].VKVEPLYELVTATDFAYSSTVR.[Q], [R].YAYLLQPSQFHGEPCNFSDK.[E], [R].YAYLLQPSQFHGEPCNFSDKEVEDCVTNRPCR.[S], [R].YYAGGCSPHYILNTR.[F], [K].RLPLEYSYGEYR.[D], [R].RLLCNGDNDCGDQSDEANCR.[R], [R].SDLEVAHYK.[L], [R].QCNNPPPQNGGSPCSGPASETLDCS.[-], […
HSPG2	P98160	0 (1)	0.15 (1)	0.24 (1.02)	0.14 (1.04)	0.11 (0.97)	0.14 (1.1)	0.15 (0.95)	0.0675281	0.0595338	0.164738	0.228783	0.171537	0.0820106	0	159	57	[R].LHQMSVADSGEYVCR.[A], [R].LNWGHIPSHPR.[V], [R].LLSGPYFWSLPSR.[F], [K].NLVLHSARPGAPPPQPLDLQHR.[A], [R].LVSEDPINDGEWHR.[V], [R].HQVHGPLLR.[L], [R].HQTHGSHLR.[L], [R].GPSCQDCDTGYTR.[T], [R].GSIQVDGEELVSGR.[S], [R].GSMGTSGEACR.[C], [R].LEGDTLIIPR.[V], [R].LDLTYSFLGSQGIGQCYDSSPCER.[Q], [R].IESSSPTVVEGQTLDLNCVVAR.[Q], [R].IESSSSHVAEGETLDLNCVVPGQAHAQVTWHK.[R], [R].IAHVELADAGQYR.[C], [R].TSTASGLLLWQGV…	[R].LRFDQPDDFK.[G], [R].IQVVVLSASDASPPPVK.[I], [R].LSGSHSQGVAYPVR.[I], [R].IQNLDQSCQGTYICQAHGPWGK.[A], [K].ITFRPDSADGMLLYNGQK.[R], [K].ITFRPDSADGMLLYNGQK.[R], [R].LHQMSVADSGEYVCR.[A], [R].LHQMSVADSGEYVCR.[A], [R].LHHVSPADSGEYVCR.[V], [R].LHLVSPADSGEYVCR.[A], [R].LNWGHIPSHPR.[V], [R].LLSGPYFWSLPSR.[F], [K].NLVLHSARPGAPPPQPLDLQHR.[A], [R].LVSEDPINDGEWHR.[V], [R].HPTPLALGHFHTVTLLR.[S], [R].HQVHGPLLR…
C4B; C4B_2	P0C0L5	0 (1)	0.19 (1.22)	0.12 (1.22)	0.26 (1.27)	0.2 (1.2)	0.32 (1.25)	0.13 (1.21)	0.0679815	0.238619	0.109921	0.13161	0.00825057	0.316214	1	7	2	[K].LQETSNWLLSQQQADGSFQDLSPVIHR.[S], [K].AEMADQAAAWLTR.[Q]	[K].LQETSNWLLSQQQADGSFQDLSPVIHR.[S], [R].GVAHNNLMAMAQETGDNLYWGSVTGSQSNAVSPTPAPR.[N], [K].AEMADQAAAWLTR.[Q], [K].AEMADQAAAWLTR.[Q], [K].ASAGLLGAHAAAITAYALTLTKAPADLR.[G], [K].ASSFLGEK.[A], [R].GSSTWLTAFVLK.[V]
IGHV3-38-3	P0DTE1	0 (1)	-0.13 (1.03)	-0.11 (1.13)	-0.23 (0.99)	-0.1 (1)	0.13 (1.13)	-0.26 (0.96)	0.0686664	0.103311	0.0755583	0.264988	0.687789	0.00603424	1	4	2	[K].NTLHLQMNSLR.[A], [K].NTLHLQMNSLR.[A]	[K].NTLHLQMNSLR.[A], [K].NTLHLQMNSLR.[A], [R].AEDTAVYYCK.[K], [R].DNSKNTLHLQMNSLR.[A]
CLUL1	Q15846	0 (1)	-0.12 (1)	-0.14 (0.99)	-0.16 (0.87)	-0.1 (1.06)	-0.08 (0.92)	-0.14 (1.03)	0.0688193	0.189841	0.204324	0.106485	0.314778	0.0529293	0	18	4	[R].KHLEDTAYLVEK.[M], [K].DKTAISENLK.[S], [R].SCLENNCMR.[I], [K].DLPISEK.[L]	[K].LLNEVQEHLEEEER.[L], [K].IYQFLFPFHEDNEK.[D], [K].HLEDTAYLVEK.[M], [R].KIYQFLFPFHEDNEK.[D], [R].KHLEDTAYLVEK.[M], [K].DKTAISENLK.[S], [K].APDHGGLISK.[M], [K].CQAHLSEDCPDVPALHTELDEAIR.[L], [K].QDKAPDHGGLISK.[M], [R].IYTTCQPSWSSVK.[N], [K].TAISENLK.[S], [K].EKEHTNLMSTLK.[K], [R].ESLADSWGECR.[S], [K].AIEDLPK.[Q], [R].SCLENNCMR.[I], [R].SCLENNCMR.[I], [K].IPLEESAESSNFIGYVVAK.[A], [K].DLPISEK.[L]
PCSK9	Q8NBP7	0 (1)	-0.15 (0.97)	-0.14 (0.99)	-0.15 (0.95)	-0.16 (0.98)	-0.16 (0.92)	-0.15 (1)	0.0689726	0.17398	0.156023	0.135481	0.0774767	0.134398	0	22	5	[K].MSGDLLELALK.[L], [R].HLAQASQELQ.[-], [R].AHNAFGGEGVYAIAR.[C], [K].CDSHGTHLAGVVSGR.[D], [R].VLNAACQR.[L]	[K].ILHVFHGLLPGFLVK.[M], [K].MSGDLLELALK.[L], [K].MSGDLLELALK.[L], [R].HLAQASQELQ.[-], [R].GQPNQCVGHR.[E], [R].VMVTDFENVPEEDGTR.[F], [R].VMVTDFENVPEEDGTR.[F], [R].TVWSAHSGPTR.[M], [K].EETHLSQSER.[T], [K].DVINEAWFPEDQR.[V], [R].EASIHASCCHAPGLECK.[V], [R].AHNAFGGEGVYAIAR.[C], [K].CDSHGTHLAGVVSGR.[D], [R].AQEDEDGDYEELVLALR.[S], [R].AGVVLVTAAGNFR.[D], [R].KSQLVQPVGPLVVLLPLAGGYSR.[V], [R].LPGTYVVVLK.[…
THBS4	P35443	0 (1)	0.21 (0.94)	0.21 (1.07)	0.36 (0.89)	0.13 (0.89)	-0.01 (1.03)	0.31 (0.88)	0.0689726	0.253121	0.00419972	0.448147	0.63962	0.00541415	2	43	15	[R].NSDKDIFGDACDNCLSVLNNDQK.[D], [R].LGVFCFSQENIIWSNLK.[Y], [K].VHLVVFNNLQLADGR.[R], [K].DVDIDSYPDEELPCSAR.[N], [K].DTDGDGRGDACDDDMDGDGIKNILDNCPK.[F], [K].DTDGDGRGDACDDDMDGDGIK.[N], [K].DTDGDGRGDACDDDMDGDGIK.[N], [R].CNDTIPEDFQEFQTQNFDRFDN.[-], [R].CGPCKPGYTGDQIR.[G], [R].GDACDDDMDGDGIK.[N], [R].GDACDDDMDGDGIK.[N], [K].TGPGEHLR.[N], [R].GVQCTDSR.[D], [K].YFEFTVMGR.[L], [R].CDSNPCFR.[G]	[R].NSLWHTGDTSDQVR.[L], [R].NSDKDIFGDACDNCLSVLNNDQK.[D], [R].NPELNPCSVNAQCIEER.[Q], [R].LVPNPAQEDSNSDGVGDICESDFDQDQVIDR.[I], [R].GSLFQVASLQDCFLQQSEPLAATGTGDFNR.[Q], [R].LGVFCFSQENIIWSNLK.[Y], [R].KPQDFLEELK.[L], [K].VHLVVFNNLQLADGR.[R], [K].YHPCYPGVHCINLSPGFR.[C], [K].YVPNSGQEDADR.[D], [K].QVCTDIDECR.[N], [R].QFLGQMTQLNQLLGEVK.[D], [R].QFLGQMTQLNQLLGEVK.[D], [R].QGDVTCVCGVGWAGDGYICGK.[D], [K].SSA…
TF	P02787	0 (1)	-0.13 (1.07)	-0.1 (1.07)	-0.19 (1.11)	-0.11 (1.05)	0.08 (1.09)	-0.23 (1.05)	0.0695111	0.248415	0.0804993	0.156939	0.65523	0.00571054	1	114	55	[K].IMNGEADAMSLDGGFVYIAGK.[C], [K].IMNGEADAMSLDGGFVYIAGK.[C], [K].NLNEKDYELLCLDGTR.[K], [K].NPDPWAKNLNEKDYELLCLDGTR.[K], [K].MYLGYEYVTAIR.[N], [K].KDSGFQMNQLR.[G], [K].HSTIFENLANKADR.[D], [K].HSTIFENLANK.[A], [K].HQTVPQNTGGK.[N], [K].IECVSAETTEDCIAK.[I], [K].LCMGSGLNLCEPNNK.[E], [K].KSASDLTWDNLK.[G], [R].KPVDEYKDCHLAQVPSHTVVAR.[S], [R].WCAVSEHEATK.[C], [R].SAGWNIPIGLLYCDLPEPR.[K], [K].SASDLTWDNLK…	[R].LKCDEWSVNSVGKIECVSAETTEDCIAK.[I], [R].LKCDEWSVNSVGK.[I], [K].IMNGEADAMSLDGGFVYIAGK.[C], [K].IMNGEADAMSLDGGFVYIAGK.[C], [K].IMNGEADAMSLDGGFVYIAGK.[C], [K].NLNEKDYELLCLDGTR.[K], [R].NLREGTCPEAPTDECKPVK.[W], [K].NPDPWAKNLNEKDYELLCLDGTR.[K], [K].NPDPWAKNLNEK.[D], [K].MYLGYEYVTAIR.[N], [K].MYLGYEYVTAIR.[N], [R].KCSTSSLLEACTFR.[R], [K].KDSGFQMNQLR.[G], [R].KDKEACVHK.[I], [K].HSTIFENLANKADR.[D], [K]…
LTA4H	P09960	0 (1)	0.17 (1)	-0.02 (1.12)	0.13 (1.06)	0.29 (0.89)	0.12 (1.09)	0.19 (0.95)	0.0695884	0.678726	0.473844	0.00268269	0.647406	0.0248603	2	18	6	[K].EDDLNSFNATDLK.[D], [R].DGETPDPEDPSR.[K], [R].DGETPDPEDPSRK.[I], [R].CSVDFTR.[R], [K].SITTDDWK.[D], [K].SLSNVIAHEISHSWTGNLVTNK.[T]	[K].LVVDLTDIDPDVAYSSVPYEK.[G], [K].VVINGQEVK.[Y], [K].DLSSHQLNEFLAQTLQR.[A], [K].EHPYLFSQCQAIHCR.[A], [K].EDDLNSFNATDLK.[D], [R].AILPCQDTPSVK.[L], [R].DGETPDPEDPSR.[K], [R].DGETPDPEDPSRK.[I], [K].WEDAIPLALK.[M], [K].DFLYSYFK.[D], [K].LTYTAEVSVPK.[E], [K].DLAAFDK.[S], [K].ELVALMSAIR.[D], [R].CSVDFTR.[R], [R].SLVLDTK.[D], [K].SITTDDWK.[D], [K].SLSNVIAHEISHSWTGNLVTNK.[T], [K].DLTIEK.[V]
SEMA4C	Q9C0C4	0 (1)	0.18 (0.98)	0.14 (1.01)	0.33 (1.08)	0.12 (0.92)	0.18 (0.96)	0.18 (1)	0.0699755	0.262719	0.0131065	0.321843	0.155146	0.0918515	1	12	3	[R].SCADCVLAR.[D], [R].KTVSSGELATVVR.[R], [K].KTECIQK.[G]	[R].HGYTSSLELPDNILNFVK.[K], [R].HAGAYHCFSEEQGAR.[L], [K].KHPLMEEQVGPR.[W], [K].KHPLMEEQVGPR.[W], [R].SCADCVLAR.[D], [R].DLPAEQPGSFLYDAR.[L], [R].GGLGHPLPELADELR.[R], [R].KTVSSGELATVVR.[R], [R].SLVLSQSK.[K], [K].KTECIQK.[G], [K].HPLMEEQVGPR.[W], [K].KLLFAGSR.[S]
ENTPD6	O75354	0 (1)	-0.18 (0.99)	-0.19 (0.9)	-0.13 (0.93)	-0.21 (1.06)	-0.23 (1.04)	-0.16 (0.96)	0.0708334	0.0848682	0.410478	0.108406	0.0556263	0.16302	0	11	6	[R].VEGTLQASPPGYLTALR.[M], [K].ELVSPCLSPSFK.[G], [K].GEWEHAEVTYR.[V], [K].ALKPGLSAYADDVEK.[S], [K].AAASLHELCAAR.[V], [R].VSEVLQNR.[V]	[R].KIDNVETSWALGAIFHYIDSLNR.[Q], [R].LAILGGVEGQPAK.[D], [R].VEGTLQASPPGYLTALR.[M], [K].ELVSPCLSPSFK.[G], [K].GEWEHAEVTYR.[V], [K].ALKPGLSAYADDVEK.[S], [K].AAASLHELCAAR.[V], [K].QDIPFDFWK.[A], [R].VHVFQFTRPPR.[E], [R].VSEVLQNR.[V], [R].ELLDVAK.[Q]
ADAMDEC1	O15204	0 (1)	-0.13 (1.22)	-0.14 (1.2)	-0.21 (1.16)	-0.08 (1.26)	0.39 (1.16)	-0.37 (1.17)	0.0709118	0.159552	0.0513844	0.261237	0.00236675	2.21e-05	2	9	6	[K].NSVASISTCDGLR.[G], [K].HLLGPDYTETLYSPR.[G], [R].YEPEVQYQMILNGEEIILSLQK.[T], [R].YEPEVQYQMILNGEEIILSLQK.[T], [R].GEEITTKPENMEHCYYK.[G], [K].GNILNEK.[N]	[K].NSVASISTCDGLR.[G], [K].HLLGPDYTETLYSPR.[G], [R].YEPEVQYQMILNGEEIILSLQK.[T], [R].YEPEVQYQMILNGEEIILSLQK.[T], [R].GEEITTKPENMEHCYYK.[G], [R].GEEITTKPENMEHCYYK.[G], [R].GYFTHHHQR.[Y], [K].GNILNEK.[N], [R].YQIKPLK.[S]
NCR3LG1	Q68D85	0 (1)	0.17 (0.96)	0.24 (0.93)	0.16 (0.82)	0.13 (1.04)	-0.04 (0.97)	0.27 (0.94)	0.0709903	0.0229972	0.275353	0.269921	0.318862	0.00216097	2	8	2	[R].LLLDQVGMK.[E], [K].SGDASLR.[L]	[R].LPGIQLEEAGEYR.[C], [K].VFEFFGDHQEAFRPGAIVSPWR.[L], [K].FPHPIEISEDVITGPTIK.[N], [K].AQGTVQLEVVASPASR.[L], [R].CEVVVTPLK.[A], [R].LLLDQVGMK.[E], [R].LLLDQVGMK.[E], [K].SGDASLR.[L]
F11	P03951	0 (1)	-0.13 (1.13)	-0.28 (1.13)	-0.11 (1.18)	-0.06 (1.09)	0.1 (1.17)	-0.24 (1.09)	0.0723356	0.00248721	0.448049	0.409675	0.906814	0.010786	2	35	8	[K].QCSHQISACNK.[D], [R].TAAISGYSFK.[Q], [R].CTDDVHCHFFTYATR.[Q], [K].DSVTETLPR.[V], [K].GDSGGPLSCK.[H], [K].DIYVDLDMK.[G], [R].QFPSLEHR.[N], [K].MDNECTTK.[I]	[K].IPLVTNEECQK.[R], [K].MAESGYDIALLK.[L], [K].MAESGYDIALLK.[L], [K].HNEVWHLVGITSWGEGCAQR.[E], [R].ICTHHPGCLFFTFFSQEWPK.[E], [K].TSESGLPSTR.[I], [K].SCALSNLACIR.[D], [K].QCSHQISACNK.[D], [R].TAAISGYSFK.[Q], [R].DIFPNTVFADSNIDSVMAPDAFVCGR.[I], [K].DACKGDSGGPLSCK.[H], [R].CQFFTYTPAQASCNEGK.[G], [R].CTDDVHCHFFTYATR.[Q], [K].DTCFEGGDITTVFTPSAK.[Y], [K].DSVTETLPR.[V], [R].ERPGVYTNVVEYVDWILEK.[T], [K].…
LAMP2	P13473	0 (1)	0.16 (1.01)	0.24 (1.05)	0.2 (1.02)	0.09 (0.98)	-0.12 (1.01)	0.29 (0.98)	0.0724952	0.0336894	0.142812	0.340214	0.353401	0.00257458	2	7	4	[K].YLDFVFAVK.[N], [R].IPLNDLFR.[C], [R].SHTALLR.[L], [R].YETTNK.[T]	[K].GILTVDELLAIR.[I], [K].YLDFVFAVK.[N], [R].CNSLSTLEK.[N], [R].IPLNDLFR.[C], [R].LNSSTIK.[Y], [R].SHTALLR.[L], [R].YETTNK.[T]
GANAB	Q14697	0 (1)	-0.19 (0.96)	0.13 (0.98)	-0.27 (0.95)	-0.32 (0.92)	-0.36 (1)	-0.11 (0.93)	0.0728154	0.171287	0.0461942	0.00532848	0.0043995	0.400572	3	43	23	[R].LSFQHDPETSVLVLR.[K], [K].LVAIVDPHIK.[V], [K].MMDYLQGSGETPQTDVR.[W], [K].MMDYLQGSGETPQTDVR.[W], [K].MMDYLQGSGETPQTDVR.[W], [K].HHGPQTLYLPVTLSSIPVFQR.[G], [R].VSQGSKDPAEGDGAQPEETPR.[D], [R].DGDKPEETQGK.[A], [R].DENSVELTMAEGPYK.[I], [R].FGAVWTGDNTAEWDHLK.[I], [R].AHAHLDTGR.[R], [K].AEKDEPGAWEETFK.[T], [R].FSFSGNTLVSSSADPEGHFETPIWIER.[V], [K].VTEGGEPYR.[L], [R].SGGMERPFVLAR.[A], [K].NPEPELLVR.[W]…	[R].LSFQHDPETSVLVLR.[K], [K].LVAIVDPHIK.[V], [K].MMDYLQGSGETPQTDVR.[W], [K].MMDYLQGSGETPQTDVR.[W], [K].MMDYLQGSGETPQTDVR.[W], [K].HHGPQTLYLPVTLSSIPVFQR.[G], [R].KPGINVASDWSIHLR.[-], [K].VLLVLELQGLQK.[N], [R].YRVPDVLVADPPIAR.[L], [R].VSQGSKDPAEGDGAQPEETPR.[D], [K].TCEESSFCK.[R], [R].SGGMERPFVLAR.[A], [R].DLGIFWLNAAETWVDISSNTAGK.[T], [R].DGSDYEGWCWPGSAGYPDFTNPTMR.[A], [K].DPAEGDGAQPEETPR.[D], [K].D…
LRRTM2	O43300	0 (1)	-0.17 (1.08)	-0.06 (1.24)	-0.14 (1.04)	-0.24 (1.01)	-0.65 (1.08)	0.06 (1)	0.0732171	0.796899	0.194084	0.0119123	3.87e-08	0.492794	2	13	9	[R].DQFASFSQLTWLHLDHNQISTVK.[E], [R].ELHLEHNQLTK.[I], [K].EDAFQGLYK.[L], [K].INFAHFLR.[L], [R].SLEFLDLSTNR.[L], [R].NGFAGLIK.[L], [K].LQTLHLR.[S], [K].LNSLDSK.[I], [R].KLQTLHLR.[S]	[R].ICALASWLGSFQGR.[W], [R].DQFASFSQLTWLHLDHNQISTVK.[E], [R].ELHLEHNQLTK.[I], [K].EDAFQGLYK.[L], [K].INFAHFLR.[L], [R].SLEFLDLSTNR.[L], [K].AIDLTVFETMPNLK.[I], [R].NGFAGLIK.[L], [K].LDLTGNEIK.[A], [K].LQTLHLR.[S], [K].LNSLDSK.[I], [R].KLQTLHLR.[S], [K].ELILSSNK.[I]
C1QTNF4	Q9BXJ3	0 (1)	-0.17 (1.08)	-0.06 (1.24)	-0.03 (1.01)	-0.29 (1.02)	-0.54 (1.19)	0.01 (0.98)	0.0747605	0.916536	0.938768	0.00262134	4.87e-05	0.899784	2	10	5	[R].NRDEVQALAFDEQR.[R], [R].TTPLEGTSEMAVTFDK.[V], [R].SLVGSDAGPGPR.[H], [R].KTLSVK.[L], [R].GPPAPPEPR.[S]	[R].NRDEVQALAFDEQR.[R], [K].NRDEVQAMIYDDGASR.[R], [R].HQPLAFDTEFVNIGGDFDAAAGVFR.[C], [R].TTPLEGTSEMAVTFDK.[V], [R].SLVGSDAGPGPR.[H], [K].NRDEVQAMIYDDGASR.[R], [R].LPGAYFFSFTLGK.[L], [R].KTLSVK.[L], [K].SLSVMLVR.[N], [R].GPPAPPEPR.[S]
PRRG1	O14668	0 (1)	-0.22 (1.21)	0.08 (1.17)	-0.2 (1.12)	-0.38 (1.26)	-0.07 (1.15)	-0.29 (1.24)	0.0753358	0.599293	0.263928	0.00567054	0.559166	0.0339424	2	6	2	[R].ECKEEFCTFEEAR.[E], [R].ANGFFEEIR.[Q]	[R].LSNCDPPPTYEEATGQVNLQR.[S], [K].EEFCTFEEAR.[E], [R].ECKEEFCTFEEAR.[E], [R].EAFENNEK.[T], [R].ANGFFEEIR.[Q], [K].EFWSTYTK.[A]
GFRA1	P56159	0 (1)	0.15 (0.98)	0.17 (1.08)	0.15 (0.92)	0.14 (0.97)	-0.09 (1.08)	0.26 (0.91)	0.076247	0.076226	0.265181	0.180021	0.422259	0.00361015	1	9	2	[K].EGLGASSHITTK.[S], [R].QTIVPVCSYEER.[E]	[R].LADFFTNCQPESR.[S], [K].EGLGASSHITTK.[S], [R].EKPNCLNLQDSCK.[T], [K].GNNCLDAAK.[A], [R].QTIVPVCSYEER.[E], [R].SVSSCLK.[E], [K].ACNLDDICKK.[Y], [R].QFFDKVPAK.[H], [K].FLNFFK.[D]
GOLM2	Q6P4E1	0 (1)	0.16 (0.93)	0.33 (0.9)	0.14 (1.02)	0.08 (0.89)	-0.29 (0.98)	0.38 (0.82)	0.0768316	0.00601695	0.17197	0.560147	0.00469154	4.71e-05	3	20	9	[R].FFDENESPVDPQHGSK.[L], [R].ELQMDPADYGK.[Q], [R].AQHEENIKK.[L], [R].QEDQLQDYR.[K], [R].AQHEENIK.[K], [K].VDDLPPALR.[K], [R].IQTDILK.[Q], [K].QNPSSPLQR.[L], [R].VSDFHK.[L]	[R].NSDLLLLVDTHKK.[Q], [R].NSDLLLLVDTHK.[K], [K].LADYNGDDGNVGEYEADK.[Q], [K].LADQFLEEQK.[Q], [K].QAELAYNEEEDGDGGEEDVQDDEER.[E], [R].FFDENESPVDPQHGSK.[L], [K].ELDINNQVVPK.[N], [R].ELQMDPADYGK.[Q], [R].ELQMDPADYGK.[Q], [R].GGDAGMPGIEENDLAK.[V], [R].AQHEENIKK.[L], [R].LIPGSNLDSEPR.[I], [R].QEDQLQDYR.[K], [R].AQHEENIK.[K], [K].VDDLPPALR.[K], [K].LADQFLEEQKQETQK.[I], [R].IQTDILK.[Q], [K].QNPSSPLQR.[L]…
AZGP1	P25311	0 (1)	-0.11 (0.95)	-0.3 (0.9)	-0.02 (0.98)	-0.06 (0.96)	0.07 (0.98)	-0.2 (0.93)	0.0769993	0.00269401	0.701996	0.309962	0.871535	0.011223	2	30	21	[K].HVEDVPAFQALGSLNDLQFFR.[Y], [R].YSLTYIYTGLSK.[H], [K].YYYDGKDYIEFNK.[E], [K].WEAEPVYVQR.[A], [R].QVEGMEDWKQDSQLQK.[A], [R].QVEGMEDWK.[Q], [R].QVEGMEDWK.[Q], [R].QDPPSVVVTSHQAPGEK.[K], [K].QKWEAEPVYVQR.[A], [K].EIPAWVPFDPAAQITK.[Q], [R].EDIFMETLK.[D], [R].AGEVQEPELR.[G], [K].AYLEEECPATLR.[K], [K].CLAYDFYPGK.[I], [K].AREDIFMETLK.[D], [K].AREDIFMETLK.[D], [R].EDIFMETLK.[D], [K].QDSQLQK.[A], [R].S…	[K].NILDRQDPPSVVVTSHQAPGEK.[K], [K].HVEDVPAFQALGSLNDLQFFR.[Y], [R].YSLTYIYTGLSK.[H], [K].YYYDGKDYIEFNK.[E], [K].WEAEPVYVQR.[A], [R].QVEGMEDWKQDSQLQK.[A], [R].QVEGMEDWKQDSQLQK.[A], [R].QVEGMEDWK.[Q], [R].QVEGMEDWK.[Q], [R].QDPPSVVVTSHQAPGEKK.[K], [R].QDPPSVVVTSHQAPGEK.[K], [K].QKWEAEPVYVQR.[A], [K].EIPAWVPFDPAAQITK.[Q], [R].EDIFMETLK.[D], [R].AGEVQEPELR.[G], [K].AYLEEECPATLRK.[Y], [K].AYLEEECPATLR…
GRIA4	P48058	0 (1)	-0.19 (1.17)	0.08 (1.15)	-0.17 (1.32)	-0.35 (1.08)	-0.47 (1.36)	-0.06 (1.05)	0.0787781	0.351451	0.374846	0.00181528	0.00129415	0.563045	2	23	14	[R].LQNILEQIVSVGK.[H], [R].NTDQEYTAFR.[L], [R].GNAGDCLANPAAPWGQGIDMER.[T], [R].GVFAIFGLYDKR.[S], [K].GYHYIIANLGFK.[D], [R].GYSILQAIMEK.[A], [R].KVGYWNDMDK.[L], [R].KVGYWNDMDK.[L], [R].EYPGSETPPK.[Y], [K].AGQNGWHVSAICVENFNDVSYR.[Q], [K].FVIDCEIER.[L], [K].KFVIDCEIER.[L], [R].QLLEELDR.[R], [K].VGYWNDMDK.[L]	[R].LQNILEQIVSVGK.[H], [R].IQGLTGNVQFDHYGR.[R], [R].NTDQEYTAFR.[L], [R].GNAGDCLANPAAPWGQGIDMER.[T], [R].GNAGDCLANPAAPWGQGIDMER.[T], [R].GVFAIFGLYDKR.[S], [R].GVFAIFGLYDK.[R], [K].GYHYIIANLGFK.[D], [R].GYSILQAIMEK.[A], [R].GYSILQAIMEK.[A], [R].KVGYWNDMDK.[L], [R].KVGYWNDMDK.[L], [K].YTSALTYDGVLVMAETFR.[S], [K].YTSALTYDGVLVMAETFR.[S], [R].RGNAGDCLANPAAPWGQGIDMER.[T], [R].RGNAGDCLANPAAPWGQGIDMER.[T]…
CBLN4	Q9NTU7	0 (1)	-0.17 (1.04)	0.13 (1.07)	-0.04 (1.01)	-0.39 (1)	-0.68 (1.04)	0.07 (0.95)	0.0794645	0.150449	0.808656	0.000137908	3.37e-08	0.452179	2	7	3	[K].GSSSSPLGISVR.[A], [K].CLVVCDSNPATDSK.[G], [K].VAFSAVR.[S]	[K].GSSSSPLGISVR.[A], [K].VYQSQTIQVNLMLNGKPVISAFAGDKDVTR.[E], [K].VYQSQTIQVNLMLNGKPVISAFAGDKDVTR.[E], [K].CLVVCDSNPATDSK.[G], [R].KGIYSFSFHVIK.[V], [K].VYLKLEK.[G], [K].VAFSAVR.[S]
IGLV3-10	A0A075B6K4	0 (1)	-0.12 (1.1)	-0.35 (1.14)	-0.07 (0.98)	-0.03 (1.13)	-0.02 (1.11)	-0.17 (1.1)	0.0799824	0.00331948	0.490257	0.401236	0.762885	0.0247711	2	4	2	[K].KYAYWYQQK.[S], [K].RPSGIPER.[F]	[K].KYAYWYQQK.[S], [K].SGQAPVLVIYEDSK.[R], [K].YAYWYQQK.[S], [K].RPSGIPER.[F]
SEMA4B	Q9NPR2	0 (1)	0.15 (0.96)	0.28 (0.93)	0.07 (0.93)	0.12 (0.99)	-0.29 (0.98)	0.36 (0.88)	0.0799824	0.0222359	0.73371	0.146886	0.00940449	9.17e-05	3	29	12	[K].HVSLYQPQLATRPWIQDIEGASAK.[D], [K].GNVLLEDGK.[G], [R].VHIIEELQIFSSGQPVQNLLLDTHR.[G], [K].DHFLMDGQVR.[S], [R].SCGDCLLAR.[D], [R].ICKGDEGGER.[V], [R].SQSLRPTK.[T], [R].CPFDPNFK.[S], [R].VFSGLYK.[E], [R].DCQNYIK.[I], [K].KQQCSFK.[G], [KR].VINFIK.[EGD]	[K].HVSLYQPQLATRPWIQDIEGASAK.[D], [K].GNVLLEDGKGR.[C], [K].GNVLLEDGK.[G], [R].VLNFLKDHFLMDGQVR.[S], [R].VHIIEELQIFSSGQPVQNLLLDTHR.[G], [R].VPGLHHTYDVLFLGTGDGR.[L], [K].STALVVDGELYTGTVSSFQGNDPAISR.[S], [K].DHFLMDGQVR.[S], [K].DHFLMDGQVR.[S], [R].DPYCAWSGSSCK.[H], [R].ETQQWYTVTHPVPTPRPGACITNSAR.[E], [K].AQLLCSRPDDGFPFNVLQDVFTLSPSPQDWR.[D], [R].SCGDCLLAR.[D], [K].TESSLNWLQDPAFVASAYIPESLGSLQGDDDK.[I]…
GUCA2A	Q02747	0 (1)	-0.12 (0.9)	-0.19 (0.92)	-0.15 (0.91)	-0.06 (0.89)	0.02 (0.98)	-0.19 (0.85)	0.0805902	0.0245879	0.213332	0.355111	0.900124	0.0192116	2	5	3	[K].EPNAQEILQR.[L], [K].LKDLQEPQEPR.[V], [K].DLQEPQEPR.[V]	[R].NFAPIPGEPVVPILCSNPNFPEELKPLCK.[E], [R].LEEIAEDPGTCEICAYAACTGC.[-], [K].EPNAQEILQR.[L], [K].LKDLQEPQEPR.[V], [K].DLQEPQEPR.[V]
C1QA	P02745	0 (1)	0.2 (1.15)	0.22 (1.37)	0.17 (1.06)	0.2 (1.07)	0.2 (1.44)	0.2 (0.99)	0.0817288	0.547849	0.162966	0.0659963	0.701159	0.0289699	1	10	6	[K].KGHIYQGSEADSVFSGFLIFPSA.[-], [R].RSLGFCDTTNK.[G], [R].SLGFCDTTNK.[G], [K].GLFQVVSGGMVLQLQQGDQVWVEKDPK.[K], [K].GLFQVVSGGMVLQLQQGDQVWVEK.[D], [K].GHIYQGSEADSVFSGFLIFPSA.[-]	[K].KGHIYQGSEADSVFSGFLIFPSA.[-], [R].RSLGFCDTTNK.[G], [R].SLGFCDTTNK.[G], [K].DQPRPAFSAIR.[R], [K].GLFQVVSGGMVLQLQQGDQVWVEKDPK.[K], [K].GLFQVVSGGMVLQLQQGDQVWVEKDPK.[K], [K].GLFQVVSGGMVLQLQQGDQVWVEK.[D], [K].GHIYQGSEADSVFSGFLIFPSA.[-], [K].GLFQVVSGGMVLQLQQGDQVWVEK.[D], [R].TGIQGLK.[G]
MXRA7	P84157	0 (1)	0.15 (0.96)	0.19 (1.01)	0.13 (0.89)	0.14 (0.98)	-0.02 (1.04)	0.23 (0.91)	0.0821702	0.0616859	0.438478	0.154123	0.920215	0.0139456	1	7	3	[K].GPSSEGPEEEDGEGFSFK.[Y], [R].QEEEQDLDGEKGPSSEGPEEEDGEGFSFK.[Y], [K].DNKETFGEMSDGDVQEQLR.[L]	[K].GPSSEGPEEEDGEGFSFK.[Y], [R].QEEEQDLDGEKGPSSEGPEEEDGEGFSFK.[Y], [R].QEEEQDLDGEK.[G], [K].DNKETFGEMSDGDVQEQLR.[L], [K].EQLAAIFK.[L], [K].DNKETFGEMSDGDVQEQLR.[L], [K].EELEEEQR.[V]
TGOLN2	O43493	0 (1)	0.15 (1.02)	0.3 (1.02)	0.1 (1.05)	0.1 (1)	-0.39 (0.98)	0.41 (0.93)	0.0830588	0.0130775	0.412145	0.312062	0.00177468	2.77e-05	3	28	22	[K].LSPHAFK.[T], [K].MSGSASSENR.[E], [K].TESGEETDLISPPQEEVK.[S], [K].SHPELQTPKDSTGK.[S], [K].SHPELQTPK.[D], [K].SHPEPQTPK.[D], [K].SGAEEQTSK.[D], [K].SGAEEQGPIDGPSK.[S], [K].SGAEDQTPK.[D], [K].SGAEAQTPEDSPNR.[S], [K].SGADGQTPK.[D], [K].SGSEAQTTK.[D], [K].SSAEAQTPEDTPNK.[S], [K].SSEPTEDVEPK.[E], [K].DHSKPISNPSDNKELPK.[A], [K].DHSKPISNPSDNK.[E], [K].EAEDDDTGPEEGSPPKEEK.[E], [K].EAEDDDTGPEEGSPPK.[E]…	[K].LSPHAFK.[T], [K].MSGSASSENR.[E], [K].MSGSASSENR.[E], [R].KDHSKPISNPSDNK.[E], [R].KDHSKPISNPSDNKELPK.[A], [K].TESGEETDLISPPQEEVK.[S], [K].SHPELQTPKDSTGK.[S], [K].SHPELQTPK.[D], [K].SHPEPQTPK.[D], [K].SGAEEQTSKDSPNK.[V], [K].SGAEEQTSK.[D], [K].SGAEEQGPIDGPSK.[S], [K].SGAEDQTPK.[D], [K].SGAEAQTPEDSPNR.[S], [K].SGADGQTPK.[D], [K].SGSEAQTTKDVPNK.[S], [K].SGSEAQTTK.[D], [K].SSAEAQTPEDTPNKSGAEAK.[T]…
IGHV4-4	A0A075B6R2	0 (1)	-0.13 (1.07)	-0.25 (0.95)	-0.16 (1.2)	-0.05 (1.05)	0.01 (1.1)	-0.2 (1.05)	0.0831481	0.00839783	0.211187	0.511506	0.874387	0.0213045	2	2	2	[K].GLEWIGEIYHSGSTNYNPSLK.[S], [R].VTISVDK.[S]	[K].GLEWIGEIYHSGSTNYNPSLK.[S], [R].VTISVDK.[S]
DSC2	Q02487	0 (1)	0.16 (0.89)	0.22 (0.96)	0.13 (0.81)	0.14 (0.9)	-0.07 (0.95)	0.27 (0.85)	0.0841354	0.105135	0.350172	0.143486	0.407755	0.00421259	1	23	9	[K].LTDPTGWVTIDENTGSIK.[V], [R].MKENAEVGTTSNGYK.[A], [K].IFVFLEHQTK.[V], [K].KLTDPTGWVTIDENTGSIK.[V], [K].ECFTAANLIHSSDPDFQILEDGSVYTTNTILLSSEK.[R], [R].GPGVDQEPR.[N], [K].GNENGNFK.[I], [K].AYDPETR.[S], [R].EAETIK.[N]	[K].LTDPTGWVTIDENTGSIK.[V], [R].LSYQNDPPFGSYVVPITVR.[D], [R].MKENAEVGTTSNGYK.[A], [R].MKENAEVGTTSNGYK.[A], [K].IFVFLEHQTK.[V], [K].KLTDPTGWVTIDENTGSIK.[V], [R].VGTTVGQVCATDKDEPDTMHTR.[L], [K].TNEGVLCVVKPLNYEEK.[Q], [R].TSYVTSVEENTVDVEILR.[V], [R].SAMSTATVTVNVEDQDEGPECNPPIQTVR.[M], [R].SAMSTATVTVNVEDQDEGPECNPPIQTVR.[M], [K].QQMILQIGVVNEAPFSR.[E], [K].QQMILQIGVVNEAPFSR.[E], [R].SFTILLSNTENQEK.[K], …
PLXNA1	Q9UIW2	0 (1)	-0.16 (1.1)	0.13 (1.05)	-0.1 (1.2)	-0.33 (1.05)	-0.38 (1.16)	-0.05 (1.06)	0.0843159	0.187444	0.396479	0.000882393	0.000840326	0.642266	2	18	5	[R].AHVTGPVEDNEK.[C], [R].HVCTHNVADCAFLEGR.[V], [R].AQLTNPEVK.[Y], [K].ESALCLFTLR.[A], [R].EVAPITR.[G]	[R].LVQDAYLSRPGR.[A], [R].VPVESCVQYTSCELCLGSR.[D], [R].ALAHQLGLAEDEDVLFTVFAQGQK.[N], [R].AHVTGPVEDNEK.[C], [R].CLTPPGQSPGSAPIIININR.[A], [R].HVCTHNVADCAFLEGR.[V], [K].LFVGTPIDGK.[S], [K].LSLPWLLNK.[E], [K].LLLLDYAANR.[L], [R].AQLTNPEVK.[Y], [K].ESALCLFTLR.[A], [R].GYECLFHIPGSPAR.[V], [R].LMANEEDADMFGFVYQDEFVSSQLK.[I], [R].DCSPHYR.[A], [R].FAADLLQCVQLTVQPR.[N], [K].IPSDTLSK.[F], [R].LCVDDPK.[F], […
CCN3	P48745	0 (1)	0.15 (1.06)	0.17 (1.19)	0.09 (0.94)	0.17 (1.05)	-0.03 (1.23)	0.24 (0.96)	0.0852233	0.0752858	0.512607	0.127825	0.948042	0.0157375	1	24	18	[K].NNEAFLQELELK.[T], [R].LCMVRPCEQEPEQPTDK.[K], [R].LCMVRPCEQEPEQPTDK.[K], [K].KPVMVIGTCTCHTNCPK.[N], [R].KVEVPGECCEK.[W], [K].TIQAEFQCSPGQIVK.[K], [R].SADPSNQTGICTAVEGDNCVFDGVIYR.[S], [R].QRGESCSDLEPCDESSGLYCDR.[S], [R].GESCSDLEPCDESSGLYCDR.[S], [R].CPATPPTCAPGVR.[A], [R].DGQIGCVPR.[C], [R].LCMVRPCEQEPEQPTDKK.[G], [K].SCGMGFSTR.[V], [R].CCTPHNTK.[T], [K].KPVMVIGTCTCHTNCPK.[N], [R].CPPQCPGR.[C],…	[K].NNEAFLQELELK.[T], [R].LCMVRPCEQEPEQPTDKK.[G], [R].LCMVRPCEQEPEQPTDK.[K], [R].LCMVRPCEQEPEQPTDK.[K], [K].KPVMVIGTCTCHTNCPK.[N], [R].KVEVPGECCEK.[W], [K].VEVPGECCEK.[W], [K].TIQAEFQCSPGQIVK.[K], [R].SADPSNQTGICTAVEGDNCVFDGVIYR.[S], [R].QRGESCSDLEPCDESSGLYCDR.[S], [R].CQLDVLLPEPNCPAPR.[K], [R].GESCSDLEPCDESSGLYCDR.[S], [R].CPATPPTCAPGVR.[A], [R].DGQIGCVPR.[C], [R].FCGVCSDGR.[C], [R].LCMVRPCEQEPE…
SERPINE1	P05121	0 (1)	0.18 (1.08)	0.09 (1.11)	0.16 (1.08)	0.24 (1.06)	0.39 (1.18)	0.08 (1.01)	0.0853144	0.427502	0.537406	0.0313654	0.00578183	0.429557	2	8	3	[R].VFQQVAQASK.[D], [K].QVDFSEVER.[A], [K].GMISNLLGK.[G]	[R].VFQQVAQASK.[D], [K].QVDFSEVER.[A], [R].QFQADFTSLSDQEPLHVAQALQK.[V], [K].EVPLSALTNILSAQLISHWK.[G], [K].GMISNLLGK.[G], [K].GMISNLLGK.[G], [K].LVQGFMPHFFR.[L], [K].FSLETEVDLR.[K]
APMAP	Q9HDC9	0 (1)	-0.08 (1)	-0.06 (1.01)	-0.07 (0.98)	-0.09 (1)	-0.02 (1.08)	-0.1 (0.96)	0.0858631	0.220925	0.248608	0.119046	0.35591	0.0655004	0	11	3	[R].LFENQLVGPESIAHIGDVMFTGTADGR.[V], [K].IYFTDSSSK.[W], [R].LSLQAV.[-]	[R].LLEYDTVTR.[E], [K].LLLSSETPIEGK.[N], [K].LENGEIETIAR.[F], [R].LFENQLVGPESIAHIGDVMFTGTADGR.[V], [R].LFENQLVGPESIAHIGDVMFTGTADGR.[V], [K].TRDDEPVCGRPLGIR.[A], [K].IYFTDSSSK.[W], [K].VLLDQLR.[F], [K].GLFEVNPWK.[R], [K].LFSQETVMK.[F], [R].LSLQAV.[-]
B4GALNT4	Q76KP1	0 (1)	0.17 (1)	0.26 (1.11)	0.3 (1.01)	0.07 (0.92)	-0.34 (0.99)	0.42 (0.9)	0.0858631	0.0328632	0.0250328	0.730623	0.00151698	2.72e-05	4	22	7	[K].MDKEEGDEDEEDEVQR.[R], [K].MDKEEGDEDEEDEVQR.[R], [R].IFGFIHPAR.[D], [R].WREDAIDWQR.[T], [R].TGGPQATQPRPPAR.[A], [K].LTSETDGR.[G], [R].AFLPGLK.[F]	[R].NLHFPLFPHTR.[T], [R].NFYHHYHSK.[R], [K].MDKEEGDEDEEDEVQR.[R], [K].MDKEEGDEDEEDEVQR.[R], [R].IFGFIHPAR.[D], [R].VLQAGLEVER.[L], [R].WREDAIDWQR.[T], [R].QDVMVHFIVPVK.[N], [R].TGGPQATQPRPPAR.[A], [R].TFSVGAVDFELLR.[S], [K].LTSETDGR.[G], [R].FLLELELQER.[G], [R].DLDMLFPGGAGR.[L], [R].EEEQAPEGR.[D], [R].SDWNDLR.[C], [R].LAFAPVVMR.[L], [R].YYFELLHK.[Q], [R].DTFFLTPR.[M], [R].APPPRPAVEQPPPK.[V], [R].…
AGT	P01019	0 (1)	0.14 (0.97)	0.15 (1.02)	0.15 (0.95)	0.13 (0.96)	0.07 (1.04)	0.17 (0.94)	0.0860466	0.136415	0.217124	0.178597	0.519303	0.0454227	1	35	6	[R].SLDFTELDVAAEKIDR.[F], [K].DPTFIPAPIQAK.[T], [K].ALQDQLVLVAAK.[L], [R].FMQAVTGWK.[T], [K].LDTEDKLR.[A], [K].TSPVDEK.[A]	[R].LQAILGVPWK.[D], [R].LQAILGVPWKDK.[N], [R].IYGMHSELWGVVHGATVLSPTAVFGTLASLYLGALDHTADR.[L], [R].LDAHKVLSALQAVQGLLVAQGR.[A], [R].VGEVLNSIFFELEADER.[E], [K].VEGLTFQQNSLNWMK.[K], [K].VEGLTFQQNSLNWMK.[K], [K].VLSALQAVQGLLVAQGR.[A], [R].VYIHPFHLVIHNESTCEQLAK.[A], [K].QPFVQGLALYTPVVLPR.[S], [R].TIHLTMPQLVLQGSYDLQDLLAQAELPAILHTELNLQK.[L], [K].TGCSLMGASVDSTLAFNTYVHFQGK.[M], [K].TGCSLMGASVDSTLAFNTYVHFQGK…
RECK	O95980	0 (1)	-0.16 (0.99)	-0.16 (1.05)	-0.09 (0.94)	-0.2 (0.99)	-0.04 (1.15)	-0.22 (0.9)	0.0874331	0.0968389	0.666531	0.0874189	0.602979	0.0392289	1	30	7	[R].NPTDSLYCCDR.[A], [K].KPITVLEILQK.[I], [K].SDGWVGLGCCELAIALECR.[Q], [K].LGEASDFIVR.[Q], [R].DVCEQIFSSK.[S], [R].CIPKPQVCLTTFDK.[F], [K].SCIVGGK.[R]	[R].NPTDSLYCCDR.[A], [R].LCLSEHSSEDDRR.[T], [K].KPITVLEILQK.[I], [K].SDGWVGLGCCELAIALECR.[Q], [R].SCNAQSDQGAMNDMK.[L], [R].SCNAQSDQGAMNDMK.[L], [R].TDSSPGPSQIK.[A], [R].TFTGLPCNCADQFVPVCGQNGR.[T], [K].EYENALFSCISR.[N], [K].AIACSLQIKPCHSK.[S], [R].AEDHACQNACK.[R], [K].CGDQNKFPEDHTAESICELLSPTDDLK.[N], [R].ATEPVCGHNGETYSSVCAAYSDR.[V], [K].DPCNPNPCQK.[N], [K].LGEASDFIVR.[Q], [R].DVCEQIFSSK.[S], [K].A…
FAH	P16930	0 (1)	-0.11 (1.09)	-0.16 (1.17)	-0.11 (0.94)	-0.07 (1.13)	-0.04 (1.1)	-0.14 (1.09)	0.0878058	0.012513	0.199156	0.498583	0.354654	0.0678701	1	14	4	[K].HQDVFNQPTLNSFMGLGQAAWK.[E], [K].WEYVPLGPFLGK.[S], [K].GEGMSQAATICK.[S], [K].HQDVFNQPTLNSFMGLGQAAWK.[E]	[K].HLFTGPVLSK.[H], [K].HQDVFNQPTLNSFMGLGQAAWK.[E], [K].GTKPIDLGNGQTR.[K], [R].IGVAIGDQILDLSIIK.[H], [K].WEYVPLGPFLGK.[S], [R].DKENALMPNWLHLPVGYHGR.[A], [K].FLLDGDEVIITGYCQGDGYR.[I], [K].GEGMSQAATICK.[S], [K].GEGMSQAATICK.[S], [R].ASSVVVSGTPIR.[R], [R].KFLLDGDEVIITGYCQGDGYR.[I], [R].IGFGQCAGK.[V], [K].HQDVFNQPTLNSFMGLGQAAWK.[E], [R].LRDDTELR.[K]
CDH6	P55285	0 (1)	-0.18 (1.04)	0.2 (1.05)	-0.21 (0.99)	-0.36 (1.01)	-0.58 (1.12)	0.01 (0.94)	0.0888375	0.0505215	0.153057	0.000879613	4.27e-06	0.769406	2	25	17	[K].LHSDQDRGDGSLK.[Y], [K].IHDINDNEPIFTK.[E], [K].VEASNPYVEPR.[F], [K].VLDVNDNAPEFAEFYETFVCEK.[A], [K].TPESSPPGTPIGR.[I], [K].YILSGDGAGDLFIINENTGDIQATK.[R], [R].TGRPVEPESEFIIK.[I], [K].DNTAGILTR.[K], [R].FPQSTYQFK.[T], [K].KLLDFEK.[K], [K].TALLNMDR.[E], [K].LAYILQIR.[E], [R].TSGFPAK.[K], [K].LHSDQDR.[G], [R].RTGRPVEPESEFIIK.[I], [K].LLDFEK.[K], [KR].VPIYLK.[RV]	[K].LHSDQDRGDGSLK.[Y], [R].IVVEDVDEPPVFSK.[L], [K].IHDINDNEPIFTK.[E], [K].VEASNPYVEPR.[F], [K].VLDVNDNAPEFAEFYETFVCEK.[A], [K].TPESSPPGTPIGR.[I], [K].YILSGDGAGDLFIINENTGDIQATK.[R], [R].TGRPVEPESEFIIK.[I], [R].ALELSGNSK.[N], [K].VVYSILQGQPYFSVESETGIIK.[T], [K].DNTAGILTR.[K], [R].FPQSTYQFK.[T], [K].KLLDFEK.[K], [K].RLDREEKPVYILR.[A], [K].TALLNMDR.[E], [R].EEKPVYILR.[A], [K].LAYILQIR.[E], [R].FLYLGP…
SEMA3C	Q99985	0 (1)	-0.16 (1.02)	-0.05 (1.07)	-0.18 (1.05)	-0.21 (0.99)	0.22 (1.05)	-0.34 (0.96)	0.0891206	0.905231	0.18326	0.035452	0.0414044	0.00043001	3	21	7	[K].NHAPITTMK.[I], [R].DPYCAWDGHSCSR.[F], [K].EGPNHQLISYQGR.[I], [R].CHIYGTACADCCLAR.[D], [K].EFPDDVVTFIR.[N], [R].YHVLFLGTDR.[G], [R].IYVGSK.[D]	[R].LVCSVTDEDGPETHFDELEDVFLLETDNPR.[T], [R].NHPLMYNSIYPIHK.[R], [R].NHPLMYNSIYPIHK.[R], [K].NHAPITTMK.[I], [K].WLSEPMFVDAHVIPDGTDPNDAK.[V], [R].SEDQVFMIDSK.[C], [R].QQHQQGDESQK.[M], [R].THLYVCGSGAFSPVCTYLNR.[G], [R].DPYCAWDGHSCSR.[F], [K].EGPNHQLISYQGR.[I], [R].CHIYGTACADCCLAR.[D], [K].EFPDDVVTFIR.[N], [R].VYLTFDELR.[E], [K].DPTHGCGNFVR.[V], [R].YHVLFLGTDR.[G], [R].ILLMDEDQDR.[I], [K].NHAPITTMK.[…
MCFD2	Q8NI22	0 (1)	0.12 (1.1)	0.04 (1.13)	0.12 (1.05)	0.17 (1.11)	0.12 (1.19)	0.12 (1.06)	0.089879	0.347778	0.381178	0.0623284	0.0651891	0.199638	0	3	0		[K].NNDGYIDYAEFAK.[S], [R].DDDKNNDGYIDYAEFAK.[S], [K].EEGSEQAPLMSEDELINIIDGVLR.[D]
IGHV1-69	P01742	0 (1)	-0.12 (1.01)	-0.25 (1.03)	-0.04 (0.94)	-0.09 (1.03)	0.07 (0.96)	-0.21 (1.02)	0.0905468	0.0146171	0.465753	0.308288	0.648273	0.00931678	2	3	0		[K].STSTAYMELSSLR.[S], [K].STSTAYMELSSLR.[S], [R].VTITADK.[S]
ADGRB3	O60242	0 (1)	-0.16 (1.06)	0.06 (1.08)	-0.17 (1.16)	-0.28 (0.97)	-0.17 (1.15)	-0.16 (1.01)	0.0910262	0.621271	0.333821	0.007303	0.202109	0.109363	1	12	3	[R].VFPTNFPGLQK.[K], [K].VSPSQFGCHVLCTWLESCLK.[S], [K].SFFEFLVLNK.[V]	[R].VFPTNFPGLQK.[K], [K].VSPSQFGCHVLCTWLESCLK.[S], [K].RVPQEQADAAK.[F], [R].RVFPTNFPGLQK.[K], [R].QCTAAAHGGSECR.[G], [K].SFFEFLVLNK.[V], [K].NAFVFLQYDK.[N], [R].TESCGIMYTK.[C], [R].TESCGIMYTK.[C], [R].VPQEQADAAK.[F], [K].RPPKEEFGMMGDHTIK.[S], [K].YSIYLK.[F]
EFEMP1	Q12805	0 (1)	0.16 (1.02)	0.14 (1.11)	-0.06 (0.99)	0.27 (0.97)	-0.06 (1.06)	0.26 (0.99)	0.0912186	0.306293	0.441945	0.00529963	0.645672	0.0093924	2	40	23	[R].LNCEDIDECR.[T], [R].NPCQDPYILTPENR.[C], [R].GSFACQCPPGYQK.[R], [K].RGEQCVDIDECTIPPYCHQR.[C], [R].RNPADPQRIPSNPSHR.[I], [R].QTSPVSAMLVLVK.[S], [R].QTSPVSAMLVLVK.[S], [R].TCQDINECETTNECREDEMCWNYHGGFR.[C], [R].TCQDINECETTNECR.[E], [K].SGNENGEFYLR.[Q], [K].SLSGPREHIVDLEMLTVSSIGTFR.[T], [K].DIDECDIVPDACK.[G], [R].CVCPVSNAMCR.[E], [R].CVCPVSNAMCR.[E], [K].CVNHYGGYLCLPK.[T], [R].ELPQSIVYK.[Y], [R].G…	[R].IQCAAGYEQSEHNVCQDIDECTAGTHNCR.[A], [R].IKSGNENGEFYLR.[Q], [R].LNCEDIDECR.[T], [R].NPADPQRIPSNPSHR.[I], [R].NPCQDPYILTPENR.[C], [R].GSFACQCPPGYQK.[R], [R].TSSYLCQYQCVNEPGK.[F], [K].RGEQCVDIDECTIPPYCHQR.[C], [R].RNPADPQRIPSNPSHR.[I], [R].QQCKDIDECDIVPDACK.[G], [R].QTSPVSAMLVLVKSLSGPR.[E], [R].QTSPVSAMLVLVK.[S], [R].QTSPVSAMLVLVK.[S], [R].TCQDINECETTNECREDEMCWNYHGGFR.[C], [R].TCQDINECETTNECREDEM…
TFRC	P02786	0 (1)	-0.18 (1.24)	0.09 (1.26)	-0.15 (1.2)	-0.33 (1.23)	-0.13 (1.33)	-0.2 (1.19)	0.0917009	0.499594	0.422225	0.00389268	0.137719	0.139899	1	27	8	[K].LTHDVELNLDYER.[Y], [K].ILNIFGVIK.[G], [K].SGVGTALLLK.[L], [R].DAWGPGAAK.[S], [K].GFVEPDHYVVVGAQR.[D], [K].LTVSNVLK.[E], [K].EMGLSLQWLYSAR.[G], [R].RLYWDDLK.[R]	[R].LTTDFGNAEK.[T], [K].LTHDVELNLDYER.[Y], [K].ILNIFGVIK.[G], [K].LLNENSYVPR.[E], [K].HPVTGQFLYQDSNWASK.[V], [K].LFGNMEGDCPSDWK.[T], [R].VEYHFLSPYVSPK.[E], [R].YNSQLLSFVR.[D], [K].VSASPLLYTLIEK.[T], [K].SGVGTALLLK.[L], [R].SSGLPNIPVQTISR.[A], [R].DAWGPGAAK.[S], [R].EEPGEDFPAAR.[R], [K].DSAQNSVIIVDK.[N], [R].EAGSQKDENLALYVENQFR.[E], [K].GFVEPDHYVVVGAQR.[D], [K].LDSTDFTGTIK.[L], [R].LVYLVENPGGYVAYS…
APOB	P04114	0 (1)	0.22 (1.3)	0.04 (1.25)	0.22 (1.29)	0.31 (1.33)	0.28 (1.46)	0.2 (1.22)	0.0933562	0.996018	0.168777	0.03454	0.159754	0.131178	1	278	107	[K].LQDFSDQLSDYYEK.[F], [K].LSLESLTSYFSIESSTK.[G], [K].LTISEQNIQR.[A], [R].LTLDIQNKK.[I], [R].ITENDIQIALDDAK.[I], [K].LLLQMDSSATAYGSTVSK.[R], [R].LNGEIQALELPQK.[A], [K].INNQLTLDSNTK.[Y], [K].IISDYHQQFR.[Y], [K].NFVASHIANILNSEELDIQDLKK.[L], [K].NFVASHIANILNSEELDIQDLK.[K], [K].NMEVSVATTTK.[A], [K].MTSNFPVDLSDYPK.[S], [K].MGLAFESTK.[S], [K].HINIDQFVR.[K], [K].HLIDSLIDFLNFPR.[F], [R].HSITNPLAVLCEFISQ…	[R].LPYTIITTPPLKDFSLWEK.[T], [R].LPYTIITTPPLK.[D], [K].LQDFSDQLSDYYEK.[F], [K].LPQQANDYLNSFNWER.[Q], [K].LSLESLTSYFSIESSTK.[G], [K].LTISEQNIQR.[A], [R].LTLDIQNKK.[I], [K].ITEVALMGHLSCDTKEER.[K], [R].ITENDIQIALDDAK.[I], [K].LLLQMDSSATAYGSTVSK.[R], [K].LLLQMDSSATAYGSTVSK.[R], [R].ILGEELGFASLHDLQLLGK.[L], [R].IHSGSFQSQVELSNDQEK.[A], [R].LNGEIQALELPQKAEALK.[L], [R].LNGEIQALELPQK.[A], [K].LNDLNSVLVMPT…
GGH	Q92820	0 (1)	-0.18 (1.09)	-0.05 (1.14)	-0.21 (1.05)	-0.23 (1.08)	0.06 (1.09)	-0.29 (1.07)	0.0939461	0.820098	0.163408	0.0506381	0.306714	0.00371573	1	18	8	[K].NLDGISHAPNAVK.[T], [R].MFQNFPTELLLSLAVEPLTANFHK.[W], [K].IEFISTMEGYK.[Y], [K].IEFISTMEGYK.[Y], [K].KPIIGILMQK.[C], [K].YPVYGVQWHPEK.[A], [K].SINGILFPGGSVDLR.[R], [K].DYEILFK.[S]	[K].NLDGISHAPNAVK.[T], [R].MFQNFPTELLLSLAVEPLTANFHK.[W], [R].MFQNFPTELLLSLAVEPLTANFHK.[W], [K].KFFNVLTTNTDGK.[I], [K].IEFISTMEGYK.[Y], [K].IEFISTMEGYK.[Y], [R].LDLTEKDYEILFK.[S], [K].KPIIGILMQK.[C], [K].KPIIGILMQK.[C], [R].YYIAASYVK.[Y], [K].YPVYGVQWHPEK.[A], [K].TAFYLAEFFVNEAR.[K], [K].SINGILFPGGSVDLR.[R], [K].FFNVLTTNTDGK.[I], [R].KNNHHFK.[S], [K].SESEEEK.[A], [K].DYEILFK.[S], [K].YLESAGAR.[V]
PTPRC	P08575	0 (1)	0.04 (0.96)	0.15 (1.04)	0.1 (1.04)	-0.06 (0.87)	0.09 (0.87)	0.01 (1)	0.0947372	0.0165061	0.1109	0.625179	0.118105	0.15867	1	11	3	[K].LENLEPEHEYK.[C], [K].TDFGSPGEPQIIFCR.[S], [R].SEAAHQGVITWNPPQR.[S]	[K].LENLEPEHEYKCDSEILYNNHK.[F], [K].LENLEPEHEYK.[C], [K].TDFGSPGEPQIIFCR.[S], [K].CDSEILYNNHK.[F], [K].FQLHDCTQVEK.[A], [K].YDLQNLKPYTK.[Y], [K].ADTTICLK.[W], [R].SEAAHQGVITWNPPQR.[S], [K].ETEKDCLNLDK.[N], [K].TLILDVPPGVEK.[F], [R].SCNLDEQQELVER.[D]
HMCN1	Q96RW7	0 (1)	-0.14 (1.15)	-0.12 (1.03)	-0.17 (1.14)	-0.14 (1.22)	0.16 (1.19)	-0.28 (1.11)	0.0954339	0.422537	0.270234	0.0780797	0.222444	0.00265824	1	71	15	[R].ISTAQVEDTGR.[Y], [R].ILQILNTQITDIGR.[Y], [R].NHAVLPSGGLQISR.[A], [K].IEDAQVQDTGR.[Y], [R].YTCLASSPAGHK.[S], [R].DPVSGFCLK.[N], [K].GGRPCPGDTTQVTR.[C], [R].DVALECQVK.[G], [R].QNVCRPDQHCK.[N], [R].QLQISIAEK.[S], [R].YTCEATNVAGK.[T], [R].TCDNPPPSNGGR.[A], [K].GVDIEISHR.[I], [R].LLAAGQVIR.[I], [R].ACSVTCGK.[G]	[R].ISTAQVEDTGR.[Y], [R].ILQILNTQITDIGR.[Y], [R].NHAVLPSGGLQISR.[A], [K].NGHLLNVDQNQNSYR.[L], [R].GLSQDKPVEISVLAGEEVTLPCEVK.[S], [K].IEDAQVQDTGR.[Y], [K].KGELISTSSAK.[F], [K].VHLLSTDHLEQAVNTWR.[I], [R].TSDGLSCQDINECQESSPCHQR.[C], [R].TTFLMVDEEQTVPFALRDENLK.[G], [R].YTCVAVNAAGEK.[Q], [R].YTCLASSPAGHK.[S], [R].YTCLASSPAGDDDKEYLVR.[V], [R].YQCTVSNAAGK.[Q], [K].RPLFNFALVPFHDPEIGPVTITTDPK.[K], [R].SDG…
PLG	P00747	0 (1)	-0.13 (1.05)	-0.3 (0.94)	-0.12 (1.16)	-0.05 (1.04)	0.11 (1.03)	-0.24 (1.05)	0.0956337	0.00315544	0.444555	0.524029	0.681582	0.0111565	2	69	42	[K].LSSPAVITDK.[V], [R].NPDGDVGGPWCYTTNPR.[K], [R].NPDADKGPWCFTTDPSVR.[W], [R].NPDNDPQGPWCYTTDPEK.[R], [R].NPDNDPQGPWCYTTDPEKR.[Y], [K].LYDYCDVPQCAAPSFDCGKPQVEPK.[K], [R].HSIFTPETNPR.[A], [K].GPWCFTTDPSVR.[W], [R].KLYDYCDVPQCAAPSFDCGKPQVEPK.[K], [K].KQLGAGSIEECAAK.[C], [K].KVYLSECK.[T], [K].VILGAHQEVNLEPHVQEIEVSR.[L], [K].WSSTSPHRPR.[F], [R].YDYCDILECEEECMHCSGENYDGK.[I], [R].YDYCDILECEEECMHCSGENY…	[K].IPSCDSSPVSTEQLAPTAPPELTPVVQDCYHGDGQSYR.[G], [K].LSSPAVITDK.[V], [R].NPDGDVGGPWCYTTNPR.[K], [R].NPDADKGPWCFTTDPSVR.[W], [R].NPDNDPQGPWCYTTDPEK.[R], [R].NPDNDPQGPWCYTTDPEKR.[Y], [K].LYDYCDVPQCAAPSFDCGKPQVEPK.[K], [R].MRDVVLFEK.[-K], [K].KCSGTEASVVAPPPVVLLPDVETPSEEDCMFGNGK.[G], [K].KCSGTEASVVAPPPVVLLPDVETPSEEDCMFGNGK.[G], [R].HSIFTPETNPR.[A], [K].GPWCFTTDPSVR.[W], [R].GNVAVTVSGHTCQHWSAQTPHTHNR.[…
HPX	P02790	0 (1)	-0.12 (1.08)	-0.26 (1)	-0.13 (1.17)	-0.04 (1.08)	0.23 (1.03)	-0.28 (1.07)	0.0960343	0.00739712	0.233922	0.584677	0.136126	0.00159959	2	42	29	[K].LLQDEFPGIPSPLDAAVECHR.[G], [K].NFPSPVDAAFR.[Q], [K].LYLVQGTQVYVFLTK.[G], [K].VDGALCMEK.[S], [K].VDGALCMEK.[S], [R].YYCFQGNQFLR.[F], [R].WKNFPSPVDAAFR.[Q], [K].VWVYPPEKK.[E], [R].QGHNSVFLIK.[G], [K].SLGPNSCSANGPGLYLIHGPNLYCYSDVEK.[L], [K].SGAQATWTELPWPHEK.[V], [R].DGWHSWPIAHQWPQGPSAVDAAFSWEEK.[L], [K].EVGTPHGIILDSVDAAFICPGSSR.[L], [R].EWFWDLATGTMK.[E], [R].EWFWDLATGTMK.[E], [R].CSPHLVLSALTSDNH…	[K].LLQDEFPGIPSPLDAAVECHR.[G], [K].LLQDEFPGIPSPLDAAVECHRGECQAEGVLFFQGDR.[E], [K].NFPSPVDAAFR.[Q], [K].LYLVQGTQVYVFLTK.[G], [K].GYPKLLQDEFPGIPSPLDAAVECHR.[G], [R].LEKEVGTPHGIILDSVDAAFICPGSSR.[L], [K].VDGALCMEK.[S], [K].VDGALCMEK.[S], [R].YYCFQGNQFLR.[F], [R].WKNFPSPVDAAFR.[Q], [K].VWVYPPEKK.[E], [R].QGHNSVFLIK.[G], [K].SLGPNSCSANGPGLYLIHGPNLYCYSDVEK.[L], [K].SGAQATWTELPWPHEKVDGALCMEK.[S], [K].SGAQ…
RNF13	O43567	0 (1)	0.13 (1.07)	0.28 (1.13)	0.11 (1.06)	0.06 (1.05)	-0.13 (1.11)	0.25 (1.03)	0.0965369	0.00928382	0.306758	0.489696	0.568949	0.00871328	2	7	3	[K].AAIVHNVDSDDLISMGSNDIEVLK.[K], [R].RLDCNFDIK.[V], [R].LPAEGLK.[G]	[K].IDIPSVFIGESSANSLKDEFTYEK.[G], [K].KIDIPSVFIGESSANSLKDEFTYEK.[G], [K].AAIVHNVDSDDLISMGSNDIEVLK.[K], [K].AAIVHNVDSDDLISMGSNDIEVLK.[K], [R].RLDCNFDIK.[V], [R].LDCNFDIK.[V], [R].LPAEGLK.[G]
HS6ST3	Q8IZP7	0 (1)	-0.16 (1.1)	0.17 (1.13)	-0.1 (1.15)	-0.35 (1.01)	-0.81 (1.1)	0.16 (0.95)	0.0971428	0.160825	0.460401	0.000882393	2.27e-10	0.175499	2	20	14	[R].NTILLQSAK.[N], [R].IEDLNFLDMQLYEYAK.[D], [R].RAQAPPEEWER.[R], [R].SPTPDELPTCYPGDDWSGVSLR.[E], [R].EGEEEEEEDEPDPEAPENGSLPR.[F], [R].AGEAGPPAVPGPAR.[R], [R].ASNVEINEGAR.[Q], [R].GAAAPEEEDEEPGDPR.[E], [R].AQAPPEEWER.[R], [R].LEQPCSCK.[A], [R].KTQFLFER.[T], [R].FVDFNIK.[G], [R].FNFSLK.[D], [R].YLSEWK.[H]	[R].NTILLQSAK.[N], [R].IEDLNFLDMQLYEYAK.[D], [R].IEDLNFLDMQLYEYAK.[D], [R].RAQAPPEEWER.[R], [R].QRIEDLNFLDMQLYEYAK.[D], [R].SPTPDELPTCYPGDDWSGVSLR.[E], [R].EGEEEEEEDEPDPEAPENGSLPR.[F], [R].EFMDCTYNLANNR.[Q], [R].AGEAGPPAVPGPAR.[R], [R].ASNVEINEGAR.[Q], [R].GAAAPEEEDEEPGDPR.[E], [R].AQAPPEEWER.[R], [R].LEQPCSCK.[A], [R].EFMDCTYNLANNR.[Q], [R].KTQFLFER.[T], [R].NFYYITMLR.[D], [R].FVDFNIK.[G], [R].N…
MAG	P20916	0 (1)	0.1 (1.02)	0.3 (1.06)	-0.08 (0.99)	0.09 (1)	0.2 (1.11)	0.05 (0.97)	0.0973455	0.00317004	0.888869	0.243386	0.0394012	0.268877	2	10	6	[R].SGLVLTSILTLR.[G], [R].FDFPDELRPAVVHGVWYFNSPYPK.[N], [R].DTVQCLCVVK.[S], [R].LLGDLGLR.[N], [R].GQAQAPPR.[V], [R].EFVYSER.[S]	[R].LREDEGTWVQVSLLHFVPTR.[E], [R].TQVVHESFQGR.[S], [K].SLELPFQGAHR.[L], [R].SGLVLTSILTLR.[G], [R].FDFPDELRPAVVHGVWYFNSPYPK.[N], [R].DTVQCLCVVK.[S], [K].NYPPVVFK.[S], [R].LLGDLGLR.[N], [R].GQAQAPPR.[V], [R].EFVYSER.[S]
EFNB3	Q15768	0 (1)	-0.12 (0.88)	-0.03 (0.93)	-0.07 (0.85)	-0.18 (0.86)	-0.5 (0.81)	0.07 (0.85)	0.0990817	0.780437	0.364695	0.0299407	3.89e-07	0.522573	2	6	2	[K].LYLVGGAQGR.[R], [R].KPVSEMPMER.[D]	[K].LYLVGGAQGR.[R], [R].ARPPGPHSSPNYEFYK.[L], [R].KPVSEMPMER.[D], [R].SHHDYYIIATSDGTR.[E], [R].CEAPPAPNLLLTCDRPDLDLR.[F], [R].DRGAAHSLEPGK.[E]
ADGRB1	O14514	0 (1)	-0.16 (1.12)	0.16 (1.17)	-0.05 (1.15)	-0.38 (1.03)	-0.69 (1.17)	0.09 (1)	0.100011	0.064312	0.578699	0.000226903	9.29e-08	0.424711	2	21	16	[R].TYLGVESFDEVLR.[L], [R].WLDACLAGSR.[S], [R].TCLPAPGVEGGGCEGVLEEGR.[Q], [R].TCRPPQFGGNPCEGPEK.[Q], [R].SSHPCGIMQTPCACLGGEAGGPAAGPLAPR.[G], [R].DAVAGGPENCLTSLTQDR.[G], [R].ECNGPSYGGAECQGHWVETR.[D], [R].AGPPGPTDDFSVEYLVVGNR.[N], [R].GGHGATGGWK.[L], [R].QQPPQHDGLRPR.[A], [R].DCGGGLQTR.[T], [K].APVPCSGPGR.[V], [R].EACGPAGR.[T], [R].AACQMLCR.[W], [R].EVQDAVK.[C], [R].YTLYMK.[V]	[R].LCDPSAPLAFLQASK.[Q], [R].TYLGVESFDEVLR.[L], [R].WLDACLAGSR.[S], [R].RQQPPQHDGLRPR.[A], [R].TCLPAPGVEGGGCEGVLEEGR.[Q], [R].TCRPPQFGGNPCEGPEK.[Q], [R].SSHPCGIMQTPCACLGGEAGGPAAGPLAPR.[G], [R].DAVAGGPENCLTSLTQDR.[G], [R].ECNGPSYGGAECQGHWVETR.[D], [R].AGPPGPTDDFSVEYLVVGNR.[N], [R].GGHGATGGWK.[L], [R].QQPPQHDGLRPR.[A], [K].ETPAGEVAAVR.[C], [R].DCGGGLQTR.[T], [R].AACQMLCR.[W], [K].APVPCSGPGR.[V], [R…
ADGRB2	O60241	0 (1)	-0.17 (1.06)	0.15 (1.07)	-0.07 (1.11)	-0.37 (0.99)	-0.77 (1.09)	0.13 (0.92)	0.100634	0.16469	0.746971	0.000403921	9.6e-10	0.211817	2	7	4	[R].YGEEPEEEPK.[V], [R].QEQVCAHFAPR.[L], [R].LLAPAALAFR.[F], [R].WSEECGR.[A]	[K].NFVQLCLSAEPSEAPR.[L], [R].YGEEPEEEPK.[V], [R].QEQVCAHFAPR.[L], [R].LLAPAALAFR.[F], [R].YGEEPEEEPKVK.[T], [R].WSEECGR.[A], [K].ACEGPELQTK.[L]
SERPINA10	Q9UK55	0 (1)	-0.13 (1.03)	-0.3 (1)	-0.12 (1.02)	-0.05 (1.04)	-0.02 (1.06)	-0.19 (1.01)	0.100634	0.00368785	0.314438	0.632045	0.509184	0.0589836	1	18	10	[R].NLELGLTQGSFAFIHK.[D], [K].MGDHLALEDYLTTDLVETWLR.[N], [K].ETSNFGFSLLR.[K], [R].GLHLQALKPTKPGLLPSLFK.[G], [K].LFDEINPETK.[L], [R].TVIEVDER.[G], [R].LMNHYINK.[E], [K].FASTFDK.[NK], [K].YEMHELLR.[Q], [K].VPMMYGAGK.[F]	[K].LILVDYILFK.[G], [R].NLELGLTQGSFAFIHK.[D], [K].MGDHLALEDYLTTDLVETWLR.[N], [K].MGDHLALEDYLTTDLVETWLR.[N], [K].WLTPFDPVFTEVDTFHLDK.[Y], [K].ETSNFGFSLLR.[K], [R].GLHLQALKPTKPGLLPSLFK.[G], [K].LFDEINPETK.[L], [R].TVIEVDER.[G], [K].VPMMYGAGK.[F], [R].LMNHYINK.[E], [R].LMNHYINK.[E], [K].FASTFDK.[NK], [K].VPMMYGAGK.[F], [K].YEMHELLR.[Q], [K].VPMMYGAGK.[F], [R].NMEVFFPK.[F], [R].VVNPTLL.[-]
NME3	Q13232	0 (1)	-0.12 (1.18)	0.07 (1.85)	-0.15 (0.71)	-0.2 (0.88)	-0.13 (0.77)	-0.11 (1.33)	0.10189	0.765161	0.306066	0.0389739	0.245183	0.111532	1	6	1	[R].ADELLCWEDSAGHWLYE.[-]	[K].LVQASEELLR.[E], [R].TFLAVKPDGVQR.[R], [R].GDFCIEVGK.[N], [R].ADELLCWEDSAGHWLYE.[-], [R].IVGELVR.[RA], [R].EHYAELR.[E]
CD81	P60033	0 (1)	-0.13 (1.14)	-0.3 (1.27)	-0.18 (1.02)	-0.02 (1.11)	0.44 (1.15)	-0.4 (1.03)	0.102734	0.0361485	0.120728	0.527471	0.000191362	1.09e-05	3	4	3	[K].NNLCPSGSNIISNLFK.[E], [K].QFYDQALQQAVVDDDANNAK.[A], [K].TFHETLDCCGSSTLTALTTSVLK.[N]	[K].NNLCPSGSNIISNLFK.[E], [K].QFYDQALQQAVVDDDANNAK.[A], [K].TFHETLDCCGSSTLTALTTSVLK.[N], [K].IDDLFSGK.[L]
MEGF10	Q96KG7	0 (1)	0.14 (1.02)	0.35 (0.97)	0.11 (1.09)	0.04 (1)	-0.31 (1.09)	0.35 (0.91)	0.103797	0.000942314	0.354718	0.801074	0.0153329	0.0002716	3	28	21	[K].NDAVCSPVDGSCTCK.[A], [K].NGASCSPDDGICECAPGFR.[G], [K].NGALCNPITGACHCAAGFR.[G], [R].ICSPGFYGHR.[C], [R].LCPEGLYGIK.[C], [R].KSQCCPGFYESGEMCVPHCADK.[C], [R].KSQCCPGFYESGEMCVPHCADK.[C], [K].SQCCPGFYESGEMCVPHCADK.[C], [K].CYHVSGACLCEAGFAGER.[C], [R].CQDECPVGTYGVLCAETCQCVNGGK.[C], [R].CQCQNGATCDHVTGECR.[C], [K].DCALICQCQNGADCDHISGQCTCR.[T], [K].AGWHGVDCSIR.[C], [R].CDCSHADGCHPTTGHCR.[C], [R].CEQGT…	[K].NDAVCSPVDGSCTCK.[A], [K].NGASCSPDDGICECAPGFR.[G], [K].NGALCNPITGACHCAAGFR.[G], [R].ICSPGFYGHR.[C], [R].LCPEGLYGIK.[C], [R].KSQCCPGFYESGEMCVPHCADK.[C], [R].KSQCCPGFYESGEMCVPHCADK.[C], [K].SQCCPGFYESGEMCVPHCADK.[C], [K].SQCCPGFYESGEMCVPHCADK.[C], [K].CYHVSGACLCEAGFAGER.[C], [R].CQDECPVGTYGVLCAETCQCVNGGK.[C], [R].CQCQNGATCDHVTGECR.[C], [R].CSQTCPQCVHSSGPCHHITGLCDCLPGFTGALCNEVCPSGR.[F], [K].DCALI…
IGHV4-28	A0A0C4DH34	0 (1)	-0.15 (1.07)	-0.26 (1.09)	-0.13 (1.06)	-0.1 (1.07)	0.07 (1.04)	-0.26 (1.07)	0.105084	0.0344116	0.333821	0.341105	0.6293	0.0118611	2	2	2	[R].VTMSVDTSK.[N], [R].VTMSVDTSK.[N]	[R].VTMSVDTSK.[N], [R].VTMSVDTSK.[N]
CTSH	P09668	0 (1)	0.12 (1)	0.22 (1.05)	0.06 (1)	0.09 (0.98)	0.18 (1.07)	0.09 (0.97)	0.108357	0.0120187	0.490257	0.396811	0.0335751	0.319239	2	22	11	[K].NGIPYWIVK.[N], [K].NQGACGSCWTFSTTGALESAIAIATGK.[M], [K].MALNQFSDMSFAEIK.[H], [K].MLSLAEQQLVDCAQDFNNHGCQGGLPSQAFEYILYNK.[G], [K].GIMGEDTYPYQGK.[D], [K].KGNFVSPVK.[N], [K].TPDKVNHAVLAVGYGEK.[N], [R].TGIYSSTSCHK.[T], [R].LQTFASNWR.[K], [K].GNFVSPVK.[N], [K].AIGFVK.[D]	[K].NGIPYWIVK.[N], [K].NSWGPQWGMNGYFLIER.[G], [K].NMCGLAACASYPIPLV.[-], [K].NQGACGSCWTFSTTGALESAIAIATGK.[M], [K].MALNQFSDMSFAEIK.[H], [K].MALNQFSDMSFAEIK.[H], [K].MALNQFSDMSFAEIK.[H], [K].MLSLAEQQLVDCAQDFNNHGCQGGLPSQAFEYILYNK.[G], [K].MLSLAEQQLVDCAQDFNNHGCQGGLPSQAFEYILYNK.[G], [K].GIMGEDTYPYQGK.[D], [K].GIMGEDTYPYQGK.[D], [K].KGNFVSPVK.[N], [R].KTYSTEEYHHR.[L], [K].VNHAVLAVGYGEK.[N], [K].TPDKVNHA…
DNER	Q8NFT8	0 (1)	0.1 (1.07)	0.26 (1.13)	0.01 (1)	0.07 (1.07)	-0.25 (1.2)	0.27 (0.96)	0.108357	0.00424314	0.759193	0.388049	0.111172	0.00172572	2	12	3	[K].VSTCVPGESHANDLECSGK.[G], [R].DLVNGYECVCLAEYK.[G], [R].SVGTSYK.[C]	[K].IRQDATASLILLWK.[V], [K].IDYCILDPCR.[N], [R].KPCQNNASCIDANEK.[Q], [K].VSTCVPGESHANDLECSGK.[G], [K].VTATGFQQCSLIDGR.[S], [R].QLQPVPATQEPDKILPR.[S], [R].DLVNGYECVCLAEYK.[G], [K].CTTKPSEATFSCTCEEQYVGTFCEEYDACQR.[K], [K].GTHCELYK.[D], [R].SVGTSYK.[C], [R].QLQPVPATQEPDK.[I], [R].LTLVVK.[V]
PCDH7	O60245	0 (1)	-0.16 (1.04)	0.07 (1.14)	-0.08 (1.02)	-0.31 (0.98)	-0.72 (1.01)	0.11 (0.95)	0.108578	0.361865	0.498576	0.00302684	2.19e-09	0.221101	2	24	9	[R].LDASEGGGGTNPGGR.[S], [R].YELLQEPGGGGSGGESR.[R], [R].RLDASEGGGGTNPGGR.[S], [R].SSVFELQVADTPDGEKQPQLIVK.[G], [K].SVYEADLAENSAPGTPILQLR.[A], [K].ATVVLNIKDENDNVPSIEIR.[K], [R].IDREEVNQLR.[F], [R].LAEEGPADVR.[I], [K].AVDGGDPPR.[S]	[K].GIPVLQGSTTVIVQVADKNDNDPK.[F], [R].LDASEGGGGTNPGGR.[S], [R].IGNVASDLGIVTGSGEVTFSLESGSEYLK.[I], [K].VGDTNDNPPMFGQSVVEVYFPENNIPGER.[V], [R].YELLQEPGGGGSGGESR.[R], [R].RLDASEGGGGTNPGGR.[S], [R].RAGAADSAPYPGGGGNGASGGGSGGSK.[R], [R].SSVFELQVADTPDGEKQPQLIVK.[G], [K].SVYEADLAENSAPGTPILQLR.[A], [K].DGVANVAEDVLVDTPIALVQVSDR.[D], [K].DENDNVPSIEIR.[K], [R].AADLDVGVNGQIEYVFGAATESVR.[R], [K].ATVVLNIKDENDNV…
ADAMTS2	O95450	0 (1)	0.15 (1.19)	0.21 (1.15)	0.09 (1.15)	0.15 (1.23)	-0.13 (1.25)	0.28 (1.13)	0.109021	0.0915137	0.323677	0.241261	0.418779	0.00739281	1	6	1	[K].GLAAQEAEQGR.[V]	[R].MEEEEFFIEPLEK.[G], [R].MEEEEFFIEPLEK.[G], [R].LVSHVVSAATSR.[A], [R].ALGVLEEHANSSR.[R], [K].GLAAQEAEQGR.[V], [R].ILAVPVR.[T]
AGRN	O00468	0 (1)	0.13 (0.97)	0.34 (0.94)	0.09 (0.85)	0.05 (1.03)	-0.03 (0.94)	0.21 (0.97)	0.109466	0.00245227	0.391608	0.675181	0.995186	0.0272801	2	60	28	[R].HPLHLLEDAVTKPELRPCPTP.[-], [K].KFDGPCDPCQGALPDPSR.[S], [K].HQGPCDQAPSPCLGVQCAFGATCAVK.[N], [R].GSGVGECGDHPCLPNPCHGGAPCQNLEAGR.[F], [K].VFQGVLELEGVEGQELFYTPEMADPK.[S], [K].VFQGVLELEGVEGQELFYTPEMADPK.[S], [K].VCGSDGVTYGNECQLK.[T], [K].SAGDVDTLAFDGR.[T], [R].QLLTPEHVLR.[Q], [R].TEATQGLVLWSGK.[A], [K].SPCQPNPCHGAAPCR.[V], [R].FHCQCPPGR.[V], [K].FDGPCDPCQGALPDPSR.[S], [R].DDCEQMTGLCSCKPGVAGPK.[C],…	[R].HPLHLLEDAVTKPELRPCPTP.[-], [K].KFDGPCDPCQGALPDPSR.[S], [K].HQGPCDQAPSPCLGVQCAFGATCAVK.[N], [R].GLYVAAQGACR.[G], [R].GMLCGFGAVCEPNAEGPGR.[A], [R].GSGVGECGDHPCLPNPCHGGAPCQNLEAGR.[F], [R].LELGIGPGAATR.[G], [R].IFFVNPAPPYLWPAHK.[N], [K].VFQGVLELEGVEGQELFYTPEMADPK.[S], [K].VFQGVLELEGVEGQELFYTPEMADPK.[S], [K].VLGAPVPAFEGR.[S], [K].VCGSDGVTYGNECQLK.[T], [R].VTCDGAYRPVCAQDGR.[T], [K].VVISGFGDPLICDNQV…
COLEC12	Q5KU26	0 (1)	0.13 (0.99)	0.27 (0.83)	0.04 (1.05)	0.11 (1.04)	-0.24 (0.94)	0.31 (0.97)	0.110921	0.0244065	0.616268	0.270685	0.0324832	0.000600387	3	13	5	[K].CYYFSVEK.[E], [R].ESHWIGLTDSER.[E], [K].DRETVLSSAL.[-], [K].EIFEDAK.[L], [R].EEQQWIK.[K]	[K].LQASGDALVDR.[Q], [K].WLDGTSPDYK.[N], [K].SSHLVFINTR.[E], [K].CYYFSVEK.[E], [R].ESHWIGLTDSER.[E], [R].ESHWIGLTDSERENEWK.[W], [R].SVDDTSQAIQR.[I], [K].CYYFSVEKEIFEDAK.[L], [K].DRETVLSSAL.[-], [K].DLQDLHK.[D], [K].EIFEDAK.[L], [K].HGQLIK.[N], [R].EEQQWIK.[K]
OAF	Q86UD1	0 (1)	-0.14 (0.97)	-0.17 (1.03)	0.01 (0.95)	-0.2 (0.93)	-0.17 (1.01)	-0.13 (0.94)	0.111259	0.178079	0.920162	0.057779	0.0904343	0.220055	0	12	2	[R].KPDGTLVSFTADFKK.[D], [R].FWLEQGVDSSVFEALPK.[A]	[R].LPDGQVTEESLQADSDADSISLELR.[K], [K].GQSQFQALCFVTQLQHNEIIPSEAMAK.[L], [K].GQSQFQALCFVTQLQHNEIIPSEAMAK.[L], [R].KPDGTLVSFTADFKK.[D], [R].KPDGTLVSFTADFK.[K], [R].VRLPDGQVTEESLQADSDADSISLELR.[K], [R].QVGDHGKPCVCR.[Y], [K].SYSFDFYVPQR.[Q], [R].ALILGELEK.[G], [R].FWLEQGVDSSVFEALPK.[A], [K].ASEQAELPR.[C], [R].QLCLWDEDPYPG.[-]
SAA1	P0DJI8	0 (1)	-0.05 (1.27)	0.08 (1.39)	-0.14 (1.14)	-0.08 (1.27)	0.1 (1.31)	-0.12 (1.25)	0.111259	0.594348	0.108948	0.134562	0.844058	0.0369101	1	3	0		[K].RGPGGVWAAEAISDAR.[E], [R].FFGHGAEDSLADQAANEWGR.[S], [R].SGKDPNHFRPAGLPEKY.[-]
IGKV3D-15	A0A087WSY6	0 (1)	-0.14 (1.12)	-0.22 (1.11)	-0.1 (1.13)	-0.12 (1.11)	0.15 (1.1)	-0.28 (1.1)	0.111371	0.0478909	0.269599	0.3662	0.26276	0.00446835	2	2	2	[R].ASQSVSSNLAWYQQKPGQAPR.[L], [R].LLIYGASIR.[A]	[R].ASQSVSSNLAWYQQKPGQAPR.[L], [R].LLIYGASIR.[A]
C2	P06681	0 (1)	-0.12 (1.11)	-0.2 (1.13)	-0.05 (1.11)	-0.11 (1.11)	0.11 (1.27)	-0.23 (1.01)	0.112164	0.0281592	0.57271	0.276465	0.564047	0.0115381	2	45	20	[K].MGVEWTSCAEVVSQEK.[T], [R].HAIILLTDGK.[S], [R].HAFILQDTK.[A], [R].TPWHVTIKPK.[S], [K].RNDYLDIYAIGVGK.[L], [R].QCRPNGMWDGETAVCDNGAGHCPNPGISLGAVR.[T], [K].SSGQWQTPGATR.[S], [R].EVVTDQFLCSGTQEDESPCK.[G], [R].DMTEVISSLENANYK.[D], [R].DGNDHSLWR.[V], [K].GESGGAVFLER.[R], [K].ALHQVFEHMLDVSK.[L], [R].GALISDQWVLTAAHCFR.[D], [K].ESASLMVDR.[I], [R].DFHINLFR.[M], [K].VLMSVLNDNSR.[D], [R].EILNINQK.[R], [K]…	[R].NDYLDIYAIGVGK.[L], [K].NQGILEFYGDDIALLK.[L], [K].MGVEWTSCAEVVSQEK.[T], [K].MGVEWTSCAEVVSQEK.[T], [R].HAIILLTDGK.[S], [R].HAFILQDTK.[A], [K].KNQGILEFYGDDIALLK.[L], [K].VLMSVLNDNSR.[D], [R].TPWHVTIKPK.[S], [K].RNDYLDIYAIGVGK.[L], [R].QHLGDVLNFLPL.[-], [R].QCRPNGMWDGETAVCDNGAGHCPNPGISLGAVR.[T], [R].QCRPNGMWDGETAVCDNGAGHCPNPGISLGAVR.[T], [R].QPYSYDFPEDVAPALGTSFSHMLGATNPTQK.[T], [R].QPYSYDFPEDVAPA…
RGMB	Q6NW40	0 (1)	-0.13 (1.02)	0.16 (0.91)	-0.04 (1.12)	-0.32 (0.99)	-0.6 (1.05)	0.1 (0.92)	0.112391	0.264546	0.87732	0.000738657	1.81e-07	0.419496	2	16	12	[R].MPEDLAMSYEESQDLQLCVNGCPLSER.[I], [R].IDDGQGQVSAILGHSLPR.[T], [K].VEGAWPLIDNNYLSVQVTNVPVVPGSSATATNK.[I], [R].YIGTTVFVR.[Q], [K].VYQAVTDDLPAAFVDGTTSGGDSDAK.[S], [K].CTTDFVSLTSHLNSAVDGFDSEFCK.[A], [K].DGPTSSTNPEVTHDPCNYHSHAGAR.[E], [R].ESGHYVEMHAR.[Y], [R].ESGHYVEMHAR.[Y], [K].AHHECTDQK.[V], [R].AYAGCTQR.[T], [K].DNFQTCK.[V]	[R].MPEDLAMSYEESQDLQLCVNGCPLSER.[I], [R].GNLVYHSAVLGISDLMSQR.[N], [R].GNLVYHSAVLGISDLMSQR.[N], [R].IDDGQGQVSAILGHSLPR.[T], [K].VEGAWPLIDNNYLSVQVTNVPVVPGSSATATNK.[I], [R].YIGTTVFVR.[Q], [K].VYQAVTDDLPAAFVDGTTSGGDSDAK.[S], [K].CTTDFVSLTSHLNSAVDGFDSEFCK.[A], [K].DGPTSSTNPEVTHDPCNYHSHAGAR.[E], [R].ESGHYVEMHAR.[Y], [R].ESGHYVEMHAR.[Y], [K].AHHECTDQK.[V], [R].AYAGCTQR.[T], [K].DNFQTCK.[V], [R].MPEDLAMS…
PITHD1	Q9GZP4	0 (1)	0.1 (1.03)	0.01 (1.02)	0.1 (1.07)	0.14 (1.02)	-0.11 (1.21)	0.2 (0.92)	0.11296	0.645639	0.232774	0.0760217	0.385573	0.00718114	1	11	6	[K].NIPQMSFDDTEREPDQTFSLNR.[D], [R].SKFVESDADEELLFNIPFTGNVK.[L], [R].DLTGELEYATK.[I], [K].FVESDADEELLFNIPFTGNVK.[L], [K].NFGADTTK.[V], [R].GVFKPWEER.[T]	[K].NIPQMSFDDTEREPDQTFSLNR.[D], [K].NIPQMSFDDTEREPDQTFSLNR.[D], [R].SKFVESDADEELLFNIPFTGNVK.[L], [R].DLTGELEYATK.[I], [K].FVESDADEELLFNIPFTGNVK.[L], [K].NFGADTTK.[V], [R].GLAYGLYLR.[I], [R].GVFKPWEER.[T], [K].NIPQMSFDDTER.[E], [R].LQCLNESR.[E], [K].GIIIMGEDDDSHPSEMR.[L]
CHI3L2	Q15782	0 (1)	0.15 (1.17)	0.09 (1.12)	0 (1.11)	0.26 (1.21)	0.46 (1.15)	0.01 (1.15)	0.113991	0.871439	0.884246	0.0098855	0.000234827	0.945512	2	18	9	[R].LQDQQVPYAVK.[G], [K].LVCYFTNWSQDR.[Q], [R].LLLTAGVSAGR.[Q], [R].NHNFDGLDVSWIYPDQK.[E], [K].NLNLGGAMIWSIDMDDFTGK.[S], [R].GPSSYYNVEYAVGYWIHK.[G], [K].GNQWVGYDDVK.[S], [K].SCNQGPYPLVQAVK.[R], [K].ENTHFTVLIHELAEAFQK.[D]	[R].LQDQQVPYAVK.[G], [K].LVCYFTNWSQDR.[Q], [R].LLLTAGVSAGR.[Q], [R].NHNFDGLDVSWIYPDQK.[E], [K].NLNLGGAMIWSIDMDDFTGK.[S], [K].NLNLGGAMIWSIDMDDFTGK.[S], [R].GPSSYYNVEYAVGYWIHK.[G], [K].GNQWVGYDDVK.[S], [K].SCNQGPYPLVQAVK.[R], [K].DKSEVMLYQTINSLK.[T], [K].ENTHFTVLIHELAEAFQK.[D], [K].GFHPMVDSSTSR.[L], [R].QMIDNSYQVEK.[L], [K].FTPENIDPFLCSHLIYSFASIENNK.[V], [R].QMIDNSYQVEK.[L], [R].LEFINSIILFLR.[N], […
TMEM132D	Q14C87	0 (1)	-0.15 (1.09)	0.14 (1.16)	-0.04 (1.08)	-0.35 (1.01)	-0.79 (1.03)	0.16 (0.97)	0.114106	0.229098	0.58673	0.00146596	8.38e-11	0.120877	2	34	24	[R].LDNSVAIHYIPK.[T], [R].KGDVLTFPVSISR.[N], [K].VEMVISESCQK.[S], [K].YAPAVIVCQK.[K], [R].RPAGDSEEEEDDER.[R], [R].RPAGDSEEEEDDERR.[G], [K].QEAAISCWVQFSDGSVTPLDIYDGK.[D], [K].SVDQPEGTPVELYYTVHPGGER.[G], [K].SVLAVGTANIK.[V], [R].TGHSDIDESGPPLQR.[I], [K].FGQNDANPNTSDSR.[H], [R].FSLLPTYLPVTYHINNADVSFFLK.[E], [R].GCTLQYQHAMVR.[V], [R].GCTLQYQHAMVR.[V], [R].ASSPSIWDVK.[E], [R].CDYVFVNGK.[E], [R].VESFLI…	[R].HTGAGVHMENNVSDR.[R], [R].LDNSVAIHYIPK.[T], [R].IGSIFLYQTHR.[K], [R].KGDVLTFPVSISR.[N], [R].KSVLAVGTANIK.[V], [K].VEMVISESCQK.[S], [K].YAPAVIVCQK.[K], [K].VVSVEDDGTVTELLESVECR.[S], [R].RPAGDSEEEEDDER.[R], [R].RPAGDSEEEEDDERR.[G], [K].QEAAISCWVQFSDGSVTPLDIYDGK.[D], [K].SVDQPEGTPVELYYTVHPGGER.[G], [K].SVLAVGTANIK.[V], [R].TGHSDIDESGPPLQR.[I], [K].DLIGVVPLAMEAEILNTAILTGK.[T], [K].DLIGVVPLAMEAEILN…
PEPD	P12955	0 (1)	-0.13 (1.12)	-0.22 (1.08)	-0.16 (1.13)	-0.07 (1.13)	0 (1.17)	-0.19 (1.09)	0.114336	0.0350236	0.180388	0.50981	0.914469	0.0340594	2	17	7	[R].GVNTDSGSVCR.[E], [R].KNPAVQAGSIVVLQGGEETQR.[Y], [R].TVEEIEACMAGCDK.[A], [K].VPLALFALNR.[Q], [K].AFTPFSGPK.[-], [R].YCTDTGVLFR.[Q], [R].IDEPGLR.[S]	[R].GVNTDSGSVCR.[E], [R].IEEDVVVTDSGIELLTCVPR.[T], [R].KNPAVQAGSIVVLQGGEETQR.[Y], [R].TVEEIEACMAGCDK.[A], [K].YAVDDVQYVDEIASVLTSQKPSVLLTLR.[G], [K].VPLALFALNR.[Q], [R].QESFFHWAFGVTEPGCYGVIDVDTGK.[S], [K].TDMELEVLR.[Y], [K].FEVNNTILHPEIVECR.[V], [R].EASFDGISK.[F], [K].AFTPFSGPK.[-], [R].YCTDTGVLFR.[Q], [K].TDMELEVLR.[Y], [R].IDEPGLR.[S], [R].TVEEIEACMAGCDK.[A], [K].AVYEAVLR.[S], [K].STLFVPR.[L]
VIT	Q6UXI7	0 (1)	-0.07 (0.82)	-0.11 (0.85)	0 (0.74)	-0.09 (0.84)	-0.1 (1)	-0.06 (0.71)	0.115029	0.0962669	0.482013	0.189928	0.375738	0.0953811	0	8	1	[K].IIDPEFIVK.[C]	[K].GSYSNGVQSLSLPR.[W], [R].KVAGQSGYK.[G], [K].EFEISDTDTR.[I], [K].CPAGCQDPK.[Y], [K].IIDPEFIVK.[C], [R].ESFIVLESKPK.[K], [K].VAGQSGYK.[G], [K].FTVPQINCDVK.[A]
MRC2	Q9UBG0	0 (1)	-0.13 (0.98)	-0.04 (0.95)	-0.09 (1.04)	-0.2 (0.96)	-0.17 (0.99)	-0.12 (0.97)	0.115145	0.768427	0.325833	0.0470119	0.228448	0.137862	1	33	6	[K].LQGAVCGVSSGPPPPR.[R], [R].KGWTWHSPSCYWLGEDQVTYSEAR.[R], [R].SCTEETHGFICQK.[G], [K].CFQVQGQEPQSR.[V], [R].GAWLGMNFNPK.[G], [R].GAWLGMNFNPK.[G]	[K].LQMNFEWSDGSLVSFTHWHPFEPNNFR.[D], [K].LQGAVCGVSSGPPPPR.[R], [K].KAGQLSQGAAEEDHGCR.[K], [R].GTDVREPDDSPQGR.[R], [R].LCTDHGSQLVTITNR.[F], [K].IFGESEPEIHEQHWFWIGLNR.[R], [R].KGWTWHSPSCYWLGEDQVTYSEAR.[R], [K].VECEPSWQPFQGHCYR.[L], [R].WTDGSIINFISWAPGKPRPVGK.[D], [K].YDNQWFHGCTSTGR.[E], [K].YLNWESDQPDNPSEENCGVIR.[T], [R].SCTEETHGFICQK.[G], [R].TLGDQLSLLLGAR.[T], [R].TESSGGWQNR.[D], [K].ETQPPDLPTTAL…
COL4A1	P02462	0 (1)	0.11 (1.08)	0.16 (0.92)	0.08 (1.08)	0.1 (1.16)	0.05 (1.31)	0.14 (0.96)	0.115609	0.130149	0.284469	0.238798	0.65872	0.0549162	0	6	3	[R].GTCNYYANAYSFWLATIER.[S], [R].AHGQDLGTAGSCLR.[RK], [K].FSTMPFLFCNINNVCNFASR.[N]	[K].ILYHGYSLLYVQGNER.[A], [R].HSQTIDDPQCPSGTK.[I], [R].GTCNYYANAYSFWLATIER.[S], [R].SAPFIECHGR.[G], [R].AHGQDLGTAGSCLR.[RK], [K].FSTMPFLFCNINNVCNFASR.[N]
NRXN2	Q9P2S2	0 (1)	-0.15 (1.05)	0.15 (1.07)	-0.1 (1.1)	-0.32 (0.98)	-0.57 (1.18)	0.06 (0.91)	0.116191	0.161251	0.525886	0.00122401	6.95e-06	0.678452	2	60	38	[R].LPDLIADALHR.[I], [K].IMLPNAMHTEAEDVSLR.[F], [K].IMLPNAMHTEAEDVSLR.[F], [R].NPCANGGLCTVLAPGEVGCDCSHTGFGGK.[F], [K].GNSDKPVNDNQWHNVVVSR.[D], [R].LELDGGQMK.[L], [R].LEFHNIETGIMTER.[R], [K].LGERPPALLGSQGLR.[G], [R].KVNDGEWCHVDFQR.[D], [R].VGCAPSKGPETLFAGHK.[L], [K].VNDGEWCHVDFQR.[D], [R].WAGAASSGELSFSLR.[T], [K].SADYVNLSLK.[S], [R].RTALAVDGEAR.[A], [R].TALAVDGEAR.[A], [R].STPFLATGDSEILDLESELYLGGL…	[R].LPDLIADALHR.[I], [K].IMLPNAMHTEAEDVSLR.[F], [K].IMLPNAMHTEAEDVSLR.[F], [K].IMLPNAMHTEAEDVSLR.[F], [R].NPCANGGLCTVLAPGEVGCDCSHTGFGGK.[F], [K].GPETLFAGHK.[L], [K].GNSDKPVNDNQWHNVVVSR.[D], [K].GNEFFCYDLSHNPIQSSTDEITLAFR.[T], [K].GYIHYVFDLGNGPSLMK.[G], [R].LELDGGQMK.[L], [R].LEFHNIETGIMTER.[R], [R].LEFHNIETGIMTER.[R], [K].LGERPPALLGSQGLR.[G], [R].KVNDGEWCHVDFQR.[D], [R].VGCAPSKGPETLFAGHK.[L], [K]…
SAA4	P35542	0 (1)	-0.13 (1.06)	-0.3 (0.94)	-0.17 (1.18)	-0.02 (1.06)	0.02 (1.04)	-0.2 (1.07)	0.117716	0.00349126	0.196608	0.871798	0.659594	0.0564244	1	10	5	[K].EALQGVGDMGR.[A], [K].EALQGVGDMGR.[A], [R].AYWDIMISNHQNSNR.[Y], [R].GPGGVWAAK.[L], [K].AEEWGR.[S]	[R].VYLQGLIDCYLFGNSSTVLEDSK.[S], [K].EALQGVGDMGR.[A], [K].EALQGVGDMGR.[A], [R].AYWDIMISNHQNSNR.[Y], [R].AYWDIMISNHQNSNR.[Y], [R].GPGGVWAAK.[L], [R].FRPDGLPK.[K], [R].GNYDAAQR.[G], [K].SNEKAEEWGR.[S], [K].AEEWGR.[S]
EXT2	Q93063	0 (1)	-0.12 (1.08)	0.08 (1.03)	-0.09 (1.02)	-0.23 (1.13)	-0.26 (1.05)	-0.05 (1.09)	0.117952	0.830089	0.284469	0.0259956	0.0128763	0.465644	2	25	6	[K].HQVFDYPQVLQEATFCVVLR.[G], [R].EYNELLMAISDSDYYTDDINR.[A], [R].MHTCFDVYR.[C], [K].CPECTAIDGLSLDQTHMVER.[S], [R].QIEEMQR.[Q], [R].IKETAQAMAQLSR.[W]	[R].IKETAQAMAQLSR.[W], [K].HQVFDYPQVLQEATFCVVLR.[G], [R].GTNHLLFNMLPGGPPDYNTALDVPR.[D], [R].GTNHLLFNMLPGGPPDYNTALDVPR.[D], [R].EDLEALQVK.[H], [R].ACLFVPSIDVLNQNTLR.[I], [R].ADPVLYKDDFPEK.[L], [K].CPECTAIDGLSLDQTHMVER.[S], [K].FASVFGTMPLK.[V], [R].MHTCFDVYR.[C], [R].QGYDVSIPVYSPLSAEVDLPEK.[G], [K].ETAQAMAQLSR.[W], [K].CTNLSEGVLSVR.[K], [R].IYPYAAISYEEWNDPPAVK.[W], [R].EYNELLMAISDSDYYTDDINR.[A], [K…
BTN2A1	Q7KYR7	0 (1)	0.12 (1.05)	0.2 (1.04)	0.09 (1.18)	0.1 (0.98)	-0.18 (1.21)	0.27 (0.93)	0.123237	0.0920629	0.561807	0.189928	0.177279	0.0036748	1	1	1	[R].TTFVSK.[SD]	[R].TTFVSK.[SD]
HLA-A	P04439	0 (1)	-0.16 (0.94)	-0.18 (0.91)	-0.11 (0.97)	-0.17 (0.94)	-0.21 (0.94)	-0.14 (0.94)	0.123482	0.257889	0.5767	0.0962239	0.159754	0.18705	0	9	4	[R].FDSDAASQR.[M], [R].APWIEQEGPEYWDQETR.[N], [R].AYLDGTCVEWLR.[R], [R].VDLGTLR.[G]	[R].KGGSYTQAASSDSAQGSDVSLTACKV.[-], [R].KWEAAHEAEQLR.[A], [R].YFFTSVSRPGR.[G], [K].WEAAHEAEQLR.[A], [R].QDAYDGKDYIALNEDLR.[S], [R].FDSDAASQR.[M], [R].APWIEQEGPEYWDQETR.[N], [R].AYLDGTCVEWLR.[R], [R].VDLGTLR.[G]
PODN	Q7Z5L7	0 (1)	-0.15 (1.08)	-0.38 (1.01)	-0.14 (1.15)	-0.03 (1.07)	0.07 (1.2)	-0.25 (1)	0.12385	0.000353711	0.62764	0.842113	0.516179	0.0124578	2	10	6	[R].LHTVHLYNNALER.[V], [R].LETLNLQNNR.[L], [R].SVDANVLTPIR.[S], [R].DCACSQEGVVDCGGIDLR.[E], [R].SVYLHNNK.[L], [R].ITSPQVHR.[D]	[R].LHTVHLYNNALER.[V], [K].IYGLTFGQKPNLR.[S], [R].LETLNLQNNR.[L], [K].LAVGSVVDSAFR.[R], [R].SVDANVLTPIR.[S], [R].SLVLLHLEK.[N], [R].DCACSQEGVVDCGGIDLR.[E], [R].SVYLHNNK.[L], [K].ISAVPANAFDSTPNLK.[G], [R].ITSPQVHR.[D]
ROBO2	Q9HCK4	0 (1)	-0.12 (0.99)	0.2 (1.03)	-0.17 (1.03)	-0.26 (0.91)	-0.48 (1)	0.05 (0.94)	0.124095	0.0655548	0.153057	0.00298385	4.5e-05	0.824559	2	30	14	[R].IVEHPSDVIVSK.[G], [K].NYDLSDLPGPPSKPQVTDVTK.[N], [R].TQDISPPAQGVDHR.[Q], [R].TVTFPCETK.[G], [R].RPINQVVLEEEAVEFR.[C], [R].SDAGYYICQALTVAGSILAK.[A], [R].SKPDEGSYVCVAR.[N], [R].NYLGEAVSR.[N], [K].MEASATLTVR.[A], [K].MEASATLTVR.[A], [K].ELGDVLVR.[L], [K].GVTYEIK.[V], [R].DQIVAQGR.[T], [R].IDDKEER.[I]	[R].IVEHPSDVIVSK.[G], [K].NYDLSDLPGPPSKPQVTDVTK.[N], [R].TQDISPPAQGVDHR.[Q], [K].TMSTDEGTYMCIAENR.[V], [R].TVTFPCETK.[G], [R].RPINQVVLEEEAVEFR.[C], [R].SDAGYYICQALTVAGSILAK.[A], [R].QTSGLQATSSWQNLDAK.[V], [R].SKPDEGSYVCVAR.[N], [R].CQVQGDPQPTVR.[W], [K].GEPTTLNCK.[A], [R].AINPQGLSDPSPMSDPVR.[T], [R].ATIQEQGTLQIK.[N], [R].NYLGEAVSR.[N], [K].ATGDPLPVISWLK.[E], [K].MEASATLTVR.[A], [K].MEASATLTVR.[A]…
CXCL16	Q9H2A7	0 (1)	0.14 (1.04)	-0.02 (0.91)	0.02 (0.93)	0.29 (1.13)	0.13 (1.05)	0.15 (1.04)	0.124587	0.946003	0.84742	0.00892311	0.187166	0.17286	1	6	3	[K].DPWVQELMSCLDLK.[E], [K].ECGHAYSGIVAHQK.[H], [R].FQLLSWSVCGGNK.[D]	[R].ISSDSPPSVQFMNR.[L], [R].ISSDSPPSVQFMNR.[L], [K].DPWVQELMSCLDLK.[E], [K].DPWVQELMSCLDLK.[E], [K].ECGHAYSGIVAHQK.[H], [R].FQLLSWSVCGGNK.[D]
OLFML2B	Q68BL8	0 (1)	-0.09 (1.03)	-0.17 (0.96)	-0.11 (1.1)	-0.04 (1.02)	0.09 (0.97)	-0.18 (1.04)	0.126571	0.0840977	0.257724	0.352828	0.827096	0.0253561	1	15	1	[K].AMSEGSDCQCK.[C]	[R].LLFENEYSYTTQIDYNPK.[D], [K].LNAADLSTQK.[E], [R].KEDFYTVETITSGSSCK.[C], [K].ENEQIKEDMEEIR.[T], [K].AMSEGSDCQCK.[C], [K].CACVAPPSALNPCEGDFR.[L], [R].CKDTLSTITGPTTQNTYGR.[N], [K].AMSEGSDCQCK.[C], [K].LHSVTTK.[L], [R].EADSQDLK.[L], [K].ENEQIKEDMEEIR.[T], [R].LLYAWDNGHQVTYHVIFAY.[-], [R].WSNSYK.[L], [R].INAGASR.[K], [R].GITYYK.[A]
COL14A1	Q05707	0 (1)	-0.13 (1.12)	-0.13 (1.09)	-0.2 (1.06)	-0.1 (1.17)	0.21 (1.2)	-0.29 (1.05)	0.126821	0.372471	0.115224	0.2395	0.0729291	0.00168935	1	54	21	[R].ITWDPPSSPVK.[G], [K].LHIVVSETLVK.[V], [R].HFLENLVTAFDVGSEK.[T], [R].HVFFVDDFDAFKK.[I], [R].IEWHLNAFSTK.[D], [K].IFASQASGFSDALTGMVK.[T], [R].VVIESLQDR.[Q], [R].VTWHPLSADEGLHK.[L], [R].DTLFTAESGTR.[R], [R].ESGVELFAIGVK.[N], [K].GGNTLTGLALNYIFENSFKPEAGSR.[T], [K].IGILITDGK.[S], [K].DGIDLAGFK.[M], [K].TLPSSGPQNLR.[V], [R].VSEEWYNR.[L], [K].ESKPAQGQFR.[I], [K].LMWIPVYGGK.[T], [K].ETLLDAIK.[H], [K]…	[R].ITWDPPSSPVK.[G], [R].ISNVGSNSAR.[L], [K].LHIVVSETLVK.[V], [R].ILPDTPQEPFALWEILNK.[N], [K].LLVTPTSGGK.[T], [R].IVYNNADGTEINEVEVDPITTFPLK.[G], [R].HFLENLVTAFDVGSEK.[T], [R].HCFYGLQPDSEYK.[I], [R].HVFFVDDFDAFKK.[I], [R].HVFFVDDFDAFK.[K], [K].IEDELITFVCETASATCPVVHK.[D], [R].IEWHLNAFSTK.[D], [K].IFASQASGFSDALTGMVK.[T], [K].KIEDELITFVCETASATCPVVHKDGIDLAGFK.[M], [K].KIEDELITFVCETASATCPVVHK.[D], [K].…
SLITRK4	Q8IW52	0 (1)	-0.15 (1.18)	0.14 (1.27)	-0.18 (1.23)	-0.29 (1.09)	-0.61 (1.29)	0.07 (1.06)	0.129593	0.0971259	0.429025	0.00136683	1.84e-05	0.711773	2	15	7	[K].LQNIEGGAFLGLSALK.[Q], [K].QLHLNNNELK.[I], [R].FASLTHLDIR.[G], [K].ETNKQELCPMGTGSDFDVR.[I], [R].ADTFLGIENLEYLQADYNLIK.[Y], [K].THPSDLGLSVNCQEK.[N], [K].ISGIVAGK.[A]	[K].LPYIGVLEHIGR.[V], [K].LQNIEGGAFLGLSALK.[Q], [K].VLILNDNLISFLPDNIFR.[F], [K].QELCPMGTGSDFDVR.[I], [K].QELCPMGTGSDFDVR.[I], [K].QLHLNNNELK.[I], [R].FASLTHLDIR.[G], [K].ETNKQELCPMGTGSDFDVR.[I], [K].ETNKQELCPMGTGSDFDVR.[I], [R].ADTFLGIENLEYLQADYNLIK.[Y], [K].THPSDLGLSVNCQEK.[N], [K].SLPVYIFSGAPLAR.[L], [K].ISGIVAGK.[A], [R].VVELQLEDNPWNCSCDLLPLK.[A], [R].LVTKPPK.[T]
SHH	Q15465	0 (1)	-0.14 (0.99)	-0.28 (0.92)	-0.16 (1.02)	-0.05 (1.01)	0.09 (0.99)	-0.24 (0.98)	0.130357	0.0221527	0.261434	0.573846	0.402309	0.0101386	2	10	5	[R].LAHALLAALAPAR.[T], [K].ELTPNYNPDIIFKDEENTGADR.[L], [K].KVFYVIETR.[E], [K].QFIPNVAEK.[T], [K].VFYVIETR.[E]	[R].LAHALLAALAPAR.[T], [R].FKELTPNYNPDIIFKDEENTGADR.[L], [K].ELTPNYNPDIIFKDEENTGADR.[L], [R].VLAADDQGR.[L], [K].KVFYVIETR.[E], [K].QFIPNVAEK.[T], [R].VLASCYAVIEEHSWAHR.[A], [K].VFYVIETR.[E], [K].AHIHCSVK.[A], [K].TLGASGR.[Y]
NRP1	O14786	0 (1)	-0.12 (1.08)	0.05 (1.16)	-0.31 (0.96)	-0.1 (1.09)	-0.19 (1.14)	-0.08 (1.05)	0.130741	0.994881	0.0715556	0.117184	0.0436189	0.353754	1	31	6	[K].MSEIILEFESFDLEPDSNPPGGMFCR.[Y], [K].YDYVEVFDGENENGHFR.[G], [K].TGPIQDHTGDGNFIYSQADENQK.[G], [K].FVSDYETHGAGFSIR.[Y], [R].GIIIQGGK.[H], [K].SPGFPEK.[Y]	[R].LNYPENGWTPGEDSYR.[E], [R].IMINFNPHFDLEDR.[D], [R].IMINFNPHFDLEDR.[D], [K].MSEIILEFESFDLEPDSNPPGGMFCR.[Y], [K].MSEIILEFESFDLEPDSNPPGGMFCR.[Y], [K].MSEIILEFESFDLEPDSNPPGGMFCR.[Y], [K].IDVSSNGEDWITIK.[E], [K].IGYSNNGSDWK.[M], [K].IESPGYLTSPGYPHSYHPSEK.[C], [R].YDRLEIWDGFPDVGPHIGR.[Y], [K].YDYVEVFDGENENGHFR.[G], [R].SSSGILSMVFYTDSAIAK.[E], [R].SSSGILSMVFYTDSAIAK.[E], [K].TGPIQDHTGDGNFIYSQADENQK.[…
COL5A2	P05997	0 (1)	-0.09 (0.98)	-0.01 (0.93)	-0.07 (1.04)	-0.14 (0.98)	-0.06 (0.98)	-0.11 (0.98)	0.131125	0.847919	0.276643	0.0613467	0.258159	0.151221	0	11	4	[R].YIVLQDTCSK.[R], [K].VYCNMETGETCISANPSSVPR.[K], [K].SLSSQIETMR.[S], [R].KTWWASK.[S]	[R].YIVLQDTCSK.[R], [K].VYCNMETGETCISANPSSVPR.[K], [K].VYCNMETGETCISANPSSVPR.[K], [K].QSGEYWIDPNQGSVEDAIK.[V], [K].NSVGYMDDQAK.[N], [K].SLSSQIETMR.[S], [K].SPDNKPVWYGLDMNR.[G], [K].GANDLDIK.[A], [K].NSVGYMDDQAK.[N], [R].KTWWASK.[S], [R].GPEGPQGQR.[G]
MSLN	Q13421	0 (1)	-0.09 (1.01)	0.06 (1.17)	-0.14 (0.88)	-0.14 (0.98)	-0.19 (0.97)	-0.04 (1.03)	0.131253	0.991468	0.159466	0.073441	0.0360666	0.379154	1	15	5	[K].LLGPHVEGLKAEER.[H], [K].HKLDELYPQGYPESVIQHLGYLFLK.[M], [R].GSLLSEADVR.[A], [K].ANVDLLPR.[G], [K].KWELEACVDAALLATQMDR.[V]	[K].LRTDAVLPLTVAEVQK.[L], [K].IQSFLGGAPTEDLK.[A], [K].LLGPHVEGLKAEER.[H], [R].LVSCPGPLDQDQQEAAR.[A], [K].HKLDELYPQGYPESVIQHLGYLFLK.[M], [K].LDELYPQGYPESVIQHLGYLFLK.[M], [R].EIDESLIFYK.[K], [K].LLGPHVEGLK.[A], [R].VNAIPFTYEQLDVLK.[H], [R].ELAVALAQK.[N], [R].GSLLSEADVR.[A], [R].QLDVLYPK.[A], [K].ALLEVNK.[G], [K].ANVDLLPR.[G], [K].KWELEACVDAALLATQMDR.[V]
MDGA2	Q7Z553	0 (1)	-0.13 (1.17)	0.2 (1.03)	-0.12 (1.16)	-0.31 (1.22)	-0.48 (1.41)	0.03 (1)	0.13151	0.0639021	0.269599	0.00180987	5.23e-05	0.808392	2	31	9	[R].MVITQTDPDVSPGTTNLDIIDLK.[F], [R].GPGIEGDIAIDDVSIAEGECAK.[Q], [R].CQTSQYNGFNVKPR.[E], [R].CVANSNPPVR.[Y], [K].AENGLGSPAIK.[S], [R].CSFLVTGK.[A], [K].DDNIQIGR.[E], [R].WWEQEIK.[I], [K].TASPSIK.[L]	[K].ISCQVEAVPSEELTFSWFK.[N], [R].LKGQTTIENPLWSSSGNK.[G], [R].IVHSGLACNIEEER.[Y], [R].MVITQTDPDVSPGTTNLDIIDLK.[F], [R].MVITQTDPDVSPGTTNLDIIDLK.[F], [R].GPGIEGDIAIDDVSIAEGECAK.[Q], [R].VDVYYLDDPVVTVHQSIGEAK.[E], [R].VYSYSLQWTQMNPDAVDR.[I], [R].TGQFDSQEYTEYAVK.[S], [R].CQTSQYNGFNVKPR.[E], [R].CVANSNPPVR.[Y], [R].EFHCGFEDGNICLFTQDDTDNFDWTK.[Q], [R].EALVQLIVQYPPAVEPAFLEIR.[Q], [R].ADKEVAMPDGSMQMESYDGT…
RARRES2	Q99969	0 (1)	-0.14 (1.13)	-0.25 (1.11)	-0.16 (1.11)	-0.08 (1.14)	0.14 (1.19)	-0.28 (1.07)	0.132671	0.0328632	0.262056	0.520598	0.235518	0.00579611	2	10	5	[R].LVHCPIETQVLR.[E], [R].GLQVALEEFHKHPPVQWAFQETSVESAVDTPFPAGIFVR.[L], [R].GLQVALEEFHK.[H], [R].EAEEHQETQCLR.[V], [R].RGLQVALEEFHK.[H]	[R].LVHCPIETQVLR.[E], [R].GLQVALEEFHKHPPVQWAFQETSVESAVDTPFPAGIFVR.[L], [R].GLQVALEEFHK.[H], [R].EAEEHQETQCLR.[V], [R].AGEDPHSFYFPGQFAFSK.[A], [R].RGLQVALEEFHK.[H], [R].KCLACIK.[L], [K].LQQTSCR.[K], [K].CLACIK.[L], [K].LGSEDK.[V]
ADAM11	O75078	0 (1)	-0.16 (1.07)	0.04 (1.01)	-0.18 (1.12)	-0.25 (1.06)	-0.51 (1.23)	0.01 (0.94)	0.13397	0.520656	0.257109	0.0193435	0.00038827	0.975921	2	20	9	[K].LDGYYCDHEQGR.[C], [R].KGSGWVQCSK.[Q], [R].QSVVLTSNFAK.[S], [K].SVVNLADVIYK.[E], [K].CTLTHDAMCSDGLCCR.[R], [K].CTLTHDAMCSDGLCCR.[R], [R].ESSGGEVR.[K], [K].LNVEGTER.[G], [R].RGHPTVHSETK.[Y]	[K].LLDPPECGNGFVEAGEECDCGSVQECSR.[A], [R].ICSHHGVCSNEGK.[C], [K].LDGYYCDHEQGR.[C], [R].LGDLVGDISSVTFYHQGK.[E], [R].KGSGWVQCSK.[Q], [R].RICSHHGVCSNEGK.[C], [R].QCQVLWGHAAADR.[F], [R].QSVVLTSNFAK.[S], [K].SVVNLADVIYK.[E], [K].CTLTHDAMCSDGLCCR.[R], [K].CTLTHDAMCSDGLCCR.[R], [R].CSIDEYNQFLQEGGGSCLFNKPLK.[L], [R].EAVNECDIAETCTGDSSQCPPNLHK.[L], [K].YVELIVINDHQLFEQMR.[Q], [R].ESSGGEVR.[K], [K].LNVEGTER.…
VAT1L	Q9HCJ6	0 (1)	0.08 (0.97)	0.06 (0.98)	-0.02 (1.01)	0.13 (0.94)	-0.05 (1.07)	0.14 (0.91)	0.134623	0.325554	0.705254	0.0741506	0.996149	0.0385076	1	4	1	[K].AEETEQMIEK.[E]	[K].EAGKEPAEGGGGDGSHR.[L], [K].AEETEQMIEK.[E], [K].AEETEQMIEK.[E], [R].ISAEGVDIVLDCLCGDNTGK.[G]
TGFBR3	Q03167	0 (1)	0.12 (0.99)	0.19 (0.97)	0.03 (1)	0.12 (1)	-0.18 (1.05)	0.26 (0.93)	0.135016	0.123413	0.58673	0.180306	0.145232	0.00370751	1	24	9	[K].IIAPNSIGFGK.[E], [R].NFPHGNEHLLNWAR.[K], [R].KEYGAVTSFTELK.[I], [R].TAGQGPGQLQR.[E], [K].SIRDDIPSTQGNLVK.[W], [R].GGEGQNGGLPFPFPDISR.[R], [R].SMTMTK.[S], [R].LATGVSR.[L], [K].SVNWVIK.[S]	[K].IIAPNSIGFGK.[E], [K].NFLSLNYLAEYLQPK.[A], [R].NFPHGNEHLLNWAR.[K], [R].KEYGAVTSFTELK.[I], [R].LENNAEEMGDEEVHTIPPELR.[I], [R].LENNAEEMGDEEVHTIPPELR.[I], [K].KSVNWVIK.[S], [K].WALDNGYSPITSYTMAPVANR.[F], [K].WALDNGYSPITSYTMAPVANR.[F], [R].VWNEEGEDGLPRPK.[D], [R].TAGQGPGQLQR.[E], [K].SVVFLLNSPHPLVWHLK.[T], [K].SIRDDIPSTQGNLVK.[W], [R].GGEGQNGGLPFPFPDISR.[R], [R].DDIPSTQGNLVK.[W], [K].VGEDQVFPPK.[C…
PDIA4	P13667	0 (1)	0.13 (0.98)	0.34 (0.86)	0.06 (0.91)	0.06 (1.07)	-0.14 (1.01)	0.26 (0.94)	0.135147	0.00658937	0.463965	0.617106	0.22474	0.00574707	2	31	9	[K].IDATSASVLASR.[F], [K].KGQAVDYEGSR.[T], [K].QVQEFLKDGDDVIIIGVFK.[G], [R].SHMMDVQGSTQDSAIKDFVLK.[Y], [K].DKDPPIPVAK.[I], [K].DGDDVIIIGVFK.[G], [R].EFVTAFK.[K], [K].EILTIK.[EQ], [K].TFDSIVMDPK.[K]	[K].GQAVDYEGSR.[T], [K].IDATSASVLASR.[F], [K].KGQAVDYEGSR.[T], [K].VDATAETDLAK.[R], [K].YGIVDYMIEQSGPPSK.[E], [K].YGIVDYMIEQSGPPSK.[E], [K].VSQGQLVVMQPEK.[F], [K].QVQEFLKDGDDVIIIGVFK.[G], [R].SHMMDVQGSTQDSAIKDFVLK.[Y], [R].SHMMDVQGSTQDSAIKDFVLK.[Y], [K].DLGLSESGEDVNAAILDESGKK.[F], [K].DLGLSESGEDVNAAILDESGK.[K], [K].DKDPPIPVAK.[I], [R].EVSQPDWTPPPEVTLVLTK.[E], [K].FHHTFSTEIAK.[F], [K].DFPEYTFAIADE…
CHID1	Q9BWS9	0 (1)	-0.14 (1.15)	-0.07 (1.14)	-0.23 (1.12)	-0.13 (1.17)	0.31 (1.15)	-0.36 (1.09)	0.135673	0.588438	0.0886734	0.209338	0.00790452	0.000332905	2	17	8	[K].SQFSDKPVQDR.[G], [K].AESVVLEHR.[S], [R].LLFEDWTYDDFR.[N], [R].HVVFYPTLK.[S], [R].GLVVTDLK.[A], [K].TVVQVAK.[N], [R].YIQTLK.[D], [R].SYCSAK.[A]	[K].ILLGLNFYGMDYATSK.[D], [R].NVLDSEDEIEELSK.[T], [K].NQHFDGFVVEVWNQLLSQK.[R], [R].HFAGDVLGYVTPWNSHGYDVTK.[V], [R].VGLIHMLTHLAEALHQAR.[L], [R].VGLIHMLTHLAEALHQAR.[L], [K].SQFSDKPVQDR.[G], [R].ACVQVLDPK.[S], [K].AESVVLEHR.[S], [K].FTQISPVWLQLK.[R], [R].LLFEDWTYDDFR.[N], [R].HVVFYPTLK.[S], [R].GLVVTDLK.[A], [K].TVVQVAK.[N], [K].ILLGLNFYGMDYATSK.[D], [R].YIQTLK.[D], [R].SYCSAK.[A]
GFRA3	O60609	0 (1)	-0.13 (1.18)	-0.21 (1.23)	-0.14 (1.16)	-0.08 (1.16)	0.11 (1.09)	-0.24 (1.2)	0.135673	0.0386247	0.441077	0.382274	0.472737	0.0133638	2	16	7	[R].LVDFQTHCHPMDILGTCATEQSR.[C], [R].LVDFQTHCHPMDILGTCATEQSR.[C], [K].AAEPHAQGLLLCPCAPNDR.[G], [R].LCFSDPLCR.[S], [K].FAMLCTLNDK.[C], [R].LMNSCLQAR.[R], [R].RLCFSDPLCR.[S]	[R].LVDFQTHCHPMDILGTCATEQSR.[C], [R].LVDFQTHCHPMDILGTCATEQSR.[C], [K].LNMLKPDSDLCLK.[F], [R].NTIAPNCALPPVAPNCLELR.[R], [R].GSGNLQEECEMLEGFFSHNPCLTEAIAAK.[M], [K].AAEPHAQGLLLCPCAPNDR.[G], [K].AYGEACSGPHCQR.[H], [K].FAMLCTLNDK.[C], [R].LCFSDPLCR.[S], [K].FAMLCTLNDK.[C], [R].QLLTFFEK.[A], [R].LMNSCLQAR.[R], [R].GSGNLQEECEMLEGFFSHNPCLTEAIAAK.[M], [R].LMNSCLQAR.[R], [R].RLCFSDPLCR.[S], [K].LNMLKPDSDLC…
SELENOF	O60613	0 (1)	-0.12 (1.14)	-0.16 (0.96)	-0.08 (1.06)	-0.11 (1.26)	0.08 (1.16)	-0.21 (1.12)	0.137792	0.135666	0.484752	0.208383	0.51151	0.0152059	1	5	2	[R].GCCQEEAQFETK.[K], [R].GSDPVLK.[L]	[K].LLDDNGNIAEELSILK.[W], [K].WNTDSVEEFLSEK.[L], [R].GCCQEEAQFETK.[K], [R].GSDPVLK.[L], [R].ELGFSSNLLCSSCDLLGQFNLLQLDPDCR.[G]
SBSN	Q6UWP8	0 (1)	-0.08 (1.08)	-0.12 (1.09)	-0.01 (1.26)	-0.09 (0.98)	-0.01 (1.21)	-0.11 (1.01)	0.138059	0.0583864	0.216036	0.493018	0.380308	0.122548	0	20	4	[K].GVQGLNHGMDK.[V], [K].LGHGVNNAAGQVGK.[E], [K].ALDGINSGITHAGR.[E], [K].FGQGVHHAASQVGKEEDR.[V]	[K].GVQGLNHGMDK.[V], [K].GVQGLNHGMDK.[V], [K].LGHGVNNAAGQVGK.[E], [K].LGQGAHHAAGQAGK.[E], [K].VAHEINHGIGQAGK.[E], [R].VVQGLHHGVSQAGR.[E], [KR].FGQGAHHAAGQAGNEAGR.[F], [K].FGQGIHHAAGQVGK.[E], [R].FGQGVHHAAGQAGNEAGR.[F], [K].FGQGVHHAASQFGK.[E], [K].FGQGVHHTAGQVGK.[E], [K].EGDIAVHGVQPGVHEAGK.[E], [K].ELQNAHNGVNQASK.[E], [R].EAGQFGHDIHHTAGQAGK.[E], [K].ALDGINSGITHAGR.[E], [K].AVQGFHTGVHQAGK.[E], [K].…
SORT1	Q99523	0 (1)	0.13 (1)	0.3 (1.05)	-0.02 (0.96)	0.11 (0.99)	0.16 (1.13)	0.11 (0.94)	0.14238	0.00260703	0.900441	0.431487	0.0865973	0.297818	1	31	15	[R].KPENSECDATAK.[N], [K].VVLTAEVSGGSR.[G], [R].SAPGEDEECGR.[V], [R].TEFGMAIGPENSGK.[V], [K].CQGGVNPVR.[E], [K].CTSNFLSPEK.[Q], [R].EEHLTTNGYR.[K], [K].ADLGALELWR.[T], [K].CVEQPELK.[G], [K].IYSFGLGGR.[F], [R].FLFASVMADK.[D], [K].WEEIHK.[A], [R].GIVYSK.[S], [RK].SEDYGK.[ND], [R].DYVVTK.[Q]	[R].NCEEKDYTIWLAHSTDPEDYEDGCILGYK.[E], [R].LDAPPPPAAPLPR.[W], [R].KPENSECDATAK.[N], [K].VVLTAEVSGGSR.[G], [R].SAPGEDEECGR.[V], [R].TEFGMAIGPENSGK.[V], [R].TEFGMAIGPENSGK.[V], [R].FLFASVMADKDTTRR.[I], [R].FLFASVMADKDTTR.[R], [K].CQGGVNPVR.[E], [K].CTSNFLSPEK.[Q], [R].EEHLTTNGYR.[K], [K].DYTIWLAHSTDPEDYEDGCILGYK.[E], [K].ADLGALELWR.[T], [K].GHDLEFCLYGR.[E], [K].FSTDEGQCWQTYTFTR.[D], [K].CVEQPELK.[G…
IGHA1	P01876	0 (1)	-0.11 (1.11)	-0.32 (1.11)	-0.04 (1.04)	-0.04 (1.13)	0.07 (1.17)	-0.2 (1.07)	0.143202	0.0117305	0.530671	0.527471	0.555923	0.0182342	2	13	11	[K].KGDTFSCMVGHEALPLAFTQK.[T], [K].KGDTFSCMVGHEALPLAFTQK.[T], [R].LAGKPTHVNVSVVMAEVDGTCY.[-], [R].LAGKPTHVNVSVVMAEVDGTCY.[-], [K].TPLTATLSK.[S], [R].QEPSQGTTTFAVTSILR.[V], [K].TFTCTAAYPESK.[T], [R].DLCGCYSVSSVLPGCAEPWNHGK.[T], [R].DASGVTFTWTPSSGK.[S], [K].GDTFSCMVGHEALPLAFTQK.[T], [K].GDTFSCMVGHEALPLAFTQK.[T]	[K].KGDTFSCMVGHEALPLAFTQK.[T], [K].KGDTFSCMVGHEALPLAFTQK.[T], [R].LAGKPTHVNVSVVMAEVDGTCY.[-], [R].LAGKPTHVNVSVVMAEVDGTCY.[-], [K].TPLTATLSK.[S], [R].QEPSQGTTTFAVTSILR.[V], [K].TFTCTAAYPESK.[T], [R].DLCGCYSVSSVLPGCAEPWNHGK.[T], [R].DASGVTFTWTPSSGK.[S], [K].GDTFSCMVGHEALPLAFTQK.[T], [K].GDTFSCMVGHEALPLAFTQK.[T], [R].NFPPSQDASGDLYTTSSQLTLPATQCLAGK.[S], [R].DLCGCYSVSSVLPGCAEPWNHGKTFTCTAAYPESK.[T]
C5	P01031	0 (1)	-0.1 (1.17)	-0.27 (1.12)	-0.1 (1.24)	-0.01 (1.15)	0.13 (1.24)	-0.21 (1.12)	0.143752	0.00755609	0.407987	0.678397	0.618202	0.0211099	2	117	68	[K].ITHYNYLILSK.[G], [R].LSMDIDVSYK.[H], [K].LNLVATPLFLKPGIPYPIK.[V], [K].MSAVEGICTSESPVIDHQGTK.[S], [R].MPITYDNGFLFIHTDKPVYTPDQSVK.[V], [R].MPITYDNGFLFIHTDKPVYTPDQSVK.[V], [R].KAFDICPLVK.[I], [K].GLLVGEILSAVLSQEGINILTHLPK.[G], [R].KQTACKPEIAYAYK.[V], [K].KIEEIAAK.[Y], [K].KVTCTNAELVK.[G], [K].VFKDVFLEMNIPYSVVR.[G], [K].TSTSEEVCSFYLK.[I], [R].VDDGVASFVLNLPSGVTVLEFNVK.[T], [R].YGGGFYSTQDTINAIEGLTE…	[R].IVACASYKPSR.[E], [K].ITHYNYLILSK.[G], [R].LSMDIDVSYK.[H], [K].LKEGMLSIMSYR.[N], [K].LNLVATPLFLKPGIPYPIK.[V], [K].NFLGRPVEVLLNDDLIVSTGFGSGLATVHVTTVVHK.[T], [K].MSAVEGICTSESPVIDHQGTK.[S], [K].MSAVEGICTSESPVIDHQGTK.[S], [R].NADYSYSVWK.[G], [R].MVETTAYALLTSLNLK.[D], [R].MVETTAYALLTSLNLK.[D], [R].MPITYDNGFLFIHTDKPVYTPDQSVK.[V], [R].MPITYDNGFLFIHTDKPVYTPDQSVK.[V], [K].HKGALHNYK.[M], [K].KCCYDGACVNN…
CBLN1	P23435	0 (1)	-0.17 (1.04)	0.05 (0.98)	-0.22 (1.07)	-0.26 (1.04)	-0.21 (1.16)	-0.15 (0.98)	0.144165	0.411083	0.1586	0.0266502	0.192465	0.204793	1	6	1	[K].CLVVCDSNPTSDPTGTALGISVR.[S]	[K].GIYSFNFHVVK.[V], [R].KGIYSFNFHVVK.[V], [R].TMIIYFDQVLVNIGNNFDSER.[S], [R].TMIIYFDQVLVNIGNNFDSER.[S], [K].CLVVCDSNPTSDPTGTALGISVR.[S], [K].VAFSAIR.[S]
GALNT15	Q8N3T1	0 (1)	0.1 (0.99)	-0.06 (0.99)	0.06 (1.02)	0.19 (0.98)	-0.12 (1.15)	0.2 (0.89)	0.144856	0.665205	0.629717	0.0114166	0.481712	0.0155882	2	20	5	[R].TVHSILDTVPR.[A], [K].SALSEYVAR.[L], [R].GGENLELSFK.[A], [R].IAETWLGSFK.[E], [K].AEKPDCMER.[L]	[K].HSPEAFSLSK.[A], [K].LDFHWEPLPEHVR.[K], [R].VGHIYQNQDSHSPLDQEATLR.[N], [R].TVHSILDTVPR.[A], [K].SALSEYVAR.[L], [R].QQQYLQHTSR.[K], [K].EIILVDDLSQQGQLK.[S], [R].GGENLELSFK.[A], [K].CMEAVVQENNK.[D], [R].ATGDVLVFMDAHCECHPGWLEPLLSR.[I], [R].VVSPVIDVIDWK.[T], [K].CMEAVVQENNK.[D], [R].IAETWLGSFK.[E], [R].SPVVPGEVVAMDR.[H], [K].DLYLRPCDGK.[A], [R].ATGDVLVFMDAHCECHPGWLEPLLSR.[I], [R].KALQSPISPIR.[S], …
F7	P08709	0 (1)	-0.14 (1.13)	-0.11 (1.25)	-0.14 (1.12)	-0.15 (1.07)	0.26 (1.16)	-0.33 (1.06)	0.145133	0.183655	0.486583	0.189335	0.0529076	0.00177532	1	5	3	[R].VSQYIEWLQK.[L], [K].DQLQSYICFCLPAFEGR.[N], [R].SEPRPGVLLR.[A]	[R].LHQPVVLTDHVVPLCLPER.[T], [R].NLIAVLGEHDLSEHDGDEQSR.[R], [R].VSQYIEWLQK.[L], [K].DQLQSYICFCLPAFEGR.[N], [R].SEPRPGVLLR.[A]
CBLN3	Q6UW01	0 (1)	-0.15 (1.05)	-0.01 (0.91)	-0.19 (1.16)	-0.21 (1.07)	-0.19 (1.2)	-0.14 (0.98)	0.145411	0.955087	0.417167	0.0426985	0.300474	0.156833	1	6	1	[R].ASGSFVAPVR.[G]	[R].RGNLLGGWK.[Y], [R].EAATSSVLLPLDPGDR.[V], [R].AAAGGPGGAALGEAPPGR.[V], [R].ASGSFVAPVR.[G], [K].YSSFSGFLIFPL.[-], [R].GNLLGGWK.[Y]
SHISA7	A6NL88	0 (1)	-0.14 (1.02)	0.13 (1.04)	0 (0.96)	-0.34 (0.99)	-0.65 (1.11)	0.11 (0.87)	0.148632	0.168625	0.928298	0.000887977	1.83e-07	0.315545	2	4	3	[R].TGPAGGAGAAAR.[A], [R].FCCGTCHYR.[F], [R].FCCEHR.[H]	[R].LAQASCSNYDTPR.[W], [R].TGPAGGAGAAAR.[A], [R].FCCGTCHYR.[F], [R].FCCEHR.[H]
ANTXR1	Q9H6X2	0 (1)	-0.08 (0.97)	-0.02 (1.02)	-0.09 (0.87)	-0.1 (0.98)	0.06 (0.94)	-0.15 (0.97)	0.149481	0.593361	0.206418	0.151347	0.892486	0.0385727	1	8	1	[R].DLGAIVYCVGVK.[D]	[R].QGLEELQK.[V], [R].DLGAIVYCVGVK.[D], [K].DHVFPVNDGFQALQGIIHSILK.[K], [R].ASEQIYYENR.[Q], [K].MPEQEYEFPEPR.[N], [K].INDSVTLNEKPFSVEDTYLLCPAPILK.[E], [R].MSFIVFSTR.[G], [K].MPEQEYEFPEPR.[N]
SERPINA1	P01009	0 (1)	-0.13 (1.09)	-0.39 (1.15)	-0.1 (1.12)	0 (1.03)	0.12 (1.04)	-0.24 (1.1)	0.150619	0.00185908	0.494869	0.851756	0.437061	0.0150035	2	82	44	[K].LQHLENELTHDIITK.[F], [K].ITPNLAEFAFSLYR.[Q], [K].LSSWVLLMK.[Y], [K].LSITGTYDLKSVLGQLGITK.[V], [K].LSITGTYDLK.[S], [K].LYHSEAFTVNFGDTEEAKK.[Q], [K].LYHSEAFTVNFGDTEEAK.[K], [K].GTEAAGAMFLEAIPMSIPPEVK.[F], [K].GTEAAGAMFLEAIPMSIPPEVK.[F], [K].GTEAAGAMFLEAIPMSIPPEVK.[F], [R].LGMFNIQHCK.[K], [R].LGMFNIQHCK.[K], [R].LGMFNIQHCKKLSSWVLLMK.[Y], [K].KLSSWVLLMK.[Y], [K].KLYHSEAFTVNFGDTEEAKK.[Q], [K].KLYH…	[K].LQHLENELTHDIITKFLENEDRR.[S], [K].LQHLENELTHDIITKFLENEDR.[R], [K].LQHLENELTHDIITK.[F], [K].ITPNLAEFAFSLYR.[Q], [K].IVDLVKELDRDTVFALVNYIFFK.[G], [K].IVDLVKELDR.[D], [K].LVDKFLEDVKK.[L], [K].LVDKFLEDVK.[K], [K].LSSWVLLMK.[Y], [K].LSITGTYDLKSVLGQLGITK.[V], [K].LSITGTYDLK.[S], [K].LYHSEAFTVNFGDTEEAKKQINDYVEK.[G], [K].LYHSEAFTVNFGDTEEAKK.[Q], [K].LYHSEAFTVNFGDTEEAK.[K], [K].GTEAAGAMFLEAIPMSIPPEVK.[…
RNASE1	P07998	0 (1)	0.12 (1.12)	0.15 (1.16)	0.13 (1.06)	0.09 (1.13)	-0.38 (1.16)	0.35 (1.02)	0.151763	0.088807	0.25405	0.438731	0.0070444	0.000416704	2	11	10	[R].HIIVACEGSPYVPVHFDASVEDST.[-], [R].QHMDSDSSPSSSSTYCNQMMR.[R], [R].QHMDSDSSPSSSSTYCNQMMR.[R], [R].QHMDSDSSPSSSSTYCNQMMR.[R], [R].QHMDSDSSPSSSSTYCNQMMR.[R], [K].SNSSMHITDCR.[L], [K].SNSSMHITDCR.[L], [R].CKPVNTFVHEPLVDVQNVCFQEK.[V], [K].NGQGNCYK.[S], [R].YPNCAYR.[T]	[R].HIIVACEGSPYVPVHFDASVEDST.[-], [R].QHMDSDSSPSSSSTYCNQMMR.[R], [R].QHMDSDSSPSSSSTYCNQMMR.[R], [R].QHMDSDSSPSSSSTYCNQMMR.[R], [R].QHMDSDSSPSSSSTYCNQMMR.[R], [K].SNSSMHITDCR.[L], [K].SNSSMHITDCR.[L], [R].CKPVNTFVHEPLVDVQNVCFQEK.[V], [K].NGQGNCYK.[S], [R].YPNCAYR.[T], [R].RNMTQGR.[C]
CALY	Q9NYX4	0 (1)	0.12 (1.04)	0.24 (0.97)	0.18 (1.14)	0.02 (1.01)	-0.35 (1.04)	0.34 (0.96)	0.156114	0.0174273	0.173815	0.842113	0.00243399	0.000213872	3	7	2	[R].KGPTQAGAAAAATEPPGKPSAK.[A], [R].KHGTETPAAWGDGYR.[A]	[K].HGTETPAAWGDGYR.[A], [R].KGPTQAGAAAAATEPPGKPSAK.[A], [R].KHGTETPAAWGDGYR.[A], [R].SILAAIGAYPLSR.[K], [K].AAGSAAPPPAQ.[-], [K].TQTEYQLSSPDQQNFPDLEGQR.[L], [K].DPGDQDGAAMDSVPLISPLDISQLQPPLPDQVVIK.[T]
IGLV3-16	A0A075B6K0	0 (1)	-0.11 (0.94)	-0.29 (0.88)	-0.04 (0.94)	-0.06 (0.96)	0.01 (0.92)	-0.17 (0.94)	0.156408	0.0183932	0.670793	0.440292	0.847838	0.0386379	2	1	1	[R].ITCSGEALPK.[K]	[R].ITCSGEALPK.[K]
IGLV2-11	P01706	0 (1)	-0.14 (0.96)	-0.31 (0.93)	0 (0.91)	-0.12 (0.99)	0.11 (0.94)	-0.26 (0.95)	0.156555	0.00622951	0.724913	0.315018	0.356539	0.0128786	2	2	2	[K].LMIYDVSK.[R], [K].LMIYDVSK.[R]	[K].LMIYDVSK.[R], [K].LMIYDVSK.[R]
VWF	P04275	0 (1)	0.17 (1.24)	0.33 (1.52)	0.18 (1.12)	0.09 (1.13)	0.02 (1.5)	0.25 (1.09)	0.156555	0.123066	0.200696	0.447095	0.282267	0.0100174	1	101	34	[K].ILDELLQTCVDPEDCPVCEVAGR.[R], [K].IPGTCCDTCEEPECNDITAR.[L], [K].GLWEQCQLLK.[S], [R].GLRPSCPNSQSPVK.[V], [R].VAQCSQKPCEDSCR.[S], [R].YDVCSCSDGR.[E], [K].RDETLQDGCDTHFCK.[V], [K].SEVEVDIHYCQGK.[C], [K].QHSDPCALNPR.[M], [K].TCGLCGNYNGNQGDDFLTPSGLAEPR.[V], [K].SVGSQWASPENPCLINECVR.[V], [K].TLCECAGGLECACPALLEYAR.[T], [R].SLSYPDEECNEACLEGCFCPPGLYMDER.[G], [R].DGTVTTDWK.[T], [R].CVDGCSCPEGQLLDEGLCVES…	[K].LSGEAYGFVAR.[I], [K].LTGSCSYVLFQNK.[E], [R].LSYGEDLQMDWDGR.[G], [R].LSYGEDLQMDWDGR.[G], [K].ILDELLQTCVDPEDCPVCEVAGR.[R], [R].LLDLVFLLDGSSR.[L], [K].LHGDCQDLQK.[Q], [K].IPGTCCDTCEEPECNDITAR.[L], [R].LPGLHNSLVK.[L], [R].LPGDIQVVPIGVGPNANVQELER.[I], [R].ILTSDVFQDCNK.[L], [R].NSQWICSNEECPGECLVTGQSHFK.[S], [K].HGAGVAMDGQDVQLPLLK.[G], [K].GLWEQCQLLK.[S], [R].GLRPSCPNSQSPVK.[V], [R].IDGSGNFQVLLSDR.[…
SPINK1	P00995	0 (1)	-0.14 (1.06)	-0.2 (1.05)	-0.29 (1.16)	-0.04 (1.01)	0.11 (1.02)	-0.26 (1.07)	0.157733	0.0369154	0.112217	0.816748	0.297666	0.0107646	2	3	1	[K].IYDPVCGTDGNTYPNECVLCFENR.[K]	[K].IYDPVCGTDGNTYPNECVLCFENR.[K], [R].QTSILIQK.[S], [K].CYNELNGCTK.[I]
COL28A1	Q2UY09	0 (1)	-0.07 (1.19)	-0.33 (1.07)	0.11 (1.3)	-0.03 (1.18)	0.21 (1.12)	-0.21 (1.2)	0.158325	0.000747957	0.737018	0.553652	0.235995	0.00853744	2	13	6	[K].LAVDNMQYLGEGTYTATALQAANDMFEDARPGVK.[K], [K].KNDPNFEIFHK.[E], [K].NPDVQSISEDAR.[I], [R].SLEYDIK.[L], [K].ECQETCIQG.[-], [K].IALFDK.[Q]	[K].NDPNFEIFHK.[E], [K].LAVDNMQYLGEGTYTATALQAANDMFEDARPGVK.[K], [K].DFVDSLSDK.[I], [R].IGIINYSHK.[V], [K].KNDPNFEIFHK.[E], [K].LAALQFSSSVQIDPPFSSWK.[D], [K].EISESLSVTR.[D], [K].NPDVQSISEDAR.[I], [R].SLEYDIK.[L], [K].ECQETCIQG.[-], [K].QVNSCAR.[F], [K].IFQLTPGR.[S], [K].IALFDK.[Q]
GBA	P04062	0 (1)	-0.14 (1.09)	-0.2 (1.01)	-0.12 (1.07)	-0.12 (1.15)	0.14 (1.08)	-0.28 (1.08)	0.158473	0.154124	0.202245	0.410175	0.171916	0.00626793	1	13	4	[R].LLLPHWAK.[V], [R].VGLVASQK.[N], [R].VPMASCDFSIR.[T], [R].LLMLDDQR.[L]	[R].LLLPHWAK.[V], [K].GQPGDIYHQTWAR.[Y], [K].VVLTDPEAAK.[Y], [K].FLDAYAEHK.[L], [K].GFGGAMTDAAALNILALSPPAQNLLLK.[S], [R].ALQLAQRPVSLLASPWTSPTWLK.[T], [K].ATLGETHR.[L], [R].VGLVASQK.[N], [K].DVPLTIK.[D], [R].VPMASCDFSIR.[T], [R].LLMLDDQR.[L], [R].LLMLDDQR.[L], [K].LKIPLIHR.[A]
FSTL4	Q6MZW2	0 (1)	-0.16 (1.07)	0.15 (1.05)	-0.17 (1.16)	-0.31 (1.01)	-0.44 (1.19)	-0.02 (0.98)	0.159514	0.102409	0.423072	0.00280127	0.0011894	0.936678	2	49	27	[K].NLKEPPAGPAQPWGGTHR.[I], [K].NEVGVDEDISSLFIEDSAR.[K], [K].IFMSYEEICPQR.[E], [K].KQDLDEDLLGCSPGDLLR.[F], [R].KTGEPECQCLEACRPSYVPVCGSDGR.[F], [K].VDLETMMPLK.[T], [K].VLQSIGVDPLPAK.[L], [R].VLVVDIQAQK.[V], [R].YIYVAQPALSR.[V], [R].VYPESQAQEPGVAASLR.[C], [K].QDLDEDLLGCSPGDLLR.[F], [K].TGEPECQCLEACRPSYVPVCGSDGR.[F], [R].FDDYNSDSSLTLR.[E], [K].EPPAGPAQPWGGTHR.[I], [R].EGLSSHNELLASCGK.[K], [K].GDTCTM…	[K].NLKEPPAGPAQPWGGTHR.[I], [K].NGVDVSTQMSK.[Q], [K].NEVGVDEDISSLFIEDSAR.[K], [R].GPDVGVGESQAEEPR.[S], [K].IFMSYEEICPQR.[E], [K].KQDLDEDLLGCSPGDLLR.[F], [R].KTGEPECQCLEACRPSYVPVCGSDGR.[F], [K].VDLETMMPLK.[T], [K].VLQSIGVDPLPAK.[L], [R].VLVVDIQAQK.[V], [R].TPFAGVDDFFIPPTNLIINHIR.[F], [R].YIYVAQPALSR.[V], [R].VSVTTVTVGLSTVLTCAVHGDLRPPIIWK.[R], [R].VYPESQAQEPGVAASLR.[C], [R].REGLSSHNELLASCGK.[K], [K…
CNTN2	Q02246	0 (1)	-0.09 (0.85)	0 (0.93)	-0.24 (0.85)	-0.06 (0.8)	-0.13 (0.94)	-0.07 (0.81)	0.159663	0.926725	0.0204251	0.311641	0.23887	0.205786	1	55	18	[K].LSLEDSGMYQCVAENK.[H], [K].NWIEIPVPEDIGHALVQIR.[T], [K].MLYQNDLHLTPTLHLTGK.[N], [K].MLYQNDLHLTPTLHLTGK.[N], [R].HFVSQTTGNLYIAR.[T], [R].HQLVGGNLVIMNPTK.[A], [K].VDGSLSPQWTTAEPTLQIPSVSFEDEGTYECEAENSK.[G], [R].VIASNILGTGEPSGPSSK.[I], [R].TTGPGGDGIPAEVHIVR.[N], [K].YTCFAENFMGK.[A], [R].EYQNGDGFGYLLSFR.[R], [K].FAQLNLAAEDTR.[L], [R].EAAPSVAPSGLSGGGGAPGELIVNWTPMSR.[E], [K].AHEGWGVMLPCNPPAHYPGLSYR.[…	[K].LSLEDSGMYQCVAENK.[H], [R].IIVQAQPEWLK.[V], [R].NGEPLASQNR.[V], [K].NWIEIPVPEDIGHALVQIR.[T], [K].MLYQNDLHLTPTLHLTGK.[N], [K].MLYQNDLHLTPTLHLTGK.[N], [R].HFVSQTTGNLYIAR.[T], [R].HQLVGGNLVIMNPTK.[A], [R].HQLVGGNLVIMNPTK.[A], [R].GPPGPPGGVVVR.[D], [K].VDGSLSPQWTTAEPTLQIPSVSFEDEGTYECEAENSK.[G], [K].VISDTEADIGSNLR.[W], [R].VIASNILGTGEPSGPSSK.[I], [R].TNPANIEGNAETAQVLGLTPWMDYEFR.[V], [R].TNPANIEGNAE…
IGSF21	Q96ID5	0 (1)	-0.15 (1.01)	0.09 (0.97)	-0.16 (1.06)	-0.27 (1)	-0.64 (1.09)	0.08 (0.88)	0.16041	0.320667	0.412979	0.00993596	3.25e-07	0.318229	2	16	7	[R].ISDNGPYECHVGIYDR.[A], [R].LLDGSAEFDGK.[E], [R].KREDLVYQSTVR.[L], [R].TPSSDGTVEVR.[A], [K].REDLVYQSTVR.[L], [K].SLSLLDAENR.[G], [R].VTDGGTIK.[Q]	[R].ISDNGPYECHVGIYDR.[A], [R].LLDGSAEFDGK.[E], [R].ILVHGFQNEVFPEPMFTWTR.[V], [R].ILVHGFQNEVFPEPMFTWTR.[V], [K].HPALSMPMQAEVTLVAPK.[G], [R].KREDLVYQSTVR.[L], [R].TPSSDGTVEVR.[A], [R].WVHSAEPTYFLR.[H], [K].REDLVYQSTVR.[L], [K].SLSLLDAENR.[G], [R].CTAQNPLGSTDTHTR.[L], [R].ALLTWTLNPQIDNEALFSCEVK.[H], [R].EDLVYQSTVR.[L], [R].LIVFENPNIPR.[G], [R].VTDGGTIK.[Q], [R].GLTPDPNILLQPTTENIPETVVSR.[E]
ITIH4	Q14624	0 (1)	-0.1 (1.13)	-0.28 (1.06)	-0.07 (1.17)	-0.03 (1.14)	0.12 (1.15)	-0.21 (1.11)	0.160709	0.0034122	0.555902	0.767285	0.733622	0.0329047	2	57	34	[K].ITFELVYEELLK.[R], [R].NVHSGSTFFK.[Y], [R].NMEQFQVSVSVAPNAK.[I], [R].NMEQFQVSVSVAPNAK.[I], [R].GPDVLTATVSGK.[L], [K].GSEMVVAGK.[L], [K].LALDNGGLAR.[R], [R].VQGNDHSATR.[E], [K].WKETLFSVMPGLK.[M], [R].RLDYQEGPPGVEISCWSVEL.[-], [R].RLGVYELLLK.[V], [R].QGPVNLLSDPEQGVEVTGQYER.[E], [R].QLGLPGPPDVPDHAAYHPFR.[R], [R].SFAAGIQALGGTNINDAMLMAVQLLDSSNQEER.[L], [R].SFAAGIQALGGTNINDAMLMAVQLLDSSNQEER.[L], [K]…	[K].ITFELVYEELLKR.[R], [K].ITFELVYEELLK.[R], [R].LPEGSVSLIILLTDGDPTVGETNPR.[S], [K].NGIDIYSLTVDSR.[V], [R].NVHSGSTFFK.[Y], [R].NMEQFQVSVSVAPNAK.[I], [R].NMEQFQVSVSVAPNAK.[I], [K].NPLVWVHASPEHVVVTR.[N], [R].LWAYLTIQQLLEQTVSASDADQQALR.[N], [R].GPDVLTATVSGK.[L], [K].GSEMVVAGK.[L], [R].LDYQEGPPGVEISCWSVEL.[-], [K].IEETTMTTQTPAPIQAPSAILPLPGQSVER.[L], [K].IEETTMTTQTPAPIQAPSAILPLPGQSVER.[L], [K].LALDNGG…
DAG1	Q14118	0 (1)	0.1 (1.01)	0.21 (1.12)	0.01 (0.94)	0.08 (0.99)	-0.36 (1.1)	0.31 (0.9)	0.16146	0.0597268	0.772595	0.264235	0.00638508	0.000461412	2	33	14	[K].GVHYISVSATR.[L], [R].LFDMSAFMAGPGNAK.[K], [K].LGCSLNQNSVPDIHGVEAPAR.[E], [K].KVVENGALLSWK.[L], [R].VTIPTDLIASSGDIIK.[V], [K].VVENGALLSWK.[L], [R].TASPDPGEVVSSACAADEPVTVLTVILDADLTK.[M], [R].SFSEVELHNMK.[L], [R].SFSEVELHNMK.[L], [R].EGAMSAQLGYPVVGWHIANK.[K], [K].EALPSWLHWDSQSHTLEGLPLDTDK.[G], [R].GGEPNQRPELK.[N], [R].EQQLVGEK.[S], [K].LVPVVNNR.[L]	[K].IPSDTFYDHEDTTTDKLK.[L], [K].IPSDTFYDHEDTTTDK.[L], [K].GVHYISVSATR.[L], [R].LFDMSAFMAGPGNAK.[K], [R].LFDMSAFMAGPGNAK.[K], [R].LFDMSAFMAGPGNAK.[K], [K].LGCSLNQNSVPDIHGVEAPAR.[E], [R].LGANGSHIPQTSSVFSIEVYPEDHSELQSVR.[T], [R].IAEDDGKPRPAFSNALEPDFK.[A], [K].KVVENGALLSWK.[L], [R].VTIPTDLIASSGDIIK.[V], [K].VVENGALLSWK.[L], [R].TASPDPGEVVSSACAADEPVTVLTVILDADLTK.[M], [R].SFSEVELHNMK.[L], [R].SFSEVELHN…
ICAM2	P13598	0 (1)	-0.08 (0.98)	0.12 (0.94)	-0.02 (0.94)	-0.2 (1)	-0.18 (0.95)	-0.03 (0.99)	0.16161	0.5469	0.539338	0.0141603	0.0208338	0.545384	2	5	2	[R].GGNIFHK.[H], [K].SFTIECR.[V]	[K].ILLDEQAQWK.[H], [R].QVILTLQPTLVAVGK.[S], [K].KLAVEPK.[G], [R].GGNIFHK.[H], [K].SFTIECR.[V]
CEP68	Q76N32	0 (1)	0.12 (1)	0.27 (0.96)	0.14 (1.01)	0.02 (1)	-0.36 (1)	0.34 (0.91)	0.163424	0.0115887	0.24384	0.855205	0.00224637	0.000231484	3	1	1	[-].MALGEEK.[A]	[-].MALGEEK.[A]
VCAM1	P19320	0 (1)	0.11 (1)	0.01 (0.99)	0.11 (1.02)	0.16 (0.99)	-0.07 (1.04)	0.19 (0.97)	0.163576	0.982368	0.227096	0.0892252	0.543844	0.0230019	1	43	10	[K].LTAFPSESVK.[E], [K].MEDSGVYLCEGINQAGR.[S], [K].KAETGDTVLK.[S], [K].SQEFLEDADRK.[S], [K].EGDTVIISCTCGNVPETWIILK.[K], [K].GETILENIEFLEDTDMK.[S], [K].SIDGAYTIR.[K], [K].ALVCQAK.[L], [K].VPSVYPLDR.[L], [K].IETTPESR.[Y]	[K].LQEGGSVTMTCSSEGLPAPEIFWSK.[K], [K].LTAFPSESVK.[E], [K].LHIDDMEFEPK.[Q], [K].LHIDDMEFEPK.[Q], [K].LHIDEMDSVPTVR.[Q], [K].LHIDEMDSVPTVR.[Q], [K].NTVISVNPSTK.[L], [K].MEDSGVYLCEGINQAGR.[S], [K].MEDSGVYLCEGINQAGR.[S], [R].MEDSGIYVCEGVNLIGK.[N], [K].KAETGDTVLK.[S], [K].GIQVELYSFPR.[D], [K].GIQVEIYSFPKDPEIHLSGPLEAGKPITVK.[C], [K].GIQVEIYSFPK.[D], [K].KKAETGDTVLK.[S], [R].IAAQIGDSVMLTCSVMGCESPSFSWR.…
HSPA2	P54652	0 (1)	0.09 (0.94)	0.07 (0.94)	0.17 (0.99)	0.07 (0.91)	-0.19 (1.03)	0.23 (0.86)	0.163728	0.265157	0.303997	0.257153	0.123597	0.00496871	1	12	5	[K].NALESYTYNIK.[Q], [R].VCNPIISK.[L], [R].YKSEDEANR.[D], [R].MVQEAER.[Y], [R].LSKDDIDR.[M]	[K].NALESYTYNIK.[Q], [K].QTQTFTTYSDNQSSVLVQVYEGER.[A], [K].CQEVINWLDR.[N], [K].QTVEDEKLR.[G], [R].NQMAEKDEYEHK.[Q], [R].NQMAEKDEYEHK.[Q], [K].QTVEDEK.[L], [R].VCNPIISK.[L], [R].YKSEDEANR.[D], [R].YKSEDEANRDR.[V], [R].MVQEAER.[Y], [R].LSKDDIDR.[M]
KIAA1549L	Q6ZVL6	0 (1)	-0.1 (1.11)	0.23 (1.14)	-0.03 (1.18)	-0.29 (1.02)	-0.62 (1.08)	0.16 (1.04)	0.164184	0.130511	0.69766	0.00172013	1.29e-07	0.265289	2	24	5	[K].KWTADTVSSK.[V], [K].VQPTAAAAVTLFLR.[K], [K].SSSMTTLAK.[N], [K].SSSMTTLAK.[N], [K].DSVTAILGK.[N]	[K].NTETATHEAEPPLFQTAESGAIEMTSR.[K], [R].NVPASDEEEGAVLFDNSSK.[V], [K].GTSSSPLAVASGPAK.[S], [R].KPQAMHTGLPNPTNLEMPR.[A], [R].KSSPPALSAALVAK.[G], [K].KWTADTVSSK.[V], [K].VQPTAAAAVTLFLR.[K], [K].SSSMTTLAK.[N], [K].SSSMTTLAK.[N], [R].DVAQDGSTIK.[T], [K].DSVTAILGK.[N], [R].AENTDAVLPAASAAVVTTGK.[M], [K].SSPPALSAALVAK.[G], [R].VQISESLK.[F], [K].TVLFLTQR.[R], [R].LAQLFMMSQQQGR.[R], [K].TVLQFVSQADNIQSCK.[…
PTPRK	Q15262	0 (1)	-0.07 (1.03)	0.19 (1.05)	-0.14 (1.1)	-0.17 (0.96)	-0.19 (1.13)	-0.01 (0.97)	0.164641	0.256094	0.189107	0.019072	0.0384873	0.465644	2	22	10	[R].KESEETIIQTDEDVPGPVPVK.[S], [R].GSGVSNFAQLIVR.[E], [R].RNGEDIPVAQTK.[N], [K].SLQGTSFENK.[I], [K].GAPISAYQIVVEELHPHR.[T], [K].ADCLDMDPK.[A], [R].CVTQSER.[G], [K].IAEIQAR.[R], [K].MILTNPEGR.[K], [K].IFLNWK.[E]	[R].NGEDIPVAQTK.[N], [K].LWHLDPDTEYEIR.[V], [R].MTSGSWTETHAVNAPTYK.[L], [R].MTSGSWTETHAVNAPTYK.[L], [R].KESEETIIQTDEDVPGPVPVK.[S], [R].GSGVSNFAQLIVR.[E], [R].KGYNIYFQAMSSVEK.[E], [R].VLLTRPGEGGTGLPGPPLITR.[T], [R].RNGEDIPVAQTK.[N], [K].SLQGTSFENK.[I], [K].ESEETIIQTDEDVPGPVPVK.[S], [R].AELAVSTFWPNEYQVIFEAEVSGGR.[S], [K].GAPISAYQIVVEELHPHR.[T], [K].ADCLDMDPK.[A], [K].ADCLDMDPK.[A], [K].MILTNPEGR.[K…
CPD	O75976	0 (1)	0.12 (0.99)	0.44 (0.84)	0.05 (1.03)	-0.02 (1.02)	-0.19 (0.99)	0.27 (0.97)	0.165253	0.000125686	0.696578	0.864877	0.0863758	0.00369931	2	20	8	[R].YYHEEELESALR.[E], [K].TGEPHCPGDEDETFK.[D], [R].ELLLNLIEYLCK.[N], [R].EAAAAGLPGLAR.[L], [K].TSDDEVFK.[Y], [R].ESLITLIEK.[V], [K].VHIGVK.[G], [R].QEWENNR.[E]	[K].LVGNMHGDETVSR.[Q], [R].YYHEEELESALR.[E], [K].TGEPHCPGDEDETFK.[D], [R].SFPDQFSTGEPPALDEVPEVR.[A], [K].SQEGDSISVIGR.[N], [R].EGDCGFGDGGPSGASGR.[D], [R].ELLLNLIEYLCK.[N], [R].ELYVMEISDNPGVHEPGEPEFK.[Y], [R].EAAAAGLPGLAR.[L], [K].FVLSGNLHGGSVVASYPFDDSPEHK.[A], [K].TSDDEVFK.[Y], [R].ESLITLIEK.[V], [K].SPDDAVFQQIALSYSK.[E], [K].VHIGVK.[G], [K].AYASNHPIMK.[T], [R].GYNPVTK.[N], [K].ATGIYSK.[T], [K].A…
TINAGL1	Q9GZM7	0 (1)	-0.1 (1.03)	0.1 (1.03)	-0.04 (1.08)	-0.24 (1)	0.19 (1.05)	-0.25 (1)	0.166326	0.613239	0.582708	0.0161812	0.254117	0.0102407	2	11	1	[R].LGSNDKEIMK.[E]	[R].GVVSDHCYPFSGR.[E], [R].YCQEQDLCCR.[G], [R].QWQCDQEPCLVDPDMIK.[A], [R].QWQCDQEPCLVDPDMIK.[A], [K].GGIYSHTPVSLGRPER.[Y], [R].LDGAWWFLR.[R], [K].ITGWGEETLPDGR.[T], [R].VGMEDMGHH.[-], [R].ERDEAGPAPPCMMHSR.[A], [R].CTCQENR.[Q], [R].LGSNDKEIMK.[E]
IGLV9-49	A0A0B4J1Y8	0 (1)	-0.11 (0.93)	-0.23 (0.99)	-0.04 (0.83)	-0.08 (0.95)	0.08 (0.85)	-0.2 (0.96)	0.166634	0.0557804	0.448925	0.431487	0.626732	0.0285141	1	3	0		[R].VGTGGIVGSK.[G], [K].VDWYQQRPGK.[G], [R].FSVLGSGLNR.[Y]
EFNA1	P20827	0 (1)	0.13 (1.03)	0.28 (1.01)	0.05 (1.1)	0.09 (1.01)	0.02 (1.06)	0.18 (1.02)	0.166942	0.0219046	0.535477	0.526323	0.739081	0.0858645	1	7	3	[K].ITHSPQAHDNPQEK.[R], [K].RLAADDPEVR.[V], [R].LAADDPEVR.[V]	[K].ITHSPQAHDNPQEK.[R], [R].WQCNRPSAK.[H], [K].EGHSYYYISKPIHQHEDR.[C], [K].RLAADDPEVR.[V], [R].LAADDPEVR.[V], [R].LKVTVSGK.[I], [R].FTPFTLGK.[E]
WFIKKN2	Q8TEU8	0 (1)	-0.12 (1.01)	-0.03 (1.03)	-0.2 (1.08)	-0.12 (0.96)	-0.13 (1.11)	-0.11 (0.96)	0.167715	0.940329	0.0849026	0.182317	0.275304	0.201101	0	32	11	[R].YSHAGICPNDMNPNLWVDAQSTCR.[R], [K].QLEDRENVVMRPNHVR.[G], [R].CYMDAEACSK.[G], [R].CYMDAEACSK.[G], [K].EATCDHFMCLQQGSECDIWDGQPVCK.[C], [R].ALVTVDEVLKDEK.[M], [R].ALVTVDEVLK.[D], [R].CEKEPSFTCASDGLTYYNR.[C], [K].CCPNVCGTK.[S], [K].EPSFTCASDGLTYYNR.[C], [R].NVAGVLR.[A]	[R].NLNHFETYEACMLACMSGPLAACSLPALQGPCK.[A], [R].NLNHFETYEACMLACMSGPLAACSLPALQGPCK.[A], [R].NLNHFETYEACMLACMSGPLAACSLPALQGPCK.[A], [R].GNVVVTNIAQLVIYNAQLQDAGIYTCTAR.[N], [K].GITLAVVTCR.[Y], [R].YSHAGICPNDMNPNLWVDAQSTCR.[R], [R].YSHAGICPNDMNPNLWVDAQSTCR.[R], [R].VSELTEEPDSGR.[A], [R].WAYNSQTGQCQSFVYGGCEGNGNNFESR.[E], [R].WHFDAQANNCLTFTFGHCHR.[N], [R].RECETDQECETYEK.[C], [K].QLEDRENVVMRPNHVR.[G], [R]…
GAL3ST4	Q96RP7	0 (1)	0.13 (0.93)	0.22 (0.91)	0.23 (0.93)	0.03 (0.93)	0.09 (0.94)	0.15 (0.92)	0.168956	0.0815701	0.0520884	0.867644	0.744553	0.0867547	0	6	3	[R].LQTAVAELR.[A], [R].SGLSPQDQEECER.[L], [R].LATPELQYK.[D]	[R].LQTAVAELR.[A], [K].HCLVGGEASDPK.[Y], [R].SGLSPQDQEECER.[L], [R].FRPFQFGSAK.[V], [R].LATPELQYK.[D], [K].VLGYILR.[S]
OLFM2	O95897	0 (1)	-0.11 (1.03)	-0.04 (1.11)	-0.2 (0.95)	-0.11 (1.03)	0.12 (1.01)	-0.23 (1.03)	0.169112	0.697618	0.059582	0.300422	0.413245	0.0177954	1	9	3	[K].LTGVSNPITVR.[A], [K].YQSNVVVK.[Y], [R].LDPHTLEVMR.[S]	[K].LTGVSNPITVR.[A], [R].AADGSLSAK.[S], [K].YQSNVVVK.[Y], [R].SWDTGYPK.[R], [R].MTELLPLSSVLEQYK.[A], [R].TLGDFIK.[G], [R].MTELLPLSSVLEQYK.[A], [R].LDPHTLEVMR.[S], [K].SFQELK.[D]
LBP	P18428	0 (1)	-0.13 (1.22)	-0.14 (1.21)	-0.06 (1.11)	-0.15 (1.28)	0.13 (1.27)	-0.25 (1.18)	0.169424	0.0885399	0.590765	0.302067	0.53507	0.0241541	1	13	5	[R].ITLPDFTGDLR.[I], [K].GLQYAAQEGLLALQSELLR.[I], [K].LAEGFPLPLLK.[R], [R].VQLYDLGLQIHK.[D], [R].ICEMIQK.[S]	[R].ITLPDFTGDLR.[I], [K].ITGFLKPGK.[V], [R].ITDKGLQYAAQEGLLALQSELLR.[I], [K].GLQYAAQEGLLALQSELLR.[I], [K].LAEGFPLPLLK.[R], [R].VQLYDLGLQIHK.[D], [K].DFLFLGANVQYMR.[V], [R].ATAQMLEVMFK.[G], [R].ATAQMLEVMFK.[G], [K].LQGSFDVSVK.[G], [K].SVSSDLQPYLQTLPVTTEIDSFADIDYSLVEAPR.[A], [R].ICEMIQK.[S], [R].ICEMIQK.[S]
SERPINA7	P05543	0 (1)	-0.13 (1.01)	-0.3 (0.91)	-0.18 (1.09)	-0.02 (1.01)	0.09 (1.03)	-0.24 (0.99)	0.16958	0.0136643	0.224852	0.877342	0.420865	0.0182683	2	24	14	[K].MGIQHAYSENADFSGLTEDNGLK.[L], [K].KELELQIGNALFIGK.[H], [K].GTEAAAVPEVELSDQPENTFLHPIIQIDR.[S], [K].QEINSHVEMQTK.[G], [R].SFMLLILER.[S], [K].EGQMESVEAAMSSK.[T], [K].EGQMESVEAAMSSK.[T], [K].EGQMESVEAAMSSK.[T], [K].AVLHIGEK.[G], [R].SFMLLILER.[S], [K].TEDSSSFLIDK.[T], [R].RFTVETPDK.[N], [R].FTVETPDK.[N], [K].FLNDVK.[T]	[K].LSNAAHK.[A], [K].MGIQHAYSENADFSGLTEDNGLK.[L], [K].MGIQHAYSENADFSGLTEDNGLK.[L], [K].KELELQIGNALFIGK.[H], [K].GTEAAAVPEVELSDQPENTFLHPIIQIDR.[S], [K].TLYETEVFSTDFSNISAAK.[Q], [K].VVGLIQDLKPNTIMVLVNYIHFK.[A], [K].VVGLIQDLKPNTIMVLVNYIHFK.[A], [K].QEINSHVEMQTK.[G], [K].QEINSHVEMQTK.[G], [R].SFMLLILER.[S], [K].EGQMESVEAAMSSK.[T], [K].EGQMESVEAAMSSK.[T], [K].ELELQIGNALFIGK.[H], [K].EGQMESVEAAMSSK.[T]…
IGF2R	P11717	0 (1)	0.13 (1)	0.24 (0.84)	0.08 (1.12)	0.09 (1.01)	-0.08 (0.9)	0.23 (1.03)	0.169736	0.0374344	0.672927	0.386118	0.383593	0.0165028	2	74	21	[K].KQAAVCQVK.[K], [R].VEGDNCEVKDPR.[H], [K].YVDGDLCPDGIR.[K], [R].VQSSIAFLCGK.[T], [K].FLHQDIDSGQGIR.[N], [K].DGAGNSFDLSSLSR.[Y], [K].EKEDLLCGATDGK.[K], [K].CDEDEDIGRPQVFSEVR.[G], [K].VVSSCQEK.[R], [R].ACPPGTAACLVR.[G], [R].KHDLNPLIK.[L], [R].DGIIVLK.[Y], [K].KHFFINICHR.[V], [R].TSSIIFK.[C], [R].YASACQMK.[Y], [R].GVSMGTPK.[L], [K].LGVIGDK.[V], [R].QTTYTTR.[I], [K].SGLSYK.[S], [K].NWKPARPVGIEK.[S…	[K].LSGAYLVDDSDPDTSLFINVCR.[D], [R].NPACSGANICQVKPNDQHFSR.[K], [K].HFFINICHR.[V], [K].GNIQLSYSDGDDCGHGK.[K], [R].HAEPEQNWEAVDGSQTETEKK.[H], [R].HAEPEQNWEAVDGSQTETEK.[K], [K].LDFCDGHSPAVTITFVCPSER.[R], [K].KQAAVCQVK.[K], [R].KPWTAVDTSVDGR.[K], [K].KYDFYINVCGPVSVSPCQPDSGACQVAK.[S], [R].VEGDNCEVKDPR.[H], [R].TSGEGGCFYEFEWHTAAACVLSK.[T], [R].TSECDFVFEWETPVVCPDEVR.[M], [R].TNGDNYLYEIQLSSITSSR.[N], [R]…
EFNB1	P98172	0 (1)	0.12 (0.96)	0.21 (0.9)	0.09 (0.91)	0.08 (1.01)	-0.21 (0.87)	0.27 (0.96)	0.170361	0.0805764	0.546129	0.337106	0.0581396	0.0028524	1	9	5	[K].NLEPVSWSSLNPK.[F], [K].IGDKLDIICPR.[A], [R].AEAGRPYEYYK.[L], [K].SGPGASGGSSGDPDGFFNSK.[V], [K].GLVIYPK.[I]	[K].NLEPVSWSSLNPK.[F], [K].LYLVRPEQAAACSTVLDPNVLVTCNRPEQEIR.[F], [R].GSLGDSDGKHETVNQEEK.[S], [K].IGDKLDIICPR.[A], [R].AEAGRPYEYYK.[L], [K].FQEFSPNYMGLEFK.[K], [K].SGPGASGGSSGDPDGFFNSK.[V], [K].FQEFSPNYMGLEFK.[K], [K].GLVIYPK.[I]
COL3A1	P02461	0 (1)	0.08 (1.01)	0.07 (0.95)	0.03 (1.11)	0.11 (1)	0.31 (0.9)	-0.03 (1.04)	0.170518	0.399018	0.575701	0.12284	0.00128872	0.965963	1	14	4	[K].AGGFAPYYGDEPMDFK.[I], [K].FCHPELK.[S], [K].HTGEWSK.[T], [K].HWWTDSSAEK.[K]	[K].NSIAYMDQASGNVKK.[A], [K].NSIAYMDQASGNVK.[K], [R].KHWWTDSSAEK.[K], [K].VFCNMETGETCISANPLNVPR.[K], [K].VFCNMETGETCISANPLNVPR.[K], [K].SGEYWVDPNQGCK.[L], [K].AGGFAPYYGDEPMDFK.[I], [K].AGGFAPYYGDEPMDFK.[I], [K].FCHPELK.[S], [R].KHWWTDSSAEKK.[H], [K].HTGEWSK.[T], [K].HWWTDSSAEK.[K], [R].LPIVDIAPYDIGGPDQEFGVDVGPVCFL.[-], [K].GDAGQPGEK.[G]
EDIL3	O43854	0 (1)	-0.09 (1.04)	-0.17 (0.97)	-0.04 (0.91)	-0.08 (1.13)	0.28 (1)	-0.27 (1.01)	0.172564	0.0815701	0.549052	0.340214	0.0160081	0.00107898	2	16	5	[R].VTGVITQGAK.[R], [K].DFGHVQFVGSYK.[L], [R].SELLGCTEEE.[-], [R].GDTFIGYVCK.[C], [K].TWAMYK.[V]	[R].GNIDNNTPYANSFTPPIK.[A], [K].LAYSNDGEHWTVYQDEK.[Q], [R].VTGVITQGAK.[R], [K].VTGIITQGAK.[D], [K].SGHIQDYQITASSIFR.[T], [K].DFGHVQFVGSYK.[L], [K].GTNEDMVFR.[G], [R].SELLGCTEEE.[-], [R].GFNGIHCQHNINECEVEPCK.[N], [R].MELLGCELSGCSEPLGMK.[S], [K].IAYSNDGK.[T], [R].GDTFIGYVCK.[C], [K].NVIDPPIYAR.[H], [K].GTNEDMVFR.[G], [K].TWAMYK.[V], [R].IGSPEYIK.[S]
QPCT	Q16769	0 (1)	-0.12 (1.05)	0.22 (1.02)	-0.1 (1.04)	-0.31 (1.03)	-0.45 (1.03)	0.03 (1.02)	0.173038	0.0909671	0.56576	0.00205033	9.09e-05	0.712808	2	22	13	[R].LQAIEHELHELGLLK.[D], [K].MASTPHPPGAR.[G], [K].MASTPHPPGAR.[G], [R].HLVLACHYDSK.[Y], [R].VFVGATDSAVPCAMMLELAR.[A], [K].TVSDSKPDLSLQLIFFDGEEAFLHWSPQDSLYGSR.[H], [R].YFQNYSYGGVIQDDHIPFLR.[R], [R].YPGSPGSYAAR.[Q], [R].QIAEGTSISEMWQNDLQPLLIER.[Y], [R].SFSNIISTLNPTAK.[R], [K].YFSHWNNR.[V], [RK].KLISLK.[IT], [K].DHSLEGR.[Y]	[R].LQAIEHELHELGLLKDHSLEGR.[Y], [R].LQAIEHELHELGLLK.[D], [R].LQADWVLEIDTFLSQTPYGYR.[S], [K].MASTPHPPGAR.[G], [K].MASTPHPPGAR.[G], [R].HLVLACHYDSK.[Y], [R].GVPVLHLIPSPFPEVWHTMDDNEENLDESTIDNLNK.[I], [R].VFVGATDSAVPCAMMLELAR.[A], [R].VFVGATDSAVPCAMMLELAR.[A], [R].VFVGATDSAVPCAMMLELAR.[A], [K].TVSDSKPDLSLQLIFFDGEEAFLHWSPQDSLYGSR.[H], [R].YFQNYSYGGVIQDDHIPFLR.[R], [R].YPGSPGSYAAR.[Q], [R].QIAEGTSISEMW…
NEGR1	Q7Z3B1	0 (1)	-0.12 (1.03)	0.26 (0.97)	-0.14 (1.09)	-0.32 (0.99)	-0.59 (1.17)	0.1 (0.88)	0.176872	0.0254184	0.309537	0.00173566	4.93e-06	0.446772	3	19	15	[R].HISPSAKPFENGQYLDIYGITR.[D], [K].LFNGQQGIIIQNFSTR.[S], [K].KLFNGQQGIIIQNFSTR.[S], [R].TMQVHLTVQVPPK.[I], [R].SSIIFAGGDK.[W], [R].SSIIFAGGDKWSVDPR.[V], [R].DQAGEYECSAENDVSFPDVRK.[V], [R].DQAGEYECSAENDVSFPDVR.[K], [R].CYLEDGASK.[G], [R].DYSLQIQNVDVTDDGPYTCSVQTQHTPR.[T], [R].VSISTLNKR.[D], [R].VSISTLNK.[R], [R].KGDTAVLR.[C], [K].SGTVTPGR.[S], [K].GDTAVLR.[C]	[R].HISPSAKPFENGQYLDIYGITR.[D], [K].LFNGQQGIIIQNFSTR.[S], [K].KLFNGQQGIIIQNFSTR.[S], [R].TMQVHLTVQVPPK.[I], [K].VVVNFAPTIQEIK.[S], [K].RDYSLQIQNVDVTDDGPYTCSVQTQHTPR.[T], [R].SSIIFAGGDK.[W], [R].SSIIFAGGDKWSVDPR.[V], [R].DQAGEYECSAENDVSFPDVRK.[V], [R].DQAGEYECSAENDVSFPDVR.[K], [R].CYLEDGASK.[G], [R].DYSLQIQNVDVTDDGPYTCSVQTQHTPR.[T], [R].CEGAGVPPPAFEWYK.[G], [R].VSISTLNKR.[D], [R].VSISTLNK.[R], [R]…
CNTN3	Q9P232	0 (1)	-0.13 (1.02)	0.06 (1.1)	-0.03 (0.99)	-0.27 (0.97)	-0.63 (1.05)	0.12 (0.91)	0.180114	0.437535	0.744755	0.00854009	9.17e-08	0.222413	2	39	17	[K].LQFAYLENFK.[T], [K].LNGGNLVVINPNR.[N], [K].NGAALVLEER.[T], [K].IGGGEPSLPSEK.[V], [K].IEVQFPETLPAAK.[G], [K].KGDVSVQEHER.[I], [R].SDGVMGEYEPK.[I], [K].DNHSPVISYSIQAR.[T], [K].FSGVLEIPNFQQEDAGSYECIAENSR.[G], [K].ATTDGGDGTSSEQIR.[I], [R].FVSQETGHLYISK.[V], [R].RSDGLPFSSK.[I], [K].VVASAPDFSK.[N], [K].ITLHCEAR.[G], [R].GNPSPHYR.[W], [R].VLGSPTPLVLR.[S], [R].ASGKPKPSYR.[W]	[K].LQFAYLENFK.[T], [R].ISLLNDGGLK.[I], [K].LSNGHLLGYEVR.[Y], [K].LNGGNLVVINPNR.[N], [K].NGAALVLEER.[T], [R].NWDTGTYQCFATNSLGTIVSR.[E], [K].HGLVYSSAELK.[V], [K].LECFALGNPIPQINWR.[R], [K].IGGGEPSLPSEK.[V], [K].IEVQFPETLPAAK.[G], [K].KGDVSVQEHER.[I], [R].TPFSVGWQTVTTVPEVIDGK.[T], [K].YVCMVQTGVDSVSSAADLIVR.[G], [R].SDGVMGEYEPK.[I], [R].SDGVMGEYEPK.[I], [K].THTATVVELNPWVEYEFR.[V], [R].TEEAVPEVPPSEVNG…
TMEM132B	Q14DG7	0 (1)	-0.13 (1.05)	0.09 (1.18)	0.05 (0.92)	-0.34 (1.01)	-0.63 (1.07)	0.11 (0.96)	0.181259	0.154537	0.675064	0.000519158	2.92e-07	0.270382	2	24	13	[R].LPLQIEISDTELSQIK.[G], [R].VSSEDQWAVQEEIDNGSTQTSATLTCMGHRPDTQSR.[V], [K].VVGVQEDGSVVDVSESVECK.[S], [R].EPGITTVQVLSPLSDSILAEK.[T], [R].ESDDEDDEEKKGR.[G], [K].SADEDVIK.[V], [K].SPDPNNPSDLTVTSR.[G], [R].ESDDEDDEEKK.[G], [K].SVLAVGK.[G], [R].VEPFFIYR.[A], [R].IPVAANR.[R], [K].IAQLQDGR.[T], [R].EVAASCR.[L]	[R].LPLQIEISDTELSQIK.[G], [R].VSSEDQWAVQEEIDNGSTQTSATLTCMGHRPDTQSR.[V], [K].VVGVQEDGSVVDVSESVECK.[S], [K].SHILDSSIYSNRPK.[V], [K].FEPSSDEHQGGSNDIEGINR.[E], [R].EPGITTVQVLSPLSDSILAEK.[T], [R].EGDTATFLVSLTSSSVADQFTLR.[I], [K].DYSVTVSSLDEMVVSVQANLESK.[W], [R].ESDDEDDEEKKGR.[G], [R].GCSLQYQHATVR.[V], [K].DHLSNSIER.[E], [K].SADEDVIK.[V], [K].LEMMISEPCQK.[T], [K].SPDPNNPSDLTVTSR.[G], [K].WSLVSLDENVVISV…
[truncated: 698 more rows]

## Sheet: S Table 3
Supplementary table 3. Fit statistics for up to 10 cluster solutions in Alzheimer’s disease.
Number of clusters	Cophonetic correlation	% additional variance explained observed over lower cluster solution	Random cluster solution % additional variance explained observed over lower cluster solution	Fold improved fit over random cluster	Silhouette width consensus
2	0.99	n.a.	n.a.	n.a.	0.94
3	0.93	0.123	0.0057	21.8	0.74
4	0.86	0.08	0.0055	14.8	0.55
5	0.89	0.058	0.0057	10.2	0.55
[truncated: 6 more rows]

## Sheet: S table 4
Supplementary table 4. Subtype comparisons on CSF protein levels
[truncated: 3,866 more rows]
[truncated: 189 more columns]

[truncated: 11 more sheets: S table 5, S table 6a, S table 6b, S table 7, S table 8, S Table 9, S table 10, S Table 11a, S Table 11b, S table 12, S table 13]
